# Supplementary material for: PathogenFinder - Distinguishing Friend from Foe Using Bacterial Whole Genome Sequence Data
Source: PLoS One. 2013 Oct 28;8(10):e77302. doi: 10.1371/journal.pone.0077302 (PMC3810466; doi:10.1371/journal.pone.0077302)
Supplement: Table S1 — Training and Test organisms. xlsx file containing the list of organisms in the training and test-set and a table showing the phyla of the organisms in the training-set used to build the COMPL model. (XLSX) [file pone.0077302.s001.xlsx]

## Sheet: PathogenFinder Training Set
PathogenFinder Training Set
Project_ID	Organism	Chromosomes	Segments	Strain	Tax1	Tax2	Tax3	Tax4	Tax5	Tax6	Plasmid	Isolate	Molecule_Type	Size	Date	Tax_ID	Protein_ID	Accession_ID	Host	Disease	Pathogenicity
3	Borrelia burgdorferi B31	1	0	NA:NA:NA:NA:NA:NA:NA:NA:B31:B31:NA:B31:B31:B31:B31:B31:B31:B31:B31:B31:B31:B31	Bacteria	Spirochaetes	Spirochaetales	Spirochaetaceae	Borrelia	Borrelia burgdorferi group	NA:lp28-3:lp25:lp28-2:lp38:lp36:lp28-4:lp54:cp9:cp26:lp17:lp28-1:cp32-1:cp32-3:cp32-4:cp32-6:cp32-7:cp32-8:cp32-9:lp21:lp5:lp56	NA	genomic DNA	910724:28601:24177:29766:38829:36849:27323:53561:9386:26498:16823:26921:30750:30223:30299:29838:30800:30885:30651:18753:5228:52971	2010-03-05	224326	AE000783.1:AE000784.1:AE000785.1:AE000786.1:AE000787.1:AE000788.1:AE000789.1:AE000790.1:AE000791.1:AE000792.1:AE000793.1:AE000794.1:AE001575.1:AE001576.1:AE001577.1:AE001578.1:AE001579.1:AE001580.1:AE001581.1:AE001582.1:AE001583.1:AE001584.1	AE000783:AE000784:AE000785:AE000786:AE000787:AE000788:AE000789:AE000790:AE000791:AE000792:AE000793:AE000794:AE001575:AE001576:AE001577:AE001578:AE001579:AE001580:AE001581:AE001582:AE001583:AE001584	Human	Lyme disease	Yes
4	Treponema denticola ATCC 35405	1	0	ATCC 35405	Bacteria	Spirochaetes	Spirochaetales	Spirochaetaceae	Treponema	NA	NA	NA	genomic DNA	2843201	2010-03-05	35405	AE017226.1	AE017226	Human	Periodontal disease, gum inflamation	Yes
5	Treponema pallidum subsp. pallidum str. Nichols	1	0	Nichols	Bacteria	Spirochaetes	Spirochaetales	Spirochaetaceae	Treponema	NA	NA	NA	genomic DNA	1138011	2010-03-05	243276	AE000520.1	AE000520	Human	Syphilis	Yes
8	Campylobacter jejuni subsp. jejuni NCTC 11168	1	0	NCTC 11168	Bacteria	Proteobacteria	Epsilonproteobacteria	Campylobacterales	Campylobacteraceae	Campylobacter	NA	NA	genomic DNA	1641481	13-MAY-2009	192222	AL111168.1	AL111168	Human	Food poisoning	Yes
9	Francisella tularensis subsp. tularensis SCHU S4	1	0	SCHU S4	Bacteria	Proteobacteria	Gammaproteobacteria	Thiotrichales	Francisellaceae	Francisella	NA	NA	genomic DNA	1892775	14-JUL-2009	177416	AJ749949.2	AJ749949	Human, animal	Tularemia	Yes
12	Pseudomonas fluorescens Pf0-1	1	0	Pf0-1	Bacteria	Proteobacteria	Gammaproteobacteria	Pseudomonadales	Pseudomonadaceae	Pseudomonas	NA	NA	genomic DNA	6438405	15-JUL-2009	205922	CP000094.2	CP000094	No	None	No
13	Ralstonia solanacearum GMI1000	1	0	GMI1000	Bacteria	Proteobacteria	Betaproteobacteria	Burkholderiales	Burkholderiaceae	Ralstonia	NA	NA	genomic DNA	3716413:2094509	29-JUN-2009:18-SEP-2009	267608	AL646052.1:AL646053.1	AL646052:AL646053	Plant	Plant rot	No
15	Xanthomonas campestris pv. campestris str. 8004	1	0	8004	Bacteria	Proteobacteria	Gammaproteobacteria	Xanthomonadales	Xanthomonadaceae	Xanthomonas	NA	NA	genomic DNA	5148708	2010-03-10	314565	CP000050.1	CP000050	Plant	Black rot and citrus canker	No
16	Azotobacter vinelandii DJ	1	0	DJ; ATCC BAA-1303	Bacteria	Proteobacteria	Gammaproteobacteria	Pseudomonadales	Pseudomonadaceae	Azotobacter	NA	NA	genomic DNA	5365318	26-JUN-2009	322710	CP001157.1	CP001157	No	None	No
17	Bradyrhizobium japonicum USDA 110	1	0	USDA110	Bacteria	Proteobacteria	Alphaproteobacteria	Rhizobiales	Bradyrhizobiaceae	Bradyrhizobium	NA	NA	genomic DNA	9105828	07-OCT-2010	224911	BA000040.2	BA000040	No	None	No
18	Mesorhizobium loti MAFF303099	1	0	MAFF303099	Bacteria	Proteobacteria	Alphaproteobacteria	Rhizobiales	Phyllobacteriaceae	Mesorhizobium	NA:pMLb:pMLa	NA	genomic DNA	7036071:208315:351911	16-MAY-2009:12-MAR-2009:24-APR-2010	266835	BA000012.4:AP003017.1:BA000013.4	BA000012:AP003017:BA000013	No	None	No
19	Sinorhizobium meliloti 1021	1	0	1021	Bacteria	Proteobacteria	Alphaproteobacteria	Rhizobiales	Rhizobiaceae	Sinorhizobium/Ensifer group	NA:pSymA:pSymB	NA	genomic DNA	3654135:1354226:1683333	06-MAY-2008:09-MAR-2010:29-APR-2008	266834	AL591688.1:AE006469.1:AL591985.1	AL591688:AE006469:AL591985	No	None	No
20	Methylobacterium extorquens AM1	1	0	AM1	Bacteria	Proteobacteria	Alphaproteobacteria	Rhizobiales	Methylobacteriaceae	Methylobacterium	NA:megaplasmid:p1META1:p2META1:p3META1	NA	genomic DNA	5511322:1261460:44195:37858:24943	12-AUG-2009:17-JUN-2009:17-JUN-2009:17-JUN-2009:17-JUN-2009	272630	CP001510.1:CP001511.1:CP001512.1:CP001513.1:CP001514.1	CP001510:CP001511:CP001512:CP001513:CP001514	No	None	No
21	Methylococcus capsulatus str. Bath	1	0	Bath	Bacteria	Proteobacteria	Gammaproteobacteria	Methylococcales	Methylococcaceae	Methylococcus	NA	NA	genomic DNA	3304561	2010-03-10	243233	AE017282.2	AE017282	No	None	No
22	Legionella pneumophila subsp. pneumophila str. Philadelphia 1	1	0	Philadelphia 1	Bacteria	Proteobacteria	Gammaproteobacteria	Legionellales	Legionellaceae	Legionella	NA	NA	genomic DNA	3397754	2010-03-05	272624	AE017354.1	AE017354	Animal	Legionnaire's disease	Yes
23	Neisseria gonorrhoeae FA 1090	1	0	FA 1090	Bacteria	Proteobacteria	Betaproteobacteria	Neisseriales	Neisseriaceae	Neisseria	NA	NA	genomic DNA	2153922	2010-03-10	242231	AE004969.1	AE004969	Human	Gonorrhea	Yes
31	Klebsiella pneumoniae subsp. pneumoniae MGH 78578	1	0	ATCC 700721; MGH 78578	Bacteria	Proteobacteria	Gammaproteobacteria	Enterobacteriales	Enterobacteriaceae	Klebsiella	NA:pKPN3:pKPN4:pKPN5:pKPN6:pKPN7	NA	genomic DNA	5315120:175879:107576:88582:4259:3478	05-JUL-2007:09-JUL-2007:06-MAY-2009:06-MAY-2009:06-MAY-2009:06-MAY-2009	700721	CP000647.1:CP000648.1:CP000649.1:CP000650.1:CP000651.1:CP000652.1	CP000647:CP000648:CP000649:CP000650:CP000651:CP000652	Human, animal	Pneumonia and urinary tract infections	Yes
34	Yersinia pestis CO92	1	0	CO92:CO-92:CO-92:CO-92	Bacteria	Proteobacteria	Gammaproteobacteria	Enterobacteriales	Enterobacteriaceae	Yersinia	NA:pPCP1:pCD1:pMT1	NA	genomic DNA	4653728:9612:70305:96210	13-MAY-2009	214092	AL590842.1:AL109969.1:AL117189.1:AL117211.1	AL590842:AL109969:AL117189:AL117211	Human, rodent	Bubonic plague	Yes
36	Vibrio cholerae O1 biovar El Tor str. N16961	2	0	N16961	Bacteria	Proteobacteria	Gammaproteobacteria	Vibrionales	Vibrionaceae	Vibrio	NA	NA	genomic DNA	2961149:1072315	2007-03-07	243277	AE003852.1:AE003853.1	AE003852:AE003853	Human, primate	Cholera	Yes
38	Haemophilus ducreyi 35000HP	1	0	35000HP	Bacteria	Proteobacteria	Gammaproteobacteria	Pasteurellales	Pasteurellaceae	Haemophilus	NA	NA	genomic DNA	1698955	2010-03-05	233412	AE017143.1	AE017143	Human	Genital ulcer disease	Yes
39	Pasteurella multocida subsp. multocida str. Pm70	1	0	Pm70	Bacteria	Proteobacteria	Gammaproteobacteria	Pasteurellales	Pasteurellaceae	Pasteurella	NA	NA	genomic DNA	2257487	2009-02-18	272843	AE004439.1	AE004439	Human, animal	Pasteurellosis	Yes
41	Coxiella burnetii RSA 493	1	0	RSA 493	Bacteria	Proteobacteria	Gammaproteobacteria	Legionellales	Coxiellaceae	Coxiella	NA:pQpH1	NA	genomic DNA	1995281:37393	11-MAR-2010:05-MAR-2010	227377	AE016828.2:AE016829.1	AE016828:AE016829	Animal, human	Q fever	Yes
42	Rickettsia conorii str. Malish 7	1	0	Malish 7	Bacteria	Proteobacteria	Alphaproteobacteria	Rickettsiales	Rickettsiaceae	Rickettsieae	NA	NA	genomic DNA	1268755	2009-02-23	272944	AE006914.1	AE006914	Human	Rocky mountain spotted fever	Yes
44	Bartonella quintana str. Toulouse	1	0	Toulouse	Bacteria	Proteobacteria	Alphaproteobacteria	Rhizobiales	Bartonellaceae	Bartonella	NA	NA	genomic DNA	1581384	2006-11-14	283165	BX897700.1	BX897700	Human	Bacillary angiomatosis, trench fever	Yes
45	Chlamydia trachomatis D/UW-3/CX	1	0	D/UW-3/CX	Bacteria	Chlamydiae	Chlamydiales	Chlamydiaceae	Chlamydia	NA	NA	NA	genomic DNA	1042519	2010-03-09	272561	AE001273.1	AE001273	Human	Pharyngitis, bronchitis and pneumonitis	Yes
46	Bacteroides fragilis NCTC 9343	1	0	ATCC 25285 = NCTC 9343:NCTC 9343 = ATCC 25285	Bacteria	Bacteroidetes	Bacteroidia	Bacteroidales	Bacteroidaceae	Bacteroides	NA:pBF9343	NA	genomic DNA	5205140:36560	13-MAY-2009	272559	CR626927.1:CR626928.1	CR626927:CR626928	Human	Severe infection, diarrhea, and abcesses	Yes
47	Fibrobacter succinogenes subsp. succinogenes S85	1	0	S85	Bacteria	Fibrobacteres	Fibrobacterales	Fibrobacteraceae	Fibrobacter	NA	NA	NA	genomic DNA	3843004	06-AUG-2010	59374	CP002158.1	CP002158	No	None	No
48	Porphyromonas gingivalis W83	1	0	W83	Bacteria	Bacteroidetes	Bacteroidia	Bacteroidales	Porphyromonadaceae	Porphyromonas	NA	NA	genomic DNA	2343476	2010-03-05	242619	AE015924.1	AE015924	Human	Periodontal disease	Yes
50	Dichelobacter nodosus VCS1703A	1	0	VCS1703A	Bacteria	Proteobacteria	Gammaproteobacteria	Cardiobacteriales	Cardiobacteriaceae	Dichelobacter	NA	NA	genomic DNA	1389350	04-MAY-2007	246195	CP000513.1	CP000513	Animal	Ovine footrot	Yes
51	Desulfovibrio vulgaris str. Hildenborough	1	0	Hildenborough	Bacteria	Proteobacteria	Deltaproteobacteria	Desulfovibrionales	Desulfovibrionaceae	Desulfovibrio	NA:pDV	NA	genomic DNA	3570858:202301	2010-03-09	882	AE017285.1:AE017286.1	AE017285:AE017286	No	None	No
52	Nitrosomonas europaea ATCC 19718	1	0	ATCC 19718	Bacteria	Proteobacteria	Betaproteobacteria	Nitrosomonadales	Nitrosomonadaceae	Nitrosomonas	NA	NA	genomic DNA	2812094	23-OCT-2008	228410	AL954747.1	AL954747	No	None	No
53	Acidithiobacillus ferrooxidans ATCC 23270	1	0	ATCC 23270	Bacteria	Proteobacteria	Gammaproteobacteria	Acidithiobacillales	Acidithiobacillaceae	Acidithiobacillus	NA	NA	genomic DNA	2982397	08-JAN-2009	243159	CP001219.1	CP001219	No	None	No
54	Cytophaga hutchinsonii ATCC 33406	1	0	ATCC 33406	Bacteria	Bacteroidetes	Cytophagia	Cytophagales	Cytophagaceae	Cytophaga	NA	NA	genomic DNA	4433218	2010-03-11	33406	CP000383.1	CP000383	No	None	No
55	Rhodobacter capsulatus SB 1003	1	0	SB 1003	Bacteria	Proteobacteria	Alphaproteobacteria	Rhodobacterales	Rhodobacteraceae	Rhodobacter	NA:pRCB133	NA	genomic DNA	3738958:132962	24-JUN-2010	272942	CP001312.1:CP001313.1	CP001312:CP001313	No	None	No
56	Rhodobacter sphaeroides 2.4.1	2	0	2.4.1; ATCC BAA-808	Bacteria	Proteobacteria	Alphaproteobacteria	Rhodobacterales	Rhodobacteraceae	Rhodobacter	NA:NA:B:C:D:A:E	NA	genomic DNA	3188609:943016:114178:105284:100828:114045:37100	12-AUG-2009:09-DEC-2008:07-NOV-2007:07-NOV-2007:07-NOV-2007:07-NOV-2007:07-NOV-2007	BAA-808	CP000143.1:CP000144.1:CP000145.1:CP000146.1:CP000147.1:DQ232586.1:DQ232587.1	CP000143:CP000144:CP000145:CP000146:CP000147:DQ232586:DQ232587	No	None	No
58	Rhodospirillum rubrum ATCC 11170	1	0	ATCC 11170	Bacteria	Proteobacteria	Alphaproteobacteria	Rhodospirillales	Rhodospirillaceae	Rhodospirillum	NA:unnamed	NA	genomic DNA	4352825:53732	11-MAR-2010:05-MAR-2010	11170	CP000230.1:CP000231.1	CP000230:CP000231	No	None	No
59	Chloroflexus aurantiacus J-10-fl	1	0	J-10-fl	Bacteria	Chloroflexi	Chloroflexales	Chloroflexaceae	Chloroflexus	NA	NA	NA	genomic DNA	5258541	20-DEC-2007	324602	CP000909.1	CP000909	No	None	No
60	Synechocystis sp. PCC 6803	1	0	PCC 6803	Bacteria	Cyanobacteria	Chroococcales	Synechocystis	NA		NA:pSYSM:pSYSA:pSYSG:pSYSX	NA	genomic DNA	3573470:119895:103307:44343:106004	2010-02-16	1148	BA000022.2:AP004310.1:AP004311.1:AP004312.1:AP006585.1	BA000022:AP004310:AP004311:AP004312:AP006585	No	None	No
63	Staphylococcus aureus RF122	1	0	RF122	Bacteria	Firmicutes	Bacillales	Staphylococcus	NA		NA	NA	genomic DNA	2742531	18-SEP-2008	273036	AJ938182.1	AJ938182	Human, animal	Mastitis	Yes
64	Staphylococcus epidermidis RP62A	1	0	RP62A	Bacteria	Firmicutes	Bacillales	Staphylococcus	NA		NA:pSERP	NA	genomic DNA	2616530:27310	2010-03-05	176279	CP000029.1:CP000028.1	CP000029:CP000028	Human	Toxic-shock syndrome and staphylococcal scarlet fever	Yes
65	Deinococcus radiodurans R1	2	0	R1	Bacteria	Deinococcus-Thermus	Deinococci	Deinococcales	Deinococcaceae	Deinococcus	NA:NA:MP1:CP1	NA	genomic DNA	2648638:412348:177466:45704	2010-03-05	243230	AE000513.1:AE001825.1:AE001826.1:AE001827.1	AE000513:AE001825:AE001826:AE001827	No	None	No
66	Streptococcus gordonii str. Challis substr. CH1	1	0	Challis	Bacteria	Firmicutes	Lactobacillales	Streptococcaceae	Streptococcus	NA	NA	NA	genomic DNA	2196662	10-AUG-2009	467705	CP000725.1	CP000725	Human	Caries and periodontal diseases	Yes
70	Enterococcus faecalis V583	1	0	V583	Bacteria	Firmicutes	Lactobacillales	Enterococcaceae	Enterococcus	NA	NA:pTEF2:pTEF3:pTEF1	NA	genomic DNA	3218031:57660:17963:66320	2010-03-05	226185	AE016830.1:AE016831.1:AE016832.1:AE016833.1	AE016830:AE016831:AE016832:AE016833	Human	Bacteremia, endocarditis, urinary tract infection	Yes
72	Lactococcus lactis subsp. lactis Il1403	1	0	IL1403	Bacteria	Firmicutes	Lactobacillales	Streptococcaceae	Lactococcus	NA	NA	NA	genomic DNA	2365589	2009-02-26	272623	AE005176.1	AE005176	No	None	No
74	Bacillus cereus ATCC 10987	1	0	ATCC 10987	Bacteria	Firmicutes	Bacillales	Bacillaceae	Bacillus	Bacillus cereus group	NA:pBc10987	NA	genomic DNA	5224283:208369	09-MAR-2010:11-MAR-2010	10987	AE017194.1:AE017195.1	AE017194:AE017195	Human	Food poisoning	Yes
76	Bacillus subtilis subsp. subtilis str. 168	1	0	168	Bacteria	Firmicutes	Bacillales	Bacillaceae	Bacillus	NA	NA	NA	genomic DNA	4215606	01-OCT-2009	224308	AL009126.3	AL009126	No	None	No
77	Clostridium acetobutylicum ATCC 824	1	0	ATCC 824	Bacteria	Firmicutes	Clostridia	Clostridiales	Clostridiaceae	Clostridium	NA:pSOL1	NA	genomic DNA	3940880:192000	10-JUN-2010:05-MAR-2010	824	AE001437.1:AE001438.3	AE001437:AE001438	No	None	No
78	Clostridium difficile 630	1	0	630	Bacteria	Firmicutes	Clostridia	Clostridiales	Clostridiaceae	Clostridium	NA:pCD630	NA	genomic DNA	4290252:7881	13-MAY-2009	272563	AM180355.1:AM180356.1	AM180355:AM180356	Human	Antibiotic-associated diarrhea and pseudomembraneous colitis	Yes
79	Clostridium perfringens str. 13	1	0	13	Bacteria	Firmicutes	Clostridia	Clostridiales	Clostridiaceae	Clostridium	NA:pCP13	NA	genomic DNA	3031430:54310	19-MAY-2007	195102	BA000016.3:AP003515.1	BA000016:AP003515	Human, animal	Gas gangrene	Yes
81	Clostridium tetani E88	1	0	Massachusetts	Bacteria	Firmicutes	Clostridia	Clostridiales	Clostridiaceae	Clostridium	NA:pE88	NA	genomic DNA	2799251:74082	10-MAR-2010:23-OCT-2009	212717	AE015927.1:AF528097.1	AE015927:AF528097	Human	Tetanus	Yes
82	Lactobacillus acidophilus NCFM	1	0	NCFM	Bacteria	Firmicutes	Lactobacillales	Lactobacillaceae	Lactobacillus	NA	NA	NA	genomic DNA	1993560	04-OCT-2010	272621	CP000033.3	CP000033	No	None	No
84	Lactobacillus gasseri ATCC 33323	1	0	ATCC 33323	Bacteria	Firmicutes	Lactobacillales	Lactobacillaceae	Lactobacillus	NA	NA	NA	genomic DNA	1894360	2010-03-05	33323	CP000413.1	CP000413	No	None	No
85	Listeria monocytogenes serotype 4b str. F2365	1	0	4b F2365	Bacteria	Firmicutes	Bacillales	Listeriaceae	Listeria	NA	NA	NA	genomic DNA	2905187	2010-03-10	265669	AE017262.2	AE017262	Human	Listeriosis	Yes
88	Mycobacterium avium 104	1	0	104	Bacteria	Actinobacteria	Actinobacteridae	Actinomycetales	Corynebacterineae	Mycobacteriaceae	NA	NA	genomic DNA	5475491	2010-03-09	243243	CP000479.1	CP000479	Mammal	Tuberculosis type pulmonary infections	Yes
91	Mycobacterium avium subsp. paratuberculosis K-10	1	0	K-10	Bacteria	Actinobacteria	Actinobacteridae	Actinomycetales	Corynebacterineae	Mycobacteriaceae	NA	NA	genomic DNA	4829781	2010-03-05	262316	AE016958.1	AE016958	Mammal	Paratuberculosis	Yes
92	Mycobacterium smegmatis str. MC2 155	1	0	MC2 155	Bacteria	Actinobacteria	Actinobacteridae	Actinomycetales	Corynebacterineae	Mycobacteriaceae	NA	NA	genomic DNA	6988209	2010-03-09	246196	CP000480.1	CP000480	Human	Soft tissue lesions	Yes
94	Thermobifida fusca YX	1	0	YX	Bacteria	Actinobacteria	Actinobacteridae	Actinomycetales	Streptosporangineae	Nocardiopsaceae	NA	NA	genomic DNA	3642249	2010-03-11	269800	CP000088.1	CP000088	Human	Mushroom worker's disease, farmer's lung disease	Yes
95	Tropheryma whipplei str. Twist	1	0	Twist	Bacteria	Actinobacteria	Actinobacteridae	Actinomycetales	Micrococcineae	Tropheryma	NA	NA	genomic DNA	927303	2010-03-11	203267	AE014184.1	AE014184	Human	Whipple's disease	Yes
97	Mycoplasma genitalium G37	1	0	G-37	Bacteria	Tenericutes	Mollicutes	Mycoplasmataceae	Mycoplasma	NA	NA	NA	genomic DNA	580076	27-OCT-2009	33530	L43967.2	L43967	Human, animal, insect	Urogenital or respiratory tract infections	Yes
99	Mycoplasma pneumoniae M129	1	0	M129; ATCC 29342	Bacteria	Tenericutes	Mollicutes	Mycoplasmataceae	Mycoplasma	NA	NA	NA	genomic DNA	816394	23-OCT-2009	29342	U00089.2	U00089	Human	Atypical pneumonia in older children and young adults	Yes
101	Ureaplasma parvum serovar 3 str. ATCC 700970	1	0	ATCC 700970	Bacteria	Tenericutes	Mollicutes	Mycoplasmataceae	Ureaplasma	NA	NA	NA	genomic DNA	751719	2009-02-18	273119	AF222894.1	AF222894	Animal	Urogenital or respiratory tracts infections	Yes
102	Methanocaldococcus jannaschii DSM 2661	1	0	DSM 2661	Archaea	Euryarchaeota	Methanococci	Methanococcales	Methanocaldococcaceae	Methanocaldococcus	NA	NA	genomic DNA	1664970:58407:16550	23-OCT-2009	243232	L77117.1:L77118.1:L77119.1	L77117:MII2CG:MII1CG	No	None	No
103	Methanosarcina barkeri str. Fusaro	1	0	Fusaro	Archaea	Euryarchaeota	Methanomicrobia	Methanosarcinales	Methanosarcinaceae	Methanosarcina	NA:1	NA	genomic DNA	4837408:36358	2010-03-05	269797	CP000099.1:CP000098.1	CP000099:CP000098	No	None	No
104	Archaeoglobus fulgidus DSM 4304	1	0	DSM 4304	Archaea	Euryarchaeota	Archaeoglobi	Archaeoglobales	Archaeoglobaceae	Archaeoglobus	NA	NA	genomic DNA	2178400	2010-03-11	224325	AE000782.1	AE000782	No	None	No
105	Haloarcula marismortui ATCC 43049	2	0	ATCC 43049	Archaea	Euryarchaeota	Halobacteria	Halobacteriales	Halobacteriaceae	Haloarcula	NA:pNG100:pNG200:pNG300:pNG400:pNG500:pNG600:pNG700:NA	NA	genomic DNA	3131724:33303:33452:39521:50060:132678:155300:410554:288050	27-OCT-2009:23-OCT-2009:27-OCT-2009:23-OCT-2009:23-OCT-2009:23-OCT-2009:23-OCT-2009:27-OCT-2009:27-OCT-2009	43049	AY596297.1:AY596290.1:AY596291.1:AY596292.1:AY596293.1:AY596294.1:AY596295.1:AY596296.1:AY596298.1	AY596297:AY596290:AY596291:AY596292:AY596293:AY596294:AY596295:AY596296:AY596298	No	None	No
108	Sulfolobus solfataricus P2	1	0	P2	Archaea	Crenarchaeota	Thermoprotei	Sulfolobales	Sulfolobaceae	Sulfolobus	NA	NA	genomic DNA	2992245	2009-02-19	273057	AE006641.1	AE006641	No	None	No
111	Thermotoga maritima MSB8	1	0	MSB8	Bacteria	Thermotogae	Thermotogales	Thermotogaceae	Thermotoga	NA	NA	NA	genomic DNA	1860725	2010-03-05	243274	AE000512.1	AE000512	No	None	No
171	Burkholderia mallei ATCC 23344	2	0	ATCC 23344	Bacteria	Proteobacteria	Betaproteobacteria	Burkholderiales	Burkholderiaceae	Burkholderia	NA	NA	genomic DNA	3510148:2325379	2010-03-10	23344	CP000010.1:CP000011.2	CP000010:CP000011	Human, animal	Glanders and pneumonia	Yes
172	Pyrobaculum aerophilum str. IM2	1	0	IM2	Archaea	Crenarchaeota	Thermoprotei	Thermoproteales	Thermoproteaceae	Pyrobaculum	NA	NA	genomic DNA	2222430	2009-02-25	178306	AE009441.1	AE009441	No	None	No
176	Mycoplasma penetrans HF-2	1	0	HF-2	Bacteria	Tenericutes	Mollicutes	Mycoplasmataceae	Mycoplasma	NA	NA	NA	genomic DNA	1358633	02-DEC-2008	272633	BA000026.2	BA000026	Human	Urogenital or respiratory tract infections	Yes
177	Geobacter metallireducens GS-15	1	0	GS-15	Bacteria	Proteobacteria	Deltaproteobacteria	Desulfuromonadales	Geobacteraceae	Geobacter	NA:unnamed	NA	genomic DNA	3997420:13762	10-OCT-2007:05-MAR-2010	269799	CP000148.1:CP000149.1	CP000148:CP000149	No	None	No
178	Burkholderia pseudomallei K96243	2	0	K96243	Bacteria	Proteobacteria	Betaproteobacteria	Burkholderiales	Burkholderiaceae	Burkholderia	NA	NA	genomic DNA	4074542:3173005	13-MAY-2009	272560	BX571965.1:BX571966.1	BX571965:BX571966	Animal	Melioidosis	Yes
180	Brucella melitensis bv. 1 str. 16M	2	0	16M	Bacteria	Proteobacteria	Alphaproteobacteria	Rhizobiales	Brucellaceae	Brucella	NA	NA	genomic DNA	2117144:1177787	01-FEB-2010:23-FEB-2009	224914	AE008917.1:AE008918.1	AE008917:AE008918	Human, animal	Brucellosis	Yes
185	Helicobacter hepaticus ATCC 51449	1	0	ATCC 51449	Bacteria	Proteobacteria	Epsilonproteobacteria	Campylobacterales	Helicobacteraceae	Helicobacter	NA	NA	genomic DNA	1799146	2010-03-11	51449	AE017125.1	AE017125	Animal	Hepatitis, typhlitis, hepatocellular tumors, and gastric bowel disease	Yes
189	Streptomyces avermitilis MA-4680	1	0	MA-4680	Bacteria	Actinobacteria	Actinobacteridae	Actinomycetales	Streptomycineae	Streptomycetaceae	NA:SAP1	NA	genomic DNA	9025608:94287	21-DEC-2007:19-MAY-2007	227882	BA000030.3:AP005645.1	BA000030:AP005645	No	None	No
190	Yersinia enterocolitica subsp. enterocolitica 8081	1	0	8081	Bacteria	Proteobacteria	Gammaproteobacteria	Enterobacteriales	Enterobacteriaceae	Yersinia	NA:pYVe8081	NA	genomic DNA	4615899:67721	13-MAY-2009	393305	AM286415.1:AM286416.1	AM286415:AM286416	Human, animal	Gastroenteritis	Yes
192	Geobacter sulfurreducens PCA	1	0	PCA	Bacteria	Proteobacteria	Deltaproteobacteria	Desulfuromonadales	Geobacteraceae	Geobacter	NA	NA	genomic DNA	3814139	2010-03-10	243231	AE017180.1	AE017180	No	None	No
196	Bartonella henselae str. Houston-1	1	0	Houston-1	Bacteria	Proteobacteria	Alphaproteobacteria	Rhizobiales	Bartonellaceae	Bartonella	NA	NA	genomic DNA	1931047	2006-11-14	283166	BX897699.1	BX897699	Human, animal	Bacillary angiomatosis, cat scratch fever	Yes
204	Novosphingobium aromaticivorans DSM 12444	1	0	DSM 12444	Bacteria	Proteobacteria	Alphaproteobacteria	Sphingomonadales	Sphingomonadaceae	Novosphingobium	NA:pNL1:pNL2	NA	genomic DNA	3561584:184462:487268	06-MAY-2009:24-OCT-2007:24-OCT-2007	279238	CP000248.1:CP000676.1:CP000677.1	CP000248:CP000676:CP000677	No	None	No
205	Desulfitobacterium hafniense DCB-2	1	0	DCB-2	Bacteria	Firmicutes	Clostridia	Clostridiales	Peptococcaceae	Desulfitobacterium	NA	NA	genomic DNA	5279134	05-JAN-2009	272564	CP001336.1	CP001336	No	None	No
206	Thermoplasma volcanium GSS1	1	0	GSS1	Archaea	Euryarchaeota	Thermoplasmata	Thermoplasmatales	Thermoplasmataceae	Thermoplasma	NA	NA	genomic DNA	1584804	19-MAY-2007	273116	BA000011.4	BA000011	No	None	No
207	Pyrococcus horikoshii OT3	1	0	OT3	Archaea	Euryarchaeota	Thermococci	Thermococcales	Thermococcaceae	Pyrococcus	NA	NA	genomic DNA	1738505	19-MAY-2007	70601	BA000001.2	BA000001	No	None	No
208	Hyperthermus butylicus DSM 5456	1	0	DSM 5456	Archaea	Crenarchaeota	Thermoprotei	Desulfurococcales	Pyrodictiaceae	Hyperthermus	NA	NA	genomic DNA	1667163	29-SEP-2009	415426	CP000493.1	CP000493	No	None	No
211	Aeropyrum pernix K1	1	0	K1 (= NBRC 100138)	Archaea	Crenarchaeota	Thermoprotei	Desulfurococcales	Desulfurococcaceae	Aeropyrum	NA	NA	genomic DNA	1669696	19-MAY-2007	272557	BA000002.3	BA000002	No	None	No
212	Leifsonia xyli subsp. xyli str. CTCB07	1	0	CTCB07	Bacteria	Actinobacteria	Actinobacteridae	Actinomycetales	Micrococcineae	Microbacteriaceae	NA	NA	genomic DNA	2584158	2010-03-05	281090	AE016822.1	AE016822	Plant	Ratoon stunting disease	No
214	Dehalococcoides ethenogenes 195	1	0	195	Bacteria	Chloroflexi	Dehalococcoidetes	Dehalococcoides	NA		NA	NA	genomic DNA	1469720	2010-03-11	243164	CP000027.1	CP000027	No	None	No
215	Aquifex aeolicus VF5	1	0	VF5	Bacteria	Aquificae	Aquificales	Aquificaceae	Aquifex	NA	NA:ece1	NA	genomic DNA	1551335:39456	2010-03-09	224324	AE000657.1:AE000667.1	AE000657:AE000667	No	None	No
216	Nostoc punctiforme PCC 73102	1	0	ATCC 29133; PCC 73102	Bacteria	Cyanobacteria	Nostocales	Nostocaceae	Nostoc	NA	NA:pNPUN01:pNPUN02:pNPUN03:pNPUN04:pNPUN05	NA	genomic DNA	8234322:354564:254918:123028:65940:26419	2008-04-24	63737	CP001037.1:CP001038.1:CP001039.1:CP001040.1:CP001041.1:CP001042.1	CP001037:CP001038:CP001039:CP001040:CP001041:CP001042	No	None	No
219	Haemophilus influenzae Rd KW20	1	0	NA	Bacteria	Proteobacteria	Gammaproteobacteria	Pasteurellales	Pasteurellaceae	Haemophilus	NA	NA	genomic DNA	1830138	23-OCT-2009	71421	L42023.1	L42023	Human	Meningitis, speticemia, otitis media, sinusitis, chronic bronchitis	Yes
223	Mycobacterium tuberculosis CDC1551	1	0	CDC1551	Bacteria	Actinobacteria	Actinobacteridae	Actinomycetales	Corynebacterineae	Mycobacteriaceae	NA	NA	genomic DNA	4403837	2010-03-09	83331	AE000516.2	AE000516	Human	Tuberculosis	Yes
225	Escherichia coli str. K-12 substr. MG1655	1	0	K-12	Bacteria	Proteobacteria	Gammaproteobacteria	Enterobacteriales	Enterobacteriaceae	Escherichia	NA	NA	genomic DNA	4639675	07-OCT-2010	511145	U00096.2	U00096	No	None	No
226	Escherichia coli O157:H7 str. Sakai	1	0	Sakai	Bacteria	Proteobacteria	Gammaproteobacteria	Enterobacteriales	Enterobacteriaceae	Escherichia	NA:pO157:pOSAK1	NA	genomic DNA	5498450:92721:3306	18-JAN-2008:19-MAY-2007:19-MAY-2007	386585	BA000007.2:AB011549.2:AB011548.2	BA000007:AB011549:AB011548	Human	Hemorrhagic colitis	Yes
228	Chlamydophila caviae GPIC	1	0	NA	Bacteria	Chlamydiae	Chlamydiales	Chlamydiaceae	Chlamydophila	NA	NA:pCpGP1	GPIC	genomic DNA	1173390:7966	2010-03-05	227941	AE015925.1:AE015926.1	AE015925:AE015926	Human, animal	Pharyngitis, bronchitis and pneumonitis	Yes
229	Chlamydia muridarum Nigg	1	0	Nigg	Bacteria	Chlamydiae	Chlamydiales	Chlamydiaceae	Chlamydia	NA	NA:pMoPn	NA	genomic DNA	1072950:7501	09-MAR-2010:05-MAR-2010	243161	AE002160.2:AE002162.1	AE002160:AE002162	Human, animal	Pharyngitis, bronchitis and pneumonitis	Yes
233	Helicobacter pylori 26695	1	0	26695	Bacteria	Proteobacteria	Epsilonproteobacteria	Campylobacterales	Helicobacteraceae	Helicobacter	NA	NA	genomic DNA	1667867	2010-03-05	85962	AE000511.1	AE000511	Human	Gastric inflammation and peptic ulcer disease	Yes
234	Helicobacter pylori J99	1	0	J99	Bacteria	Proteobacteria	Epsilonproteobacteria	Campylobacterales	Helicobacteraceae	Helicobacter	NA	NA	genomic DNA	1643831	2010-03-10	85963	AE001439.1	AE001439	Human	Gastric inflammation and peptic ulcer disease	Yes
235	Bacillus halodurans C-125	1	0	C-125	Bacteria	Firmicutes	Bacillales	Bacillaceae	Bacillus	NA	NA	NA	genomic DNA	4202352	16-MAY-2009	272558	BA000004.3	BA000004	No	None	No
236	Salmonella enterica subsp. enterica serovar Typhi str. CT18	1	0	CT18	Bacteria	Proteobacteria	Gammaproteobacteria	Enterobacteriales	Enterobacteriaceae	Salmonella	pHCM1:pHCM2	NA	genomic DNA	218160:106516	13-MAY-2009	220341	AL513383.1:AL513384.1	AL513383:AL513384	Human	Typhoid fever	Yes
237	Staphylococcus aureus subsp. aureus NCTC 8325	1	0	NCTC 8325	Bacteria	Firmicutes	Bacillales	Staphylococcus	NA		NA	NA	genomic DNA	2821361	2010-03-05	93061	CP000253.1	CP000253	Human	Toxic-shock syndrome and staphylococcal scarlet fever	Yes
238	Staphylococcus aureus subsp. aureus COL	1	0	COL	Bacteria	Firmicutes	Bacillales	Staphylococcus	NA		NA:pT181	NA	genomic DNA	2809422:4440	11-MAR-2010:05-MAR-2010	93062	CP000046.1:CP000045.2	CP000046:CP000045	Human	Toxic-shock syndrome and staphylococcal scarlet fever	Yes
241	Salmonella enterica subsp. enterica serovar Typhimurium str. LT2	1	0	LT2; SGSC 1412; ATCC 700720:SGSC1412	Bacteria	Proteobacteria	Gammaproteobacteria	Enterobacteriales	Enterobacteriaceae	Salmonella	NA:pSLT	NA	genomic DNA	4857432:93939	23-FEB-2009:12-APR-2010	99287	AE006468.1:AE006471.1	AE006468:AE006471	Human	Gastroenteritis and food poisoning	Yes
242	Streptomyces coelicolor A3(2)	1	0	A3(2)	Bacteria	Actinobacteria	Actinobacteridae	Actinomycetales	Streptomycineae	Streptomycetaceae	NA:SCP2	NA	genomic DNA	356023:31317	16-MAR-2010:13-MAY-2009	100226	AL589148.1:AL645771.1	AL589148:AL645771	No	None	No
244	Nostoc sp. PCC 7120	1	0	PCC 7120:PCC 7120:PCC 7120:PCC 7120:PCC 7120:PCC 7120:PCC7120	Bacteria	Cyanobacteria	Nostocales	Nostocaceae	Nostoc	NA	NA:pCC7120beta:pCC7120gamma:pCC7120delta:pCC7120epsilon:pCC7120zeta:pCC7120alpha	NA	genomic DNA	6413771:186614:101965:55414:40340:5584:408101	2009-03-12	103690	BA000019.2:AP003602.1:AP003603.1:AP003604.1:AP003605.1:AP003606.1:BA000020.2	BA000019:AP003602:AP003603:AP003604:AP003605:AP003606:BA000020	No	None	No
245	Buchnera aphidicola str. APS (Acyrthosiphon pisum)	1	0	APS:APS (Acyrthosiphon pisum):APS	Bacteria	Proteobacteria	Gammaproteobacteria	Enterobacteriales	Enterobacteriaceae	Buchnera	NA:pTrp:pLeu	Tokyo1998	genomic DNA	640681:7258:7786	24-APR-2009:03-DEC-2008:24-APR-2009	107806	BA000003.2:AP001070.1:AP001071.1	BA000003:AP001070:AP001071	No	None	No
246	Sulfolobus tokodaii str. 7	1	0	7	Archaea	Crenarchaeota	Thermoprotei	Sulfolobales	Sulfolobaceae	Sulfolobus	NA	NA	genomic DNA	2694756	19-MAY-2007	273063	BA000023.2	BA000023	No	None	No
247	Chlamydophila pneumoniae AR39	1	0	AR39	Bacteria	Chlamydiae	Chlamydiales	Chlamydiaceae	Chlamydophila	NA	NA	NA	genomic DNA	1229853	2010-03-05	115711	AE002161.1	AE002161	Human	Pharyngitis, bronchitis and pneumonitis	Yes
248	Chlamydophila pneumoniae CWL029	1	0	CWL029	Bacteria	Chlamydiae	Chlamydiales	Chlamydiaceae	Chlamydophila	NA	NA	NA	genomic DNA	1230230	2010-03-05	115713	AE001363.1	AE001363	Human	Pharyngitis, bronchitis and pneumonitis	Yes
249	Thermoanaerobacter tengcongensis MB4	1	0	MB4	Bacteria	Firmicutes	Clostridia	Thermoanaerobacterales	Thermoanaerobacteraceae	Thermoanaerobacter	NA	NA	genomic DNA	2689445	2009-03-04	273068	AE008691.1	AE008691	No	None	No
250	Cupriavidus metallidurans CH34	1	0	CH34	Bacteria	Proteobacteria	Betaproteobacteria	Burkholderiales	Burkholderiaceae	Cupriavidus	NA:megaplasmid:pMOL30:pMOL28	NA	genomic DNA	3928089:2580084:233720:171459	2010-02-04	266264	CP000352.1:CP000353.2:CP000354.2:CP000355.2	CP000352:CP000353:CP000354:CP000355	No	None	No
251	Neisseria meningitidis MC58	1	0	MC58	Bacteria	Proteobacteria	Betaproteobacteria	Neisseriales	Neisseriaceae	Neisseria	NA	NA	genomic DNA	2272360	2010-03-12	122586	AE002098.2	AE002098	Human	Meningitis and septicemia	Yes
252	Neisseria meningitidis Z2491	1	0	Z2491	Bacteria	Proteobacteria	Betaproteobacteria	Neisseriales	Neisseriaceae	Neisseria	NA	NA	genomic DNA	2184406	13-MAY-2009	122587	AL157959.1	AL157959	Human	Meningitis and septicemia	Yes
253	Carboxydothermus hydrogenoformans Z-2901	1	0	Z-2901	Bacteria	Firmicutes	Clostridia	Thermoanaerobacterales	Thermoanaerobacteraceae	Carboxydothermus	NA	NA	genomic DNA	2401520	2010-03-05	246194	CP000141.1	CP000141	No	None	No
254	Burkholderia xenovorans LB400	3	0	LB400	Bacteria	Proteobacteria	Betaproteobacteria	Burkholderiales	Burkholderiaceae	Burkholderia	NA	NA	genomic DNA	4895836:3363523:1471779	11-SEP-2008	266265	CP000270.1:CP000271.1:CP000272.1	CP000270:CP000271:CP000272	Human, plants	Opportunistic infections	Yes
255	Neisseria meningitidis FAM18	1	0	FAM18	Bacteria	Proteobacteria	Betaproteobacteria	Neisseriales	Neisseriaceae	Neisseria	NA	NA	genomic DNA	2194961	13-MAY-2009	272831	AM421808.1	AM421808	Human	Meningitis and septicemia	Yes
256	Buchnera aphidicola str. Bp (Baizongia pistaciae)	1	0	Bp (Baizongia pistaciae)	Bacteria	Proteobacteria	Gammaproteobacteria	Enterobacteriales	Enterobacteriaceae	Buchnera	NA:pBBp1	NA	genomic DNA	615980:2399	10-MAR-2010:23-OCT-2009	224915	AE016826.1:AF492591.1	AE016826:AF492591	No	None	No
257	Chlamydophila pneumoniae J138	1	0	J138	Bacteria	Chlamydiae	Chlamydiales	Chlamydiaceae	Chlamydophila	NA	NA	NA	genomic DNA	1226565	19-MAY-2007	138677	BA000008.3	BA000008	Human	Pharyngitis, bronchitis and pneumonitis	Yes
259	Escherichia coli O157:H7 EDL933	1	0	EDL933	Bacteria	Proteobacteria	Gammaproteobacteria	Enterobacteriales	Enterobacteriaceae	Escherichia	NA:p0157	NA	genomic DNA	5528445:92077	2010-03-05	155864	AE005174.2:AF074613.1	AE005174:AF074613	Human	Hemorrhagic colitis	Yes
262	Magnetococcus sp. MC-1	1	0	MC-1	Bacteria	Proteobacteria	Magnetococcus	NA			NA	NA	genomic DNA	4719581	12-OCT-2007	156889	CP000471.1	CP000471	No	None	No
263	Staphylococcus aureus subsp. aureus Mu50	1	0	Mu50	Bacteria	Firmicutes	Bacillales	Staphylococcus	NA		NA:VRSAp	NA	genomic DNA	2878529:25107	09-JAN-2009:19-MAY-2007	158878	BA000017.4:AP003367.1	BA000017:AP003367	Human	Toxic-shock syndrome and staphylococcal scarlet fever	Yes
264	Staphylococcus aureus subsp. aureus N315	1	0	N315	Bacteria	Firmicutes	Bacillales	Staphylococcus	NA		NA:pN315	NA	genomic DNA	2814816:24653	21-DEC-2007:26-JAN-2008	158879	BA000018.3:AP003139.1	BA000018:AP003139	Human	Toxic-shock syndrome and staphylococcal scarlet fever	Yes
265	Staphylococcus aureus subsp. aureus MRSA252	1	0	MRSA252	Bacteria	Firmicutes	Bacillales	Staphylococcus	NA		NA	NA	genomic DNA	2902619	13-MAY-2009	282458	BX571856.1	BX571856	Human	Toxic-shock syndrome and staphylococcal scarlet fever	Yes
266	Staphylococcus aureus subsp. aureus MSSA476	1	0	MSSA476	Bacteria	Firmicutes	Bacillales	Staphylococcus	NA		NA:pSAS	NA	genomic DNA	2799802:20652	13-MAY-2009	282459	BX571857.1:BX571858.1	BX571857:BX571858	Human	Toxic-shock syndrome and staphylococcal scarlet fever	Yes
267	Pseudomonas putida KT2440	1	0	KT2440	Bacteria	Proteobacteria	Gammaproteobacteria	Pseudomonadales	Pseudomonadaceae	Pseudomonas	NA	NA	genomic DNA	6181863	2010-03-05	160488	AE015451.1	AE015451	No	None	No
269	Streptococcus pyogenes M1 GAS	1	0	SF370	Bacteria	Firmicutes	Lactobacillales	Streptococcaceae	Streptococcus	NA	NA	NA	genomic DNA	1852441	2007-03-12	160490	AE004092.1	AE004092	Human	Wide range of infections	Yes
270	Streptococcus pyogenes str. Manfredo	1	0	Manfredo	Bacteria	Firmicutes	Lactobacillales	Streptococcaceae	Streptococcus	NA	NA	NA	genomic DNA	1841271	13-MAY-2009	160491	AM295007.1	AM295007	Human	Wide range of infections	Yes
271	Xylella fastidiosa 9a5c	1	0	NA:9a5c:9a5c	Bacteria	Proteobacteria	Gammaproteobacteria	Xanthomonadales	Xanthomonadaceae	Xylella	NA:pXF1.3:pXF51	NA	genomic DNA	2679306:1286:51158	2010-03-05	160492	AE003849.1:AE003850.3:AE003851.1	AE003849:AE003850:AE003851	Plant	Citrus variegated chlorosis	No
272	Wolbachia endosymbiont of Drosophila melanogaster	1	0	wMel	Bacteria	Proteobacteria	Alphaproteobacteria	Rickettsiales	Rickettsiaceae	Wolbachieae	NA	NA	genomic DNA	1267782	2010-03-05	163164	AE017196.1	AE017196	No	None	No
274	Wigglesworthia glossinidia endosymbiont of Glossina brevipalpis	1	0	NA	Bacteria	Proteobacteria	Gammaproteobacteria	Enterobacteriales	Enterobacteriaceae	Wigglesworthia	NA	NA	genomic DNA	697724	04-DEC-2008	36870	BA000021.3	BA000021	No	None	No
275	Colwellia psychrerythraea 34H	1	0	34H; BAA-681	Bacteria	Proteobacteria	Gammaproteobacteria	Alteromonadales	Colwelliaceae	Colwellia	NA	NA	genomic DNA	5373180	2010-03-11	BAA-681	CP000083.1	CP000083	No	None	No
277	Streptococcus pneumoniae TIGR4	1	0	TIGR4; ATCC BAA-334	Bacteria	Firmicutes	Lactobacillales	Streptococcaceae	Streptococcus	NA	NA	NA	genomic DNA	2160842	2010-03-05	BAA-334	AE005672.3	AE005672	Human	Pneumonia, meningitis, bacteremia, sinusitis, otitis media, conjunctivitis	Yes
279	Staphylococcus epidermidis ATCC 12228	1	0	ATCC 12228	Bacteria	Firmicutes	Bacillales	Staphylococcus	NA		NA:pSE-12228-01:pSE-12228-02:pSE-12228-03:pSE-12228-04:pSE-12228-05:pSE-12228-06	NA	genomic DNA	2499279:4439:4679:8007:17261:24365:6585	2010-03-05	12228	AE015929.1:AE015930.1:AE015931.1:AE015932.1:AE015933.1:AE015934.1:AE015935.1	AE015929:AE015930:AE015931:AE015932:AE015933:AE015934:AE015935	Human	Toxic-shock syndrome and staphylococcal scarlet fever	Yes
281	Ruegeria pomeroyi DSS-3	1	0	DSS-3	Bacteria	Proteobacteria	Alphaproteobacteria	Rhodobacterales	Rhodobacteraceae	Ruegeria	NA:megaplasmid	NA	genomic DNA	4109442:491611	2009-03-27	246200	CP000031.1:CP000032.1	CP000031:CP000032	No	None	No
283	Agrobacterium tumefaciens str. C58	2	0	C58	Bacteria	Proteobacteria	Alphaproteobacteria	Rhizobiales	Rhizobiaceae	Rhizobium/Agrobacterium group	NA:NA:Ti:At	NA	genomic DNA	2841580:2075577:214233:542868	21-JAN-2010	176299	AE007869.2:AE007870.2:AE007871.2:AE007872.2	AE007869:AE007870:AE007871:AE007872	Plant	Tumors	No
284	Oceanobacillus iheyensis HTE831	1	0	HTE831	Bacteria	Firmicutes	Bacillales	Bacillaceae	Oceanobacillus	NA	NA	NA	genomic DNA	3630528	16-MAY-2009	221109	BA000028.3	BA000028	No	None	No
285	Xylella fastidiosa Temecula1	1	0	Temecula1	Bacteria	Proteobacteria	Gammaproteobacteria	Xanthomonadales	Xanthomonadaceae	Xylella	NA:pXFPD1.3	NA	genomic DNA	2519802:1346	2010-03-05	183190	AE009442.1:AE009443.1	AE009442:AE009443	Plant	Black rot and citrus canker	No
286	Streptococcus pyogenes MGAS8232	1	0	MGAS8232	Bacteria	Firmicutes	Lactobacillales	Streptococcaceae	Streptococcus	NA	NA	NA	genomic DNA	1895017	24-OCT-2008	186103	AE009949.1	AE009949	Human	Wide range of infections	Yes
287	Pyrococcus furiosus DSM 3638	1	0	DSM 3638	Archaea	Euryarchaeota	Thermococci	Thermococcales	Thermococcaceae	Pyrococcus	NA	NA	genomic DNA	1908256	2009-02-24	186497	AE009950.1	AE009950	No	None	No
288	Yersinia pestis KIM 10	1	0	KIM:KIM10+	Bacteria	Proteobacteria	Gammaproteobacteria	Enterobacteriales	Enterobacteriaceae	Yersinia	NA:pMT-1	NA	genomic DNA	4600755:100990	05-MAR-2010:27-OCT-2009	187410	AE009952.1:AF074611.1	AE009952:AF074611	Human, rodent	Bubonic plague	Yes
289	Methanothermobacter thermautotrophicus str. Delta H	1	0	Delta H	Archaea	Euryarchaeota	Methanobacteria	Methanobacteriales	Methanobacteriaceae	Methanothermobacter	NA	NA	genomic DNA	1751377	2010-03-05	187420	AE000666.1	AE000666	No	None	No
290	Methanosarcina acetivorans C2A	1	0	C2A	Archaea	Euryarchaeota	Methanomicrobia	Methanosarcinales	Methanosarcinaceae	Methanosarcina	NA	NA	genomic DNA	5751492	2010-03-12	188937	AE010299.1	AE010299	No	None	No
293	Leptospira interrogans serovar Lai str. 56601	2	0	56601	Bacteria	Spirochaetes	Spirochaetales	Leptospiraceae	Leptospira	NA	NA	NA	genomic DNA	4338762:359372	02-APR-2010:06-APR-2010	189518	AE010300.2:AE010301.2	AE010300:AE010301	Animal	Leptospirosis	Yes
294	Methanopyrus kandleri AV19	1	0	AV19	Archaea	Euryarchaeota	Methanopyri	Methanopyrales	Methanopyraceae	Methanopyrus	NA	NA	genomic DNA	1694969	2009-02-24	190192	AE009439.1	AE009439	No	None	No
295	Fusobacterium nucleatum subsp. nucleatum ATCC 25586	1	0	ATCC 25586	Bacteria	Fusobacteria	Fusobacteriales	Fusobacteriaceae	Fusobacterium	NA	NA	NA	genomic DNA	2174500	2010-03-05	25586	AE009951.2	AE009951	Human, animal	Periodontal diseases and some inflammations	Yes
296	Xanthomonas campestris pv. campestris str. ATCC 33913	1	0	ATCC 33913	Bacteria	Proteobacteria	Gammaproteobacteria	Xanthomonadales	Xanthomonadaceae	Xanthomonas	NA	NA	genomic DNA	5076188	2009-02-26	190485	AE008922.1	AE008922	Plant	Black rot	No
297	Xanthomonas axonopodis pv. citri str. 306	1	0	306	Bacteria	Proteobacteria	Gammaproteobacteria	Xanthomonadales	Xanthomonadaceae	Xanthomonas	NA:pXAC33:pXAC64	NA	genomic DNA	5175554:33700:64920	26-FEB-2009:05-MAR-2010:10-MAR-2010	190486	AE008923.1:AE008924.1:AE008925.1	AE008923:AE008924:AE008925	Plant	Citrus canker	No
298	Caulobacter crescentus CB15	1	0	CB15	Bacteria	Proteobacteria	Alphaproteobacteria	Caulobacterales	Caulobacteraceae	Caulobacter	NA	NA	genomic DNA	4016947	2010-03-05	190650	AE005673.1	AE005673	No	None	No
300	Methanosarcina mazei Go1	1	0	Go1	Archaea	Euryarchaeota	Methanomicrobia	Methanosarcinales	Methanosarcinaceae	Methanosarcina	NA	NA	genomic DNA	4096345	2010-03-11	192952	AE008384.1	AE008384	No	None	No
301	Streptococcus pyogenes SSI-1	1	0	SSI-1	Bacteria	Firmicutes	Lactobacillales	Streptococcaceae	Streptococcus	NA	NA	NA	genomic DNA	1894275	19-MAY-2007	193567	BA000034.2	BA000034	Human	Wide range of infections	Yes
302	Chlorobium tepidum TLS	1	0	TLS	Bacteria	Chlorobi	Chlorobia	Chlorobiales	Chlorobiaceae	Chlorobaculum	NA	NA	genomic DNA	2154946	2010-03-12	194439	AE006470.1	AE006470	No	None	No
303	Campylobacter jejuni RM1221	1	0	RM1221	Bacteria	Proteobacteria	Epsilonproteobacteria	Campylobacterales	Campylobacteraceae	Campylobacter	NA	NA	genomic DNA	1777831	2010-03-10	195099	CP000025.1	CP000025	Human	Food poisoning	Yes
304	Clostridium perfringens ATCC 13124	1	0	ATCC 13124	Bacteria	Firmicutes	Clostridia	Clostridiales	Clostridiaceae	Clostridium	NA	NA	genomic DNA	3256683	2010-03-05	195103	CP000246.1	CP000246	Human, animal	Gas gangrene	Yes
305	Corynebacterium efficiens YS-314	1	0	YS-314	Bacteria	Actinobacteria	Actinobacteridae	Actinomycetales	Corynebacterineae	Corynebacteriaceae	NA	NA	genomic DNA	3147090	08-MAY-2009	196164	BA000035.2	BA000035	No	None	No
306	Staphylococcus aureus subsp. aureus MW2	1	0	MW2	Bacteria	Firmicutes	Bacillales	Staphylococcus	NA		NA	NA	genomic DNA	2820462	21-DEC-2007	196620	BA000033.2	BA000033	Human	Toxic-shock syndrome and staphylococcal scarlet fever	Yes
307	Corynebacterium glutamicum ATCC 13032	1	0	ATCC 13032	Bacteria	Actinobacteria	Actinobacteridae	Actinomycetales	Corynebacterineae	Corynebacteriaceae	NA	NA	genomic DNA	3309401	2009-04-29	196627	BA000036.3	BA000036	No	None	No
308	Thermosynechococcus elongatus BP-1	1	0	BP-1	Bacteria	Cyanobacteria	Chroococcales	Thermosynechococcus	NA		NA	NA	genomic DNA	2593857	2010-02-16	197221	BA000039.2	BA000039	No	None	No
309	Bacillus anthracis str. Ames	1	0	Ames	Bacteria	Firmicutes	Bacillales	Bacillaceae	Bacillus	Bacillus cereus group	NA	NA	genomic DNA	5227293	2010-03-05	198094	AE016879.1	AE016879	Animal	Anthrax	Yes
310	Shigella flexneri 2a str. 301	1	0	301	Bacteria	Proteobacteria	Gammaproteobacteria	Enterobacteriales	Enterobacteriaceae	Shigella	NA	NA	genomic DNA	4607203	2010-03-09	198214	AE005674.1	AE005674	Human	Dysentery	Yes
311	Streptococcus pyogenes MGAS315	1	0	MGAS315	Bacteria	Firmicutes	Lactobacillales	Streptococcaceae	Streptococcus	NA	NA	NA	genomic DNA	1900521	2010-03-09	198466	AE014074.1	AE014074	Human	Wide range of infections	Yes
312	Buchnera aphidicola str. Sg (Schizaphis graminum)	1	0	Sg	Bacteria	Proteobacteria	Gammaproteobacteria	Enterobacteriales	Enterobacteriaceae	Buchnera	NA	NA	genomic DNA	641454	2010-03-10	198804	AE013218.1	AE013218	No	None	No
313	Escherichia coli CFT073	1	0	CFT073	Bacteria	Proteobacteria	Gammaproteobacteria	Enterobacteriales	Enterobacteriaceae	Escherichia	NA	NA	genomic DNA	5231428	2010-03-11	199310	AE014075.1	AE014075	Human	Urinary tract infections	Yes
314	Clostridium thermocellum ATCC 27405	1	0	ATCC 27405	Bacteria	Firmicutes	Clostridia	Clostridiales	Clostridiaceae	Clostridium	NA	NA	genomic DNA	3843301	05-OCT-2007	27405	CP000568.1	CP000568	No	None	No
315	Leuconostoc mesenteroides subsp. mesenteroides ATCC 8293	1	0	ATCC 8293	Bacteria	Firmicutes	Lactobacillales	Leuconostoc	NA		NA:pLEUM1	NA	genomic DNA	2038396:37367	11-MAR-2010:05-MAR-2010	8293	CP000414.1:CP000415.1	CP000414:CP000415	No	None	No
316	Saccharophagus degradans 2-40	1	0	1940-02-01	Bacteria	Proteobacteria	Gammaproteobacteria	Alteromonadales	Alteromonadaceae	Saccharophagus	NA	NA	genomic DNA	5057531	06-JUN-2008	203122	CP000282.1	CP000282	No	None	No
317	Oenococcus oeni PSU-1	1	0	PSU-1	Bacteria	Firmicutes	Lactobacillales	Oenococcus	NA		NA	NA	genomic DNA	1780517	2010-03-11	203123	CP000411.1	CP000411	No	None	No
318	Trichodesmium erythraeum IMS101	1	0	IMS101	Bacteria	Cyanobacteria	Oscillatoriales	Trichodesmium	NA		NA	NA	genomic DNA	7750108	2010-03-11	203124	CP000393.1	CP000393	No	None	No
320	Brucella suis 1330	2	0	1330	Bacteria	Proteobacteria	Alphaproteobacteria	Rhizobiales	Brucellaceae	Brucella	NA	NA	genomic DNA	2107794:1207381	2010-03-12	204722	AE014291.4:AE014292.2	AE014291:AE014292	Human, animal	Brucellosis, infectious abortions, fever	Yes
322	Haemophilus somnus 129PT	1	0	129PT	Bacteria	Proteobacteria	Gammaproteobacteria	Pasteurellales	Pasteurellaceae	Histophilus	NA:pHS129	NA	genomic DNA	2007700:5178	11-MAR-2010:05-MAR-2010	205914	CP000436.1:CP000019.1	CP000436:CP000019	Human, animal	Pneumonia, arthritis, myocarditis, and reproductive problems	Yes
323	Pseudomonas syringae pv. syringae B728a	1	0	B728a	Bacteria	Proteobacteria	Gammaproteobacteria	Pseudomonadales	Pseudomonadaceae	Pseudomonas	NA	NA	genomic DNA	6093698	2010-03-05	205918	CP000075.1	CP000075	Plant	Plant rot	No
325	Ehrlichia chaffeensis str. Arkansas	1	0	Arkansas	Bacteria	Proteobacteria	Alphaproteobacteria	Rickettsiales	Anaplasmataceae	Ehrlichia	NA	NA	genomic DNA	1176248	2010-03-11	205920	CP000236.1	CP000236	Human, animal	Monocytic ehrlichiosis	Yes
326	Streptococcus agalactiae A909	1	0	A909	Bacteria	Firmicutes	Lactobacillales	Streptococcaceae	Streptococcus	NA	NA	NA	genomic DNA	2127839	2010-03-11	205921	CP000114.1	CP000114	Human	Septicemia, pneumonia, and meningitis	Yes
327	Pseudomonas fluorescens Pf-5	1	0	Pf-5	Bacteria	Proteobacteria	Gammaproteobacteria	Pseudomonadales	Pseudomonadaceae	Pseudomonas	NA	NA	genomic DNA	7074893	2010-03-05	220664	CP000076.1	CP000076	No	None	No
328	Bifidobacterium longum NCC2705	1	0	NCC2705	Bacteria	Actinobacteria	Actinobacteridae	Bifidobacteriales	Bifidobacteriaceae	Bifidobacterium	NA:pBLO1	NA	genomic DNA	2256640:3626	09-MAR-2010:23-OCT-2009	206672	AE014295.3:AF540971.1	AE014295:AF540971	No	None	No
329	Desulfovibrio desulfuricans subsp. desulfuricans str. G20	1	0	G20	Bacteria	Proteobacteria	Deltaproteobacteria	Desulfovibrionales	Desulfovibrionaceae	Desulfovibrio	NA	NA	genomic DNA	3730232	2010-03-05	207559	CP000112.1	CP000112	No	None	No
330	Streptococcus agalactiae 2603V/R	1	0	2603V/R	Bacteria	Firmicutes	Lactobacillales	Streptococcaceae	Streptococcus	NA	NA	NA	genomic DNA	2160267	24-OCT-2008	208435	AE009948.1	AE009948	Human	Septicemia, pneumonia, and meningitis	Yes
331	Pseudomonas aeruginosa PAO1	1	0	PAO1	Bacteria	Proteobacteria	Gammaproteobacteria	Pseudomonadales	Pseudomonadaceae	Pseudomonas	NA	NA	genomic DNA	6264404	28-SEP-2010	208964	AE004091.2	AE004091	Human	Opportunistic infections	Yes
333	Streptococcus mutans UA159	1	0	UA159	Bacteria	Firmicutes	Lactobacillales	Streptococcaceae	Streptococcus	NA	NA	NA	genomic DNA	2030921	2010-03-12	210007	AE014133.1	AE014133	Human	Dental caries	Yes
335	Shewanella oneidensis MR-1	1	0	MR-1	Bacteria	Proteobacteria	Gammaproteobacteria	Alteromonadales	Shewanellaceae	Shewanella	NA:megaplasmid	NA	genomic DNA	4969803:161613	2010-03-05	211586	AE014299.1:AE014300.1	AE014299:AE014300	Human	Rare opportunistic pathogen of humans	Yes
336	Anaplasma phagocytophilum HZ	1	0	HZ	Bacteria	Proteobacteria	Alphaproteobacteria	Rickettsiales	Anaplasmataceae	Anaplasma	NA	NA	genomic DNA	1471282	2010-03-11	212042	CP000235.1	CP000235	Human, animal	Human granulocytic anaplasmosis	Yes
339	Burkholderia cenocepacia J2315	3	0	J2315	Bacteria	Proteobacteria	Betaproteobacteria	Burkholderiales	Burkholderiaceae	Burkholderia	NA:NA:NA:pBCJ2315	NA	genomic DNA	3870082:3217062:875977:92661	13-MAY-2009:27-APR-2010:16-SEP-2010:13-MAY-2009	216591	AM747720.1:AM747721.1:AM747722.1:AM747723.1	AM747720:AM747721:AM747722:AM747723	Human	Necrotizing pneumonia and chronic infections	Yes
344	Rhizobium leguminosarum bv. viciae 3841	1	0	3841	Bacteria	Proteobacteria	Alphaproteobacteria	Rhizobiales	Rhizobiaceae	Rhizobium/Agrobacterium group	NA:pRL7:pRL8:pRL9:pRL10:pRL11:NA	NA	genomic DNA	5057142:151564:147463:352782:488135:684202:870021	05-JAN-2010	216596	AM236080.1:AM236081.1:AM236082.1:AM236083.1:AM236084.1:AM236085.1:AM236086.1	AM236080:AM236081:AM236082:AM236083:AM236084:AM236085:AM236086	No	None	No
349	Vibrio vulnificus CMCP6	2	0	CMCP6	Bacteria	Proteobacteria	Gammaproteobacteria	Vibrionales	Vibrionaceae	Vibrio	NA	NA	genomic DNA	3281866:1844830	21-NOV-2011:25-JAN-2011	216895	AE016795.3:AE016796.2	AE016795:AE016796	Human	Gastroenteritis, wound infections, primary septicemia	Yes
350	Pectobacterium atrosepticum SCRI1043	1	0	SCRI1043	Bacteria	Proteobacteria	Gammaproteobacteria	Enterobacteriales	Enterobacteriaceae	Pectobacterium	NA	NA	genomic DNA	5064019	13-MAY-2009	218491	BX950851.1	BX950851	Plant	Soft rot disease of potatoes	No
352	Streptococcus suis P1/7	1	0	P1/7	Bacteria	Firmicutes	Lactobacillales	Streptococcaceae	Streptococcus	NA	NA	NA	genomic DNA	2007491	14-JUL-2009	218494	AM946016.1	AM946016	Human, swine	Meningitis, endocarditis, septicemia and arthritis	Yes
355	Chlamydophila abortus S26/3	1	0	S26/3	Bacteria	Chlamydiae	Chlamydiales	Chlamydiaceae	Chlamydophila	NA	NA	NA	genomic DNA	1144377	13-MAY-2009	218497	CR848038.1	CR848038	Human, animal	Pharyngitis, bronchitis and pneumonitis	Yes
357	Neorickettsia sennetsu str. Miyayama	1	0	Miyayama	Bacteria	Proteobacteria	Alphaproteobacteria	Rickettsiales	Anaplasmataceae	Neorickettsia	NA	NA	genomic DNA	859006	2010-03-11	222891	CP000237.1	CP000237	Human	Sennetsu fever	Yes
359	Pseudomonas syringae pv. tomato str. DC3000	1	0	DC3000	Bacteria	Proteobacteria	Gammaproteobacteria	Pseudomonadales	Pseudomonadaceae	Pseudomonas	NA:pDC3000B:pDC3000A	NA	genomic DNA	6397126:67473:73661	30-JUN-2010:23-FEB-2010:05-MAR-2010	223283	AE016853.1:AE016854.1:AE016855.1	AE016853:AE016854:AE016855	Plant	Plant rot	No
360	Vibrio parahaemolyticus RIMD 2210633	2	0	O3:K6	Bacteria	Proteobacteria	Gammaproteobacteria	Vibrionales	Vibrionaceae	Vibrio	NA	NA	genomic DNA	3288558:1877212	19-MAY-2007	223926	BA000031.2:BA000032.2	BA000031:BA000032	Human	Gastroenteritis	Yes
370	Chlamydophila felis Fe/C-56	1	0	Fe/C-56	Bacteria	Chlamydiae	Chlamydiales	Chlamydiaceae	Chlamydophila	NA	NA:pCfe1	NA	genomic DNA	1166239:7552	19-MAY-2007	264202	AP006861.1:AP006862.1	AP006861:AP006862	Human, animal	Pharyngitis, bronchitis and pneumonitis	Yes
371	Salmonella enterica subsp. enterica serovar Typhi str. Ty2	1	0	Ty2	Bacteria	Proteobacteria	Gammaproteobacteria	Enterobacteriales	Enterobacteriaceae	Salmonella	NA	NA	genomic DNA	4791961	2010-03-11	209261	AE014613.1	AE014613	Human	Typhoid fever	Yes
384	Bacillus cereus ATCC 14579	1	0	ATCC 14579	Bacteria	Firmicutes	Bacillales	Bacillaceae	Bacillus	Bacillus cereus group	NA:pBClin15	NA	genomic DNA	5411809:15274	11-MAR-2010:05-MAR-2010	14579	AE016877.1:AE016878.2	AE016877:AE016878	Human	Food poisoning	Yes
386	Pseudomonas aeruginosa UCBPP-PA14	1	0	UCBPP-PA14	Bacteria	Proteobacteria	Gammaproteobacteria	Pseudomonadales	Pseudomonadaceae	Pseudomonas	NA	NA	genomic DNA	6537648	2010-03-12	208963	CP000438.1	CP000438	Human, animal, plant	Opportunistic infections	Yes
388	Haemophilus somnus 2336	1	0	2336	Bacteria	Proteobacteria	Gammaproteobacteria	Pasteurellales	Pasteurellaceae	Histophilus	NA	NA	genomic DNA	2263857	2008-02-26	228400	CP000947.1	CP000947	Human, animal	Pneumonia, arthritis, myocarditis, and reproductive problems	Yes
398	Pediococcus pentosaceus ATCC 25745	1	0	ATCC 25745	Bacteria	Firmicutes	Lactobacillales	Lactobacillaceae	Pediococcus	NA	NA	NA	genomic DNA	1832387	25-OCT-2007	25745	CP000422.1	CP000422	No	None	No
401	Lactococcus lactis subsp. cremoris SK11	1	0	SK11	Bacteria	Firmicutes	Lactobacillales	Streptococcaceae	Lactococcus	NA	NA:1:2:3:4:5	NA	genomic DNA	2438589:14041:9554:74750:47208:14206	11-MAR-2010:05-MAR-2010:05-MAR-2010:11-MAR-2010:11-MAR-2010:05-MAR-2010	272622	CP000425.1:CP000426.1:CP000427.1:CP000428.1:CP000429.1:CP000430.1	CP000425:CP000426:CP000427:CP000428:CP000429:CP000430	No	None	No
402	Lactobacillus casei ATCC 334	1	0	ATCC 334	Bacteria	Firmicutes	Lactobacillales	Lactobacillaceae	Lactobacillus	NA	NA:1	NA	genomic DNA	2895264:29061	11-MAR-2010:05-MAR-2010	334	CP000423.1:CP000424.1	CP000423:CP000424	No	None	No
403	Lactobacillus delbrueckii subsp. bulgaricus ATCC BAA-365	1	0	ATCC BAA-365	Bacteria	Firmicutes	Lactobacillales	Lactobacillaceae	Lactobacillus	NA	NA	NA	genomic DNA	1856951	2010-03-05	BAA-365	CP000412.1	CP000412	No	None	No
404	Lactobacillus brevis ATCC 367	1	0	ATCC 367	Bacteria	Firmicutes	Lactobacillales	Lactobacillaceae	Lactobacillus	NA	NA:1:2	NA	genomic DNA	2291220:13413:35595	2010-03-05	367	CP000416.1:CP000417.1:CP000418.1	CP000416:CP000417:CP000418	No	None	No
408	Shigella flexneri 2a str. 2457T	1	0	2457T	Bacteria	Proteobacteria	Gammaproteobacteria	Enterobacteriales	Enterobacteriaceae	Shigella	NA	NA	genomic DNA	4599354	2010-03-10	198215	AE014073.1	AE014073	Human	Dysentery	Yes
409	Mycoplasma gallisepticum str. R(low)	1	0	R	Bacteria	Tenericutes	Mollicutes	Mycoplasmataceae	Mycoplasma	NA	NA	NA	genomic DNA	1012800	2010-02-18	710127	AE015450.2	AE015450	Avian	Chronic respiratory diseases	No
420	Chlamydophila pneumoniae TW-183	1	0	TW-183	Bacteria	Chlamydiae	Chlamydiales	Chlamydiaceae	Chlamydophila	NA	NA	NA	genomic DNA	1225935	2009-02-27	182082	AE009440.1	AE009440	Human	Pharyngitis, bronchitis and pneumonitis	Yes
443	Candidatus Blochmannia floridanus	1	0	NA	Bacteria	Proteobacteria	Gammaproteobacteria	Enterobacteriales	Enterobacteriaceae	ant endosymbionts	NA	NA	genomic DNA	705557	26-OCT-2006	203907	BX248583.1	BX248583	No	None	No
444	Chromobacterium violaceum ATCC 12472	1	0	ATCC 12472	Bacteria	Proteobacteria	Betaproteobacteria	Neisseriales	Neisseriaceae	Chromobacterium	NA	NA	genomic DNA	4751080	2010-03-18	243365	AE016825.1	AE016825	Human	Diarrhea and occasionally septicemia	Yes
1421	Myxococcus xanthus DK 1622	1	0	DK 1622	Bacteria	Proteobacteria	Deltaproteobacteria	Myxococcales	Cystobacterineae	Myxococcaceae	NA	NA	genomic DNA	9139763	2010-03-11	246197	CP000113.1	CP000113	No	None	No
1430	Vibrio vulnificus YJ016	2	0	YJ016	Bacteria	Proteobacteria	Gammaproteobacteria	Vibrionales	Vibrionaceae	Vibrio	NA:pYJ016:NA	NA	genomic DNA	3354505:48508:1857073	21-DEC-2007:19-MAY-2007:19-MAY-2007	196600	BA000037.2:AP005352.1:BA000038.2	BA000037:AP005352:BA000038	Human	Gastroenteritis, wound infections, primary septicemia	Yes
9599	Nanoarchaeum equitans Kin4-M	1	0	NA	Archaea	Nanoarchaeota	Nanoarchaeum	NA			NA	NA	genomic DNA	490885	2010-03-10	228908	AE017199.1	AE017199	No	None	No
9605	Photorhabdus luminescens subsp. laumondii TTO1	1	0	TTO1	Bacteria	Proteobacteria	Gammaproteobacteria	Enterobacteriales	Enterobacteriaceae	Photorhabdus	NA	NA	genomic DNA	5688987	2010-11-06	243265	BX470251.1	BX470251	Insect	Toxemia and septicemia	No
9615	Onion yellows phytoplasma OY-M	1	0	onion yellows	Bacteria	Tenericutes	Mollicutes	Acholeplasmatales	Acholeplasmataceae	Candidatus Phytoplasma	NA	NA	genomic DNA	853092	2009-03-19	262768	AP006628.2	AP006628	Onion	Onions yellow disease	No
9618	Salmonella enterica subsp. enterica serovar Choleraesuis str. SC-B67	1	0	SC-B67	Bacteria	Proteobacteria	Gammaproteobacteria	Enterobacteriales	Enterobacteriaceae	Salmonella	NA:pSCV50:pSC138	NA	genomic DNA	4755700:49558:138742	05-MAR-2010:23-OCT-2009:23-OCT-2009	321314	AE017220.1:AY509003.1:AY509004.1	AE017220:AY509003:AY509004	Human, animal	Salmonellosis and swine paratyphoid	Yes
9619	Brucella abortus bv. 1 str. 9-941	2	0	9-941	Bacteria	Proteobacteria	Alphaproteobacteria	Rhizobiales	Brucellaceae	Brucella	NA	NA	genomic DNA	2124241:1162204	2010-03-05	262698	AE017223.1:AE017224.1	AE017223:AE017224	Human, cattle	Brucellosis	Yes
9627	Helicobacter pylori 51	1	0	51	Bacteria	Proteobacteria	Epsilonproteobacteria	Campylobacterales	Helicobacteraceae	Helicobacter	NA	NA	genomic DNA	1589954	27-OCT-2009	290847	CP000012.1	CP000012	Human	Gastric inflammation and peptic ulcer disease	Yes
9633	Psychrobacter arcticus 273-4	1	0	273-4	Bacteria	Proteobacteria	Gammaproteobacteria	Pseudomonadales	Moraxellaceae	Psychrobacter	NA	NA	genomic DNA	2650701	2010-04-01	259536	CP000082.1	CP000082	No	None	No
9634	Methanococcoides burtonii DSM 6242	1	0	DSM 6242	Archaea	Euryarchaeota	Methanomicrobia	Methanosarcinales	Methanosarcinaceae	Methanococcoides	NA	NA	genomic DNA	2575032	08-SEP-2009	259564	CP000300.1	CP000300	No	None	No
9635	Dechloromonas aromatica RCB	1	0	RCB	Bacteria	Proteobacteria	Betaproteobacteria	Rhodocyclales	Rhodocyclaceae	Dechloromonas	NA	NA	genomic DNA	4501104	12-DEC-2008	159087	CP000089.1	CP000089	No	None	No
9636	Rickettsia rickettsii str. 'Sheila Smith'	1	0	Sheila Smith	Bacteria	Proteobacteria	Alphaproteobacteria	Rickettsiales	Rickettsiaceae	Rickettsieae	NA	NA	genomic DNA	1257710	02-OCT-2007	392021	CP000848.1	CP000848	Human	Rocky mountain spotted fever	Yes
9638	Lactobacillus johnsonii NCC 533	1	0	NCC 533	Bacteria	Firmicutes	Lactobacillales	Lactobacillaceae	Lactobacillus	NA	NA	NA	genomic DNA	1992676	2010-03-11	257314	AE017198.1	AE017198	No	None	No
10619	Prevotella ruminicola 23	1	0	23	Bacteria	Bacteroidetes	Bacteroidia	Bacteroidales	Prevotellaceae	Prevotella	NA	NA	genomic DNA	3619559	06-JUL-2010	264731	CP002006.1	CP002006	No	None	No
10632	Methanococcus maripaludis S2	1	0	S2	Archaea	Euryarchaeota	Methanococci	Methanococcales	Methanococcaceae	Methanococcus	NA	NA	genomic DNA	1661137	08-MAY-2008	267377	BX950229.1	BX950229	No	None	No
10638	Yersinia pestis biovar Microtus str. 91001	1	0	91001	Bacteria	Proteobacteria	Gammaproteobacteria	Enterobacteriales	Enterobacteriaceae	Yersinia	NA:pCD1:pCRY:pMT1:pPCP1	NA	genomic DNA	4595065:70159:21742:106642:9609	09-MAR-2010:05-MAR-2010:05-MAR-2010:05-MAR-2010:05-MAR-2010	229193	AE017042.1:AE017043.1:AE017044.1:AE017045.1:AE017046.1	AE017042:AE017043:AE017044:AE017045:AE017046	Human, rodent	Bubonic plague	Yes
10642	Anabaena variabilis ATCC 29413	1	0	ATCC 29413	Bacteria	Cyanobacteria	Nostocales	Nostocaceae	Anabaena	NA	NA:NA:A:B:C	NA	genomic DNA	6365727:37151:366354:35762:300758	28-SEP-2010:05-MAR-2010:28-SEP-2010:05-MAR-2010:28-SEP-2010	240292:29413:29413:29413:29413	CP000117.1:CP000118.1:CP000119.1:CP000120.1:CP000121.1	CP000117:CP000118:CP000119:CP000120:CP000121	No	None	No
10650	Mesoplasma florum L1	1	0	L1; ATCC 33453	Bacteria	Tenericutes	Mollicutes	Entomoplasmatales	Entomoplasmataceae	Mesoplasma	NA	NA	genomic DNA	793224	2010-03-05	33453	AE017263.1	AE017263	No	None	No
10670	Rubrobacter xylanophilus DSM 9941	1	0	DSM 9941	Bacteria	Actinobacteria	Rubrobacteridae	Rubrobacterales	Rubrobacterineae	Rubrobacteraceae	NA	NA	genomic DNA	3225748	2010-03-11	266117	CP000386.1	CP000386	No	None	No
10676	Mycoplasma synoviae 53	1	0	53	Bacteria	Tenericutes	Mollicutes	Mycoplasmataceae	Mycoplasma	NA	NA	NA	genomic DNA	799476	2010-03-05	262723	AE017245.1	AE017245	Chicken	Chronic respiratory disease in chicken	No
10679	Rickettsia typhi str. Wilmington	1	0	Wilmington	Bacteria	Proteobacteria	Alphaproteobacteria	Rickettsiales	Rickettsiaceae	Rickettsieae	NA	NA	genomic DNA	1111496	2010-03-09	257363	AE017197.1	AE017197	Human, rodent	Endemic typhus and murine typhus	Yes
10687	Leptospira interrogans serovar Copenhageni str. Fiocruz L1-130	2	0	Fiocruz L1-130	Bacteria	Spirochaetes	Spirochaetales	Leptospiraceae	Leptospira	NA	NA	NA	genomic DNA	4277185:350181	2010-03-05	267671	AE016823.1:AE016824.1	AE016823:AE016824	Animal	Leptospirosis	Yes
10689	Kineococcus radiotolerans SRS30216	1	0	SRS30216	Bacteria	Actinobacteria	Actinobacteridae	Actinomycetales	Kineosporiineae	Kineosporiaceae	NA:pKRAD01:pKRAD02	NA	genomic DNA	4761183:182572:12917	14-AUG-2008:10-JUL-2007:10-JUL-2007	266940	CP000750.2:CP000751.1:CP000752.1	CP000750:CP000751:CP000752	No	None	No
10690	Chelativorans sp. BNC1	1	0	BNC1	Bacteria	Proteobacteria	Alphaproteobacteria	Rhizobiales	Phyllobacteriaceae	Chelativorans	NA:1:2:3	NA	genomic DNA	4412446:343931:131247:47561	12-OCT-2007	266779	CP000390.1:CP000389.1:CP000391.1:CP000392.1	CP000390:CP000389:CP000391:CP000392	No	None	No
10695	Burkholderia sp. 383	3	0	383	Bacteria	Proteobacteria	Betaproteobacteria	Burkholderiales	Burkholderiaceae	Burkholderia	NA	NA	genomic DNA	3694126:1395069:3587082	02-JAN-2009:02-JAN-2009:05-MAR-2010	269483	CP000151.1:CP000150.1:CP000152.1	CP000151:CP000150:CP000152	Human	Necrotizing pneumonia and chronic infections	Yes
10696	Burkholderia vietnamiensis G4	3	0	G4	Bacteria	Proteobacteria	Betaproteobacteria	Burkholderiales	Burkholderiaceae	Burkholderia	NA:NA:NA:pBVIE01:pBVIE02:pBVIE03:pBVIE04:pBVIE05	NA	genomic DNA	3652814:2411759:1241007:397868:265616:226679:107231:88096	05-OCT-2007:05-OCT-2007:05-OCT-2007:05-OCT-2007:05-OCT-2007:27-MAR-2007:27-MAR-2007:27-MAR-2007	269482	CP000614.1:CP000615.1:CP000616.1:CP000617.1:CP000618.1:CP000619.1:CP000620.1:CP000621.1	CP000614:CP000615:CP000616:CP000617:CP000618:CP000619:CP000620:CP000621	Human	Necrotizing pneumonia and chroninc infections	Yes
10697	Mycoplasma mobile 163K	1	0	163K	Bacteria	Tenericutes	Mollicutes	Mycoplasmataceae	Mycoplasma	NA	NA	NA	genomic DNA	777079	2010-03-11	267748	AE017308.1	AE017308	Fish	None	No
10700	Candidatus Protochlamydia amoebophila UWE25	1	0	UWE25	Bacteria	Chlamydiae	Chlamydiales	Parachlamydiaceae	Candidatus Protochlamydia	NA	NA	NA	genomic DNA	2414465	29-JUN-2009	264201	BX908798.1	BX908798	Animal	Probable pneumonia agent	Yes
10784	Bacillus anthracis str. 'Ames Ancestor'	1	0	Ames Ancestor; A2084	Bacteria	Firmicutes	Bacillales	Bacillaceae	Bacillus	Bacillus cereus group	NA:pXO2:pXO1	NA	genomic DNA	5227419:94830:181677	2009-03-05	261594	AE017334.2:AE017335.3:AE017336.2	AE017334:AE017335:AE017336	Animal	Anthrax	Yes
10877	Bacillus thuringiensis serovar konkukian str. 97-27	1	0	97-27	Bacteria	Firmicutes	Bacillales	Bacillaceae	Bacillus	Bacillus cereus group	NA:pBT9727	NA	genomic DNA	5237682:77112	11-MAR-2010:05-MAR-2010	281309	AE017355.1:CP000047.1	AE017355:CP000047	Insect	Sotto disease	No
10878	Bacillus anthracis str. Sterne	1	0	Sterne	Bacteria	Firmicutes	Bacillales	Bacillaceae	Bacillus	Bacillus cereus group	NA	NA	genomic DNA	5228663	2010-03-05	260799	AE017225.1	AE017225	Animal	Anthrax	Yes
11752	Haemophilus influenzae 86-028NP	1	0	86-028NP	Bacteria	Proteobacteria	Gammaproteobacteria	Pasteurellales	Pasteurellaceae	Haemophilus	NA	NA	genomic DNA	1914490	2010-03-11	281310	CP000057.2	CP000057	Human	Meningitis, speticemia, otitis media, sinusitis, chronic bronchitis	Yes
12352	Acinetobacter sp. ADP1	1	0	ADP1	Bacteria	Proteobacteria	Gammaproteobacteria	Pseudomonadales	Moraxellaceae	Acinetobacter	NA	NA	genomic DNA	3598621	2010-11-05	62977	CR543861.1	CR543861	Human	Nosocomial infection in immuno-compromised individuals	Yes
12388	Bacillus licheniformis ATCC 14580	1	0	ATCC 14580; DSM 13	Bacteria	Firmicutes	Bacillales	Bacillaceae	Bacillus	NA	NA	NA	genomic DNA	4222597	2010-03-11	14580	CP000002.3	CP000002	Human	Food poisoning	Yes
12390	Ammonifex degensii KC4	1	0	KC4	Bacteria	Firmicutes	Clostridia	Thermoanaerobacterales	Thermoanaerobacteraceae	Moorella group	NA:pADEG01	NA	genomic DNA	2129237:27830	08-OCT-2009	429009	CP001785.1:CP001786.1	CP001785:CP001786	No	None	No
12416	Pseudomonas syringae pv. phaseolicola 1448A	1	0	1448A; BAA-978	Bacteria	Proteobacteria	Gammaproteobacteria	Pseudomonadales	Pseudomonadaceae	Pseudomonas	NA:large plasmid:small plasmid	NA	genomic DNA	5928787:131950:51711	01-FEB-2010:01-FEB-2010:05-MAR-2010	BAA-978	CP000058.1:CP000059.1:CP000060.1	CP000058:CP000059:CP000060	Plant	Plant rot	No
12460	Propionibacterium acnes KPA171202	1	0	KPA171202	Bacteria	Actinobacteria	Actinobacteridae	Actinomycetales	Propionibacterineae	Propionibacteriaceae	NA	NA	genomic DNA	2560265	2010-03-10	267747	AE017283.1	AE017283	Human	Acne	Yes
12468	Bacillus cereus E33L	1	0	E33L	Bacteria	Firmicutes	Bacillales	Bacillaceae	Bacillus	Bacillus cereus group	NA:pE33L466:pE33L5:pE33L54:pE33L8:pE33L9	NA	genomic DNA	5300915:466370:5108:53501:8191:9150	11-MAR-2010:05-MAR-2010:05-MAR-2010:05-MAR-2010:05-MAR-2010:05-MAR-2010	288681	CP000001.1:CP000040.1:CP000041.1:CP000042.1:CP000043.1:CP000044.1	CP000001:CP000040:CP000041:CP000042:CP000043:CP000044	Human, animal	Food poisoning	Yes
12469	Streptococcus pyogenes MGAS10394	1	0	MGAS10394	Bacteria	Firmicutes	Lactobacillales	Streptococcaceae	Streptococcus	NA	NA	NA	genomic DNA	1899877	2010-03-10	286636	CP000003.1	CP000003	Human	Wide range of infections	Yes
12508	Staphylococcus haemolyticus JCSC1435	1	0	JCSC1435	Bacteria	Firmicutes	Bacillales	Staphylococcus	NA		NA	NA	genomic DNA	2685015	22-DEC-2007	279808	AP006716.1	AP006716	Human	Wide range of opportunistic infections	Yes
12512	Arthrobacter aurescens TC1	1	0	TC1; ATCC BAA-1386	Bacteria	Actinobacteria	Actinobacteridae	Actinomycetales	Micrococcineae	Micrococcaceae	NA:TC1:TC2	NA	genomic DNA	4597686:328237:300725	28-DEC-2006	BAA-1386	CP000474.1:CP000475.1:CP000476.1	CP000474:CP000475:CP000476	No	None	No
12513	Baumannia cicadellinicola str. Hc (Homalodisca coagulata)	1	0	Hc (Homalodisca coagulata)	Bacteria	Proteobacteria	Gammaproteobacteria	Candidatus Baumannia	NA		NA	NA	genomic DNA	686194	2010-03-05	374463	CP000238.1	CP000238	No	None	No
12517	Campylobacter lari RM2100	1	0	RM2100; ATCC BAA-1060D	Bacteria	Proteobacteria	Epsilonproteobacteria	Campylobacterales	Campylobacteraceae	Campylobacter	NA:megaplasmid pCL2100	NA	genomic DNA	1525460:46201	2009-02-05	306263	CP000932.1:CP000933.1	CP000932:CP000933	Animal	Gastroenteritis and diarrhea	Yes
12521	Clostridium perfringens SM101	1	0	SM101	Bacteria	Firmicutes	Clostridia	Clostridiales	Clostridiaceae	Clostridium	NA:pSM101A:pSM101B	NA	genomic DNA	2897393:12397:12206	2010-03-05	289380	CP000312.1:CP000313.1:CP000314.1	CP000312:CP000313:CP000314	Human, animal	Gas gangrene	Yes
12524	Haloferax volcanii DS2	1	0	DS2	Archaea	Euryarchaeota	Halobacteria	Halobacteriales	Halobacteriaceae	Haloferax	NA:pHV3:pHV2:pHV4:pHV1	NA	genomic DNA	2847757:437906:6359:635786:85092	2010-03-23	309800	CP001956.1:CP001953.1:CP001954.1:CP001955.1:CP001957.1	CP001956:CP001953:CP001954:CP001955:CP001957	No	None	No
12526	Persephonella marina EX-H1	1	0	EX-H1	Bacteria	Aquificae	Aquificales	Hydrogenothermaceae	Persephonella	NA	NA:unnamed	NA	genomic DNA	1930284:53682	2009-03-25	123214	CP001230.1:CP001231.1	CP001230:CP001231	No	None	No
12529	Sulfurihydrogenibium azorense Az-Fu1	1	0	Az-Fu1	Bacteria	Aquificae	Aquificales	Hydrogenothermaceae	Sulfurihydrogenibium	NA	NA	NA	genomic DNA	1640877	2009-03-25	204536	CP001229.1	CP001229	No	None	No
12530	Synechococcus sp. CC9311	1	0	CC9311	Bacteria	Cyanobacteria	Chroococcales	Synechococcus	NA		NA	NA	genomic DNA	2606748	2010-03-11	64471	CP000435.1	CP000435	No	None	No
12554	Borrelia garinii PBi	1	0	PBi	Bacteria	Spirochaetes	Spirochaetales	Spirochaetaceae	Borrelia	Borrelia burgdorferi group	NA:cp26:lp54	NA	genomic DNA	904246:27108:55560	2010-03-05	290434	CP000013.1:CP000014.1:CP000015.1	CP000013:CP000014:CP000015	Human	Lyme disease	Yes
12606	Chlorobium limicola DSM 245	1	0	DSM 245	Bacteria	Chlorobi	Chlorobia	Chlorobiales	Chlorobiaceae	Chlorobium/Pelodictyon group	NA	NA	genomic DNA	2763181	04-JUN-2008	290315	CP001097.1	CP001097	No	None	No
12607	Chlorobium phaeovibrioides DSM 265	1	0	NA	Bacteria	Chlorobi	Chlorobia	Chlorobiales	Chlorobiaceae	Chlorobium/Pelodictyon group	NA	NA	genomic DNA	1966858	08-SEP-2008	290318	CP000607.1	CP000607	No	None	No
12608	Chlorobium phaeobacteroides BS1	1	0	BS1	Bacteria	Chlorobi	Chlorobia	Chlorobiales	Chlorobiaceae	Chlorobium/Pelodictyon group	NA	NA	genomic DNA	2736403	09-JUN-2008	331678	CP001101.1	CP001101	No	None	No
12609	Chlorobium phaeobacteroides DSM 266	1	0	DSM 266	Bacteria	Chlorobi	Chlorobia	Chlorobiales	Chlorobiaceae	Chlorobium/Pelodictyon group	NA	NA	genomic DNA	3133902	05-OCT-2007	290317	CP000492.1	CP000492	No	None	No
12624	Proteus mirabilis HI4320	1	0	HI4320	Bacteria	Proteobacteria	Gammaproteobacteria	Enterobacteriales	Enterobacteriaceae	Proteus	NA:pHI4320	NA	genomic DNA	4063606:36289	2010-11-05	529507	AM942759.1:AM942760.1	AM942759:AM942760	Human	Encephalitis, urinary tract infec- tions, surgical wound infections, pyelonephritis, pneumonia, septi- cemia	Yes
12634	Anaeromyxobacter dehalogenans 2CP-C	1	0	2CP-C	Bacteria	Proteobacteria	Deltaproteobacteria	Myxococcales	Cystobacterineae	Myxococcaceae	NA	NA	genomic DNA	5013479	28-SEP-2010	290397	CP000251.1	CP000251	No	None	No
12636	Chromohalobacter salexigens DSM 3043	1	0	DSM 3043	Bacteria	Proteobacteria	Gammaproteobacteria	Oceanospirillales	Halomonadaceae	Chromohalobacter	NA	NA	genomic DNA	3696649	2011-11-21	290398	CP000285.1	CP000285	None	None	No
12637	Clostridium beijerinckii NCIMB 8052	1	0	NCIMB 8052	Bacteria	Firmicutes	Clostridia	Clostridiales	Clostridiaceae	Clostridium	NA	NA	genomic DNA	6000632	27-JUN-2007	290402	CP000721.1	CP000721	No	None	No
12638	Candidatus Solibacter usitatus Ellin6076	1	0	Ellin6076	Bacteria	Acidobacteria	Solibacteres	Solibacterales	Solibacteraceae	Candidatus Solibacter	NA	NA	genomic DNA	9965640	2010-03-11	234267	CP000473.1	CP000473	No	None	No
12640	Arthrobacter sp. FB24	1	0	FB24	Bacteria	Actinobacteria	Actinobacteridae	Actinomycetales	Micrococcineae	Micrococcaceae	NA:1:2:3	NA	genomic DNA	4698945:159538:115507:96488	28-SEP-2010:28-SEP-2010:28-SEP-2010:14-OCT-2010	290399	CP000454.1:CP000455.1:CP000456.1:CP000457.1	CP000454:CP000455:CP000456:CP000457	No	None	No
12716	Citrobacter koseri ATCC BAA-895	1	0	ATCC BAA-895	Bacteria	Proteobacteria	Gammaproteobacteria	Enterobacteriales	Enterobacteriaceae	Citrobacter	NA:pCKO3:pCKO2	NA	genomic DNA	4720462:9294:5601	15-JAN-2008	BAA-895	CP000822.1:CP000823.1:CP000824.1	CP000822:CP000823:CP000824	Human, animal	Bacteremia, meningoencephalitis, multiple brain abscesses	Yes
12720	Cronobacter sakazakii ATCC BAA-894	1	0	ATCC BAA-894	Bacteria	Proteobacteria	Gammaproteobacteria	Enterobacteriales	Enterobacteriaceae	Cronobacter	NA:pESA2:pESA3	NA	genomic DNA	4368373:31208:131196	25-MAR-2010:15-JAN-2008:15-JAN-2008	290339:BAA-894:BAA-894	CP000783.1:CP000784.1:CP000785.1	CP000783:CP000784:CP000785	Human	Meningitis, septicemia, necrotizing enterocolitis	Yes
12733	Jannaschia sp. CCS1	1	0	CCS1	Bacteria	Proteobacteria	Alphaproteobacteria	Rhodobacterales	Rhodobacteraceae	Jannaschia	NA:plasmid1	NA	genomic DNA	4317977:86072	11-MAR-2010:05-MAR-2010	290400	CP000264.1:CP000265.1	CP000264:CP000265	No	None	No
12738	Nocardioides sp. JS614	1	0	JS614	Bacteria	Actinobacteria	Actinobacteridae	Actinomycetales	Propionibacterineae	Nocardioidaceae	NA:pNOCA01	NA	genomic DNA	4985871:307814	24-OCT-2007	196162	CP000509.1:CP000508.1	CP000509:CP000508	No	None	No
12749	Prosthecochloris aestuarii DSM 271	1	0	DSM 271	Bacteria	Chlorobi	Chlorobia	Chlorobiales	Chlorobiaceae	Prosthecochloris	NA:pPAES01	NA	genomic DNA	2512923:66772	18-JUL-2008	290512	CP001108.1:CP001109.1	CP001108:CP001109	No	None	No
12751	Desulfotalea psychrophila LSv54	1	0	LSv54	Bacteria	Proteobacteria	Deltaproteobacteria	Desulfobacterales	Desulfobulbaceae	Desulfotalea	NA	NA	genomic DNA	3523383:121587:14664	29-JUL-2008:29-JUL-2008:08-NOV-2006	177439	CR522870.1:CR522871.1:CR522872.1	CR522870:CR522871:CR522872	No	None	No
12931	Xanthomonas oryzae pv. oryzae KACC10331	1	0	KACC10331	Bacteria	Proteobacteria	Gammaproteobacteria	Xanthomonadales	Xanthomonadaceae	Xanthomonas	NA	NA	genomic DNA	4941439	2010-03-05	291331	AE013598.1	AE013598	Rice	Rice bacterial blight disease	No
12950	Yersinia pseudotuberculosis IP 32953	1	0	IP 32953	Bacteria	Proteobacteria	Gammaproteobacteria	Enterobacteriales	Enterobacteriaceae	Yersinia	NA:pYV:pYptb32953	NA	genomic DNA	4744671:68525:27702	17-APR-2005:12-JUN-2006:29-NOV-2004	273123	BX936398.1:BX936399.2:BX936400.1	BX936398:BX936399:BX936400	Human, animal	Gastroenteritis	Yes
12952	Rickettsia canadensis str. McKiel	1	0	McKiel	Bacteria	Proteobacteria	Alphaproteobacteria	Rickettsiales	Rickettsiaceae	Rickettsieae	NA	NA	genomic DNA	1159772	01-OCT-2007	293613	CP000409.1	CP000409	Human	Epidemic typhus	Yes
12953	Rickettsia akari str. Hartford	1	0	Hartford	Bacteria	Proteobacteria	Alphaproteobacteria	Rickettsiales	Rickettsiaceae	Rickettsieae	NA	NA	genomic DNA	1231060	02-OCT-2007	293614	CP000847.1	CP000847	Human	Rickettsialpox	Yes
12986	Vibrio fischeri ES114	2	0	ES114	Bacteria	Proteobacteria	Gammaproteobacteria	Vibrionales	Vibrionaceae	Aliivibrio	NA:NA:pES100	NA	genomic DNA	2897536:1330333:45849	11-MAR-2010:06-OCT-2010:02-APR-2008	312309	CP000020.2:CP000021.2:CP000022.1	CP000020:CP000021:CP000022	No	None	No
12994	Symbiobacterium thermophilum IAM 14863	1	0	IAM14863	Bacteria	Firmicutes	Clostridia	Clostridiales	Clostridiales Family XVIII. Incertae Sedis	Symbiobacterium	NA	NA	genomic DNA	3566135	18-JAN-2008	292459	AP006840.1	AP006840	No	None	No
12997	Acaryochloris marina MBIC11017	1	0	MBIC11017	Bacteria	Cyanobacteria	Acaryochloris	NA			NA:pREB1:pREB2:pREB3:pREB4:pREB5:pREB6:pREB7:pREB8:pREB9	NA	genomic DNA	6503724:374161:356087:273121:226680:177162:172728:155110:120693:2133	2008-02-21	329726	CP000828.1:CP000838.1:CP000839.1:CP000840.1:CP000841.1:CP000842.1:CP000843.1:CP000844.1:CP000845.1:CP000846.1	CP000828:CP000838:CP000839:CP000840:CP000841:CP000842:CP000843:CP000844:CP000845:CP000846	No	None	No
13001	Acinetobacter baumannii	1	0	SDF	Bacteria	Proteobacteria	Gammaproteobacteria	Pseudomonadales	Moraxellaceae	Acinetobacter	NA:p1ABSDF:p2ABSDF:p3ABSDF	NA	genomic DNA	3421954:6106:25014:24922	2010-11-05	470	CU468230.2:CU468231.1:CU468232.1:CU468233.1	CU468230:CU468231:CU468232:CU468233	Human	Nosocomial infections, nosocomial pneumonia	Yes
13005	Alcanivorax borkumensis SK2	1	0	SK2	Bacteria	Proteobacteria	Gammaproteobacteria	Oceanospirillales	Alcanivoracaceae	Alcanivorax	NA	NA	genomic DNA	3120143	18-SEP-2009	393595	AM286690.1	AM286690	No	None	No
13006	Alkaliphilus metalliredigens QYMF	1	0	QYMF	Bacteria	Firmicutes	Clostridia	Clostridiales	Clostridiaceae	Alkaliphilus	NA	NA	genomic DNA	4929566	28-JUN-2007	293826	CP000724.1	CP000724	No	None	No
13011	Pelodictyon phaeoclathratiforme BU-1	1	0	BU-1	Bacteria	Chlorobi	Chlorobia	Chlorobiales	Chlorobiaceae	Chlorobium/Pelodictyon group	NA	NA	genomic DNA	3018238	18-JUL-2008	324925	CP001110.1	CP001110	No	None	No
13012	Chlorobium luteolum DSM 273	1	0	DSM 273	Bacteria	Chlorobi	Chlorobia	Chlorobiales	Chlorobiaceae	Chlorobium/Pelodictyon group	NA	NA	genomic DNA	2364842	21-OCT-2009	319225	CP000096.1	CP000096	No	None	No
13013	Syntrophobacter fumaroxidans MPOB	1	0	MPOB	Bacteria	Proteobacteria	Deltaproteobacteria	Syntrophobacterales	Syntrophobacteraceae	Syntrophobacter	NA	NA	genomic DNA	4990251	06-DEC-2007	335543	CP000478.1	CP000478	No	None	No
13014	Syntrophomonas wolfei subsp. wolfei str. Goettingen	1	0	Goettingen	Bacteria	Firmicutes	Clostridia	Clostridiales	Syntrophomonadaceae	Syntrophomonas	NA	NA	genomic DNA	2936195	06-DEC-2007	335541	CP000448.1	CP000448	No	None	No
13015	Methanospirillum hungatei JF-1	1	0	JF-1	Archaea	Euryarchaeota	Methanomicrobia	Methanomicrobiales	Methanospirillaceae	Methanospirillum	NA	NA	genomic DNA	3544738	2010-03-11	323259	CP000254.1	CP000254	No	None	No
13018	Thiomicrospira crunogena XCL-2	1	0	XCL-2	Bacteria	Proteobacteria	Gammaproteobacteria	Thiotrichales	Piscirickettsiaceae	Thiomicrospira	NA	NA	genomic DNA	2427734	2010-03-05	317025	CP000109.2	CP000109	No	None	No
13019	Sulfurimonas denitrificans DSM 1251	1	0	DSM 1251	Bacteria	Proteobacteria	Epsilonproteobacteria	Campylobacterales	Helicobacteraceae	Sulfurimonas	NA	NA	genomic DNA	2201561	2010-03-11	326298	CP000153.1	CP000153	No	None	No
13020	Paracoccus denitrificans PD1222	2	0	PD1222	Bacteria	Proteobacteria	Alphaproteobacteria	Rhodobacterales	Rhodobacteraceae	Paracoccus	NA:NA:1	NA	genomic DNA	2852282:1730097:653815	24-OCT-2007	318586	CP000489.1:CP000490.1:CP000491.1	CP000489:CP000490:CP000491	No	None	No
13025	Thiobacillus denitrificans ATCC 25259	1	0	ATCC 25259	Bacteria	Proteobacteria	Betaproteobacteria	Hydrogenophilales	Hydrogenophilaceae	Thiobacillus	NA	NA	genomic DNA	2909809	2010-03-11	25259	CP000116.1	CP000116	No	None	No
13030	Salmonella enterica subsp. arizonae serovar 62:z4,z23:--	1	0	RSK2980	Bacteria	Proteobacteria	Gammaproteobacteria	Enterobacteriales	Enterobacteriaceae	Salmonella	NA	NA	genomic DNA	4600800	15-JAN-2008	41514	CP000880.1	CP000880	Human, animal	Gastroenteritis	Yes
13040	Ruegeria sp. TM1040	1	0	TM1040	Bacteria	Proteobacteria	Alphaproteobacteria	Rhodobacterales	Rhodobacteraceae	Ruegeria	NA:unnamed:mega plasmid	NA	genomic DNA	3200938:130973:821788	11-MAR-2010:05-MAR-2010:05-MAR-2010	292414	CP000377.1:CP000375.1:CP000376.1	CP000377:CP000375:CP000376	No	None	No
13067	Bacteroides fragilis YCH46	1	0	YCH46	Bacteria	Bacteroidetes	Bacteroidia	Bacteroidales	Bacteroidaceae	Bacteroides	NA:pBFY46	NA	genomic DNA	5277274:33716	18-JAN-2008:19-MAY-2007	295405	AP006841.1:AP006842.1	AP006841:AP006842	Human	Severe infection, diarrhea, and abcesses	Yes
13068	Mannheimia succiniciproducens MBEL55E	1	0	MBEL55E	Bacteria	Proteobacteria	Gammaproteobacteria	Pasteurellales	Pasteurellaceae	Basfia	NA	NA	genomic DNA	2314078	2010-03-05	221988	AE016827.1	AE016827	No	None	No
13082	Bacillus licheniformis ATCC 14580	1	0	DSM 13	Bacteria	Firmicutes	Bacillales	Bacillaceae	Bacillus	NA	NA	NA	genomic DNA	4222645	2010-03-10	279010	AE017333.1	AE017333	Human	Food poisoning	Yes
13086	Salmonella enterica subsp. enterica serovar Paratyphi A str. ATCC 9150	1	0	ATCC 9150	Bacteria	Proteobacteria	Gammaproteobacteria	Enterobacteriales	Enterobacteriaceae	Salmonella	NA	NA	genomic DNA	4585229	2010-03-09	9150	CP000026.1	CP000026	Human	Paratyphoid fever	Yes
13117	Nocardia farcinica IFM 10152	1	0	IFM 10152	Bacteria	Actinobacteria	Actinobacteridae	Actinomycetales	Corynebacterineae	Nocardiaceae	NA:pNF1:pNF2	NA	genomic DNA	6021225:184026:87093	10-MAY-2008:17-MAY-2008:17-MAY-2008	247156	AP006618.1:AP006619.1:AP006620.1	AP006618:AP006619:AP006620	Human, animal	Nocardiosis	Yes
13121	Polaromonas sp. JS666	1	0	JS666	Bacteria	Proteobacteria	Betaproteobacteria	Burkholderiales	Comamonadaceae	Polaromonas	NA:1:2	NA	genomic DNA	5200264:360405:338007	25-OCT-2007	296591	CP000316.1:CP000317.1:CP000318.1	CP000316:CP000317:CP000318	No	None	No
13126	Legionella pneumophila str. Lens	1	0	Lens	Bacteria	Proteobacteria	Gammaproteobacteria	Legionellales	Legionellaceae	Legionella	NA:pLPL	NA	genomic DNA	3345687:59832	2005-04-17	297245	CR628337.1:CR628339.1	CR628337:CR628339	Animal	Legionnaire's disease	Yes
13127	Legionella pneumophila str. Paris	1	0	Paris	Bacteria	Proteobacteria	Gammaproteobacteria	Legionellales	Legionellaceae	Legionella	NA:pLPP	NA	genomic DNA	3503610:131885	2005-04-17	297246	CR628336.1:CR628338.1	CR628336:CR628338	Animal	Legionnaire's disease	Yes
13128	Photobacterium profundum SS9	1	0	SS9	Bacteria	Proteobacteria	Gammaproteobacteria	Vibrionales	Vibrionaceae	Photobacterium	pPBPR1	NA	genomic DNA	80033	2005-04-17	298386	CR377818.1	CR377818	No	None	No
13145	Shigella dysenteriae Sd197	1	0	Sd197	Bacteria	Proteobacteria	Gammaproteobacteria	Enterobacteriales	Enterobacteriaceae	Shigella	NA:pSD1_197:pSD197_spA	NA	genomic DNA	4369232:182726:8953	09-MAR-2010:31-JUL-2007:05-APR-2007	300267	CP000034.1:CP000035.1:CP000640.1	CP000034:CP000035:CP000640	Human	Dysentery	Yes
13146	Shigella boydii Sb227	1	0	Sb227	Bacteria	Proteobacteria	Gammaproteobacteria	Enterobacteriales	Enterobacteriaceae	Shigella	NA:pSB4_227	NA	genomic DNA	4519823:126697	10-MAR-2010:05-MAR-2010	300268	CP000036.1:CP000037.1	CP000036:CP000037	Human	Dysentery	Yes
13151	Shigella sonnei Ss046	1	0	Ss046	Bacteria	Proteobacteria	Gammaproteobacteria	Enterobacteriales	Enterobacteriaceae	Shigella	NA:pSS_046:pSS046_spA:pSS046_spB:pSS046_spC	NA	genomic DNA	4825265:214396:8401:5153:2101	10-JAN-2007:30-JUL-2007:05-APR-2007:05-APR-2007:05-APR-2007	300269	CP000038.1:CP000039.1:CP000641.1:CP000642.1:CP000643.1	CP000038:CP000039:CP000641:CP000642:CP000643	Human	Dysentery	Yes
13162	Streptococcus thermophilus LMG 18311	1	0	LMG 18311	Bacteria	Firmicutes	Lactobacillales	Streptococcaceae	Streptococcus	NA	NA	NA	genomic DNA	1796846	2010-03-05	264199	CP000023.1	CP000023	No	None	No
13163	Streptococcus thermophilus CNRZ1066	1	0	CNRZ1066	Bacteria	Firmicutes	Lactobacillales	Streptococcaceae	Streptococcus	NA	NA	NA	genomic DNA	1796226	2010-03-05	299768	CP000024.1	CP000024	No	None	No
13239	Marinobacter aquaeolei VT8	1	0	VT8	Bacteria	Proteobacteria	Gammaproteobacteria	Alteromonadales	Alteromonadaceae	Marinobacter	NA:pMAQU01:pMAQU02	NA	genomic DNA	4326849:239623:213290	06-MAY-2009:12-OCT-2007:12-OCT-2007	351348	CP000514.1:CP000515.1:CP000516.1	CP000514:CP000515:CP000516	No	None	No
13242	Aromatoleum aromaticum EbN1	1	0	EbN1	Bacteria	Proteobacteria	Betaproteobacteria	Rhodocyclales	Rhodocyclaceae	Aromatoleum	NA:1:2	NA	genomic DNA	4296230:207355:223670	11-SEP-2009:24-JUL-2008:24-JUL-2008	76114	CR555306.1:CR555307.1:CR555308.1	CR555306:CR555307:CR555308	No	None	No
13282	Synechococcus elongatus PCC 6301	1	0	PCC 6301	Bacteria	Cyanobacteria	Chroococcales	Synechococcus	NA		NA	NA	genomic DNA	2696255	25-JUL-2008	269084	AP008231.1	AP008231	No	None	No
13291	Bacillus clausii KSM-K16	1	0	KSM-K16	Bacteria	Firmicutes	Bacillales	Bacillaceae	Bacillus	NA	NA	NA	genomic DNA	4303871	16-MAY-2009	66692	AP006627.1	AP006627	No	None	No
13337	Pelobacter carbinolicus DSM 2380	1	0	DSM 2380	Bacteria	Proteobacteria	Deltaproteobacteria	Desulfuromonadales	Pelobacteraceae	Pelobacter	NA	NA	genomic DNA	3665893	25-OCT-2007	338963	CP000142.2	CP000142	No	None	No
13370	Actinobacillus succinogenes 130Z	1	0	130Z	Bacteria	Proteobacteria	Gammaproteobacteria	Pasteurellales	Pasteurellaceae	Actinobacillus	NA	NA	genomic DNA	2319663	05-JUL-2007	339671	CP000746.1	CP000746	No	None	No
13372	Agrobacterium vitis S4	2	0	S4	Bacteria	Proteobacteria	Alphaproteobacteria	Rhizobiales	Rhizobiaceae	Rhizobium/Agrobacterium group	NA:NA:pAtS4b:pAtS4c:pTiS4:pAtS4e:pAtS4a	Kecskemet-Hungary; ATCC BAA-846	genomic DNA	3726375:1283187:130435:211620:258824:631775:78730	2009-04-15	311402	CP000633.1:CP000634.1:CP000635.1:CP000636.1:CP000637.1:CP000638.1:CP000639.1	CP000633:CP000634:CP000635:CP000636:CP000637:CP000638:CP000639	Grape vines	Crown gall	No
13374	Alteromonas macleodii 'Deep ecotype'	1	0	NA	Bacteria	Proteobacteria	Gammaproteobacteria	Alteromonadales	Alteromonadaceae	Alteromonas	NA	NA	genomic DNA	4412282	16-DEC-2008	314275	CP001103.1	CP001103	No	None	No
13376	Bacillus selenitireducens MLS10	1	0	MLS10	Bacteria	Firmicutes	Bacillales	Bacillaceae	Bacillus	NA	NA	NA	genomic DNA	3592487	28-MAY-2010	439292	CP001791.1	CP001791	No	None	No
13378	Bacteroides vulgatus ATCC 8482	1	0	ATCC 8482	Bacteria	Bacteroidetes	Bacteroidia	Bacteroidales	Bacteroidaceae	Bacteroides	NA	NA	genomic DNA	5163189	27-JUN-2007	8482	CP000139.1	CP000139	Mammal	Opportunistic peritoneal diseases	Yes
13384	Pelobacter propionicus DSM 2379	1	0	DSM 2379	Bacteria	Proteobacteria	Deltaproteobacteria	Desulfuromonadales	Pelobacteraceae	Pelobacter	NA:pPRO1:pPRO2	NA	genomic DNA	4008000:202397:30722	25-OCT-2007:25-OCT-2007:30-NOV-2006	338966	CP000482.1:CP000483.1:CP000484.1	CP000482:CP000483:CP000484	No	None	No
13393	Shewanella putrefaciens CN-32	1	0	CN-32	Bacteria	Proteobacteria	Gammaproteobacteria	Alteromonadales	Shewanellaceae	Shewanella	NA	NA	genomic DNA	4659220	2007-11-29	319224	CP000681.1	CP000681	Human	Soft tissue infections	Yes
13399	Xenorhabdus bovienii SS-2004	1	0	SS-2004	Bacteria	Proteobacteria	Gammaproteobacteria	Enterobacteriales	Enterobacteriaceae	Xenorhabdus	NA	NA	genomic DNA	4225498	2010-02-19	406818	FN667741.1	FN667741	Insect	None	No
13402	Agrobacterium radiobacter K84	2	0	K84	Bacteria	Proteobacteria	Alphaproteobacteria	Rhizobiales	Rhizobiaceae	Rhizobium/Agrobacterium group	NA:NA:pAtK84b:pAtK84c:pAgK84	ATCC BAA-868	genomic DNA	4005130:2650913:184668:388169:44420	2009-04-15	311403	CP000628.1:CP000629.1:CP000630.1:CP000631.1:CP000632.1	CP000628:CP000629:CP000630:CP000631:CP000632	No	None	No
13403	Bacillus amyloliquefaciens FZB42	1	0	FZB42	Bacteria	Firmicutes	Bacillales	Bacillaceae	Bacillus	NA	NA	NA	genomic DNA	3918589	29-SEP-2009	326423	CP000560.1	CP000560	No	None	No
13418	Polaromonas naphthalenivorans CJ2	1	0	CJ2	Bacteria	Proteobacteria	Betaproteobacteria	Burkholderiales	Comamonadaceae	Polaromonas	NA:pPNAP01:pPNAP02:pPNAP03:pPNAP04:pPNAP05:pPNAP06:pPNAP07:pPNAP08	NA	genomic DNA	4410291:353291:190172:171866:143747:58808:21611:9898:6459	25-OCT-2007:25-OCT-2007:25-OCT-2007:25-OCT-2007:25-OCT-2007:25-OCT-2007:04-JAN-2007:04-JAN-2007:25-OCT-2007	365044	CP000529.1:CP000530.1:CP000531.1:CP000532.1:CP000533.1:CP000534.1:CP000535.1:CP000536.1:CP000537.1	CP000529:CP000530:CP000531:CP000532:CP000533:CP000534:CP000535:CP000536:CP000537	No	None	No
13423	Deinococcus geothermalis DSM 11300	1	0	DSM 11300	Bacteria	Deinococcus-Thermus	Deinococci	Deinococcales	Deinococcaceae	Deinococcus	NA:pDGEO01:pDGEO02	NA	genomic DNA	2467205:574127:205686	11-MAR-2010:05-MAR-2010:17-OCT-2007	319795	CP000359.1:CP000358.2:CP000856.1	CP000359:CP000358:CP000856	No	None	No
13424	Desulfotomaculum reducens MI-1	1	0	MI-1	Bacteria	Firmicutes	Clostridia	Clostridiales	Peptococcaceae	Desulfotomaculum	NA	NA	genomic DNA	3608104	09-OCT-2007	349161	CP000612.1	CP000612	No	None	No
13454	Pseudoalteromonas atlantica T6c	1	0	T6c	Bacteria	Proteobacteria	Gammaproteobacteria	Alteromonadales	Pseudoalteromonadaceae	Pseudoalteromonas	NA	NA	genomic DNA	5187005	2010-03-11	342610	CP000388.1	CP000388	Shellfish	Shell disease	No
13461	Robiginitalea biformata HTCC2501	1	0	HTCC2501	Bacteria	Bacteroidetes	Flavobacteria	Flavobacteriales	Flavobacteriaceae	Robiginitalea	NA	NA	genomic DNA	3530383	11-MAY-2010	313596	CP001712.1	CP001712	No	None	No
13462	Roseiflexus castenholzii DSM 13941	1	0	DSM 13941	Bacteria	Chloroflexi	Chloroflexales	Chloroflexaceae	Roseiflexus	NA	NA	NA	genomic DNA	5723298	23-AUG-2007	383372	CP000804.1	CP000804	No	None	No
13466	Caldicellulosiruptor saccharolyticus DSM 8903	1	0	DSM 8903	Bacteria	Firmicutes	Clostridia	Thermoanaerobacterales	Thermoanaerobacterales Family III. Incertae Sedis	Caldicellulosiruptor	NA	NA	genomic DNA	2970275	12-DEC-2008	351627	CP000679.1	CP000679	No	None	No
13467	Herminiimonas arsenicoxydans	1	0	NA	Bacteria	Proteobacteria	Betaproteobacteria	Burkholderiales	Oxalobacteraceae	Herminiimonas	NA	NA	genomic DNA	3424307	27-JUN-2008	204773	CU207211.1	CU207211	No	None	No
13473	Nitrobacter hamburgensis X14	1	0	X14	Bacteria	Proteobacteria	Alphaproteobacteria	Rhizobiales	Bradyrhizobiaceae	Nitrobacter	NA:1:2:3	NA	genomic DNA	4406967:294829:188318:121408	11-MAR-2010:05-MAR-2010:05-MAR-2010:05-MAR-2010	323097	CP000319.1:CP000320.1:CP000321.1:CP000322.1	CP000319:CP000320:CP000321:CP000322	No	None	No
13474	Nitrobacter winogradskyi Nb-255	1	0	Nb-255	Bacteria	Proteobacteria	Alphaproteobacteria	Rhizobiales	Bradyrhizobiaceae	Nitrobacter	NA	NA	genomic DNA	3402093	2010-03-11	323098	CP000115.1	CP000115	No	None	No
13478	Aster yellows witches'-broom phytoplasma AYWB	1	0	NA	Bacteria	Tenericutes	Mollicutes	Acholeplasmatales	Acholeplasmataceae	Candidatus Phytoplasma	NA:pAYWB-I:pAYWB-II:pAYWB-III:pAYWB-IV	NA	genomic DNA	706569:3972:4009:5104:4316	2010-03-05	322098	CP000061.1:CP000062.1:CP000063.1:CP000064.1:CP000065.1	CP000061:CP000062:CP000063:CP000064:CP000065	Plant	Aster yellows witches'-broom	No
13480	Erythrobacter litoralis HTCC2594	1	0	HTCC2594	Bacteria	Proteobacteria	Alphaproteobacteria	Sphingomonadales	Erythrobacteraceae	Erythrobacter	NA	NA	genomic DNA	3052398	2010-03-11	314225	CP000157.1	CP000157	No	None	No
13485	Parabacteroides distasonis ATCC 8503	1	0	ATCC 8503	Bacteria	Bacteroidetes	Bacteroidia	Bacteroidales	Porphyromonadaceae	Parabacteroides	NA	NA	genomic DNA	4811379	27-JUN-2007	8503	CP000140.1	CP000140	Mammal	Opportunistic peritoneal diseases	Yes
13492	Clostridium ljungdahlii DSM 13528	1	0	DSM 13528	Bacteria	Firmicutes	Clostridia	Clostridiales	Clostridiaceae	Clostridium	NA	NA	genomic DNA	4630065	27-JUL-2010	748727	CP001666.1	CP001666	No	None	No
13496	Prochlorococcus marinus str. MIT 9303	1	0	MIT 9303	Bacteria	Cyanobacteria	Prochlorales	Prochlorococcaceae	Prochlorococcus	NA	NA	NA	genomic DNA	2682675	16-JAN-2009	59922	CP000554.1	CP000554	No	None	No
13509	Parvularcula bermudensis HTCC2503	1	0	HTCC2503	Bacteria	Proteobacteria	Alphaproteobacteria	Parvularculales	Parvularculaceae	Parvularcula	NA	NA	genomic DNA	2902643	16-AUG-2010	314260	CP002156.1	CP002156	No	None	No
13548	Prochlorococcus marinus str. AS9601	1	0	AS9601	Bacteria	Cyanobacteria	Prochlorales	Prochlorococcaceae	Prochlorococcus	NA	NA	NA	genomic DNA	1669886	16-JAN-2009	146891	CP000551.1	CP000551	No	None	No
13551	Prochlorococcus marinus str. MIT 9211	1	0	MIT9211	Bacteria	Cyanobacteria	Prochlorales	Prochlorococcaceae	Prochlorococcus	NA	NA	NA	genomic DNA	1688963	16-JAN-2009	93059	CP000878.1	CP000878	No	None	No
13570	Croceibacter atlanticus HTCC2559	1	0	HTCC2559	Bacteria	Bacteroidetes	Flavobacteria	Flavobacteriales	Flavobacteriaceae	Croceibacter	NA	NA	genomic DNA	2952962	30-AUG-2010	216432	CP002046.1	CP002046	No	None	No
13597	Borrelia turicatae 91E135	1	0	9.1e+136	Bacteria	Spirochaetes	Spirochaetales	Spirochaetaceae	Borrelia	NA	NA	NA	genomic DNA	917330	2009-03-24	314724	CP000049.1	CP000049	Human	Tick-borne relapsing fever	Yes
13617	Prochlorococcus marinus str. MIT 9515	1	0	MIT 9515	Bacteria	Cyanobacteria	Prochlorales	Prochlorococcaceae	Prochlorococcus	NA	NA	NA	genomic DNA	1704176	16-JAN-2009	167542	CP000552.1	CP000552	No	None	No
13623	Bacillus weihenstephanensis KBAB4	1	0	KBAB4	Bacteria	Firmicutes	Bacillales	Bacillaceae	Bacillus	Bacillus cereus group	NA:pBWB401:pBWB402:pBWB403:pBWB404	NA	genomic DNA	5262775:417054:75107:64977:52830	06-MAY-2009	315730	CP000903.1:CP000904.1:CP000905.1:CP000906.1:CP000907.1	CP000903:CP000904:CP000905:CP000906:CP000907	Human	Food poisoning	Yes
13624	Bacillus cytotoxicus NVH 391-98	1	0	NVH 391-98	Bacteria	Firmicutes	Bacillales	Bacillaceae	Bacillus	Bacillus cereus group	NA:pBC9801	NA	genomic DNA	4087024:7135	16-JAN-2009	315749	CP000764.1:CP000765.1	CP000764:CP000765	Human	Food poisoning	Yes
13643	Synechococcus sp. CC9605	1	0	CC9605	Bacteria	Cyanobacteria	Chroococcales	Synechococcus	NA		NA	NA	genomic DNA	2510659	2010-03-11	110662	CP000110.1	CP000110	No	None	No
13649	Xanthomonas campestris pv. vesicatoria str. 85-10	1	0	85-10	Bacteria	Proteobacteria	Gammaproteobacteria	Xanthomonadales	Xanthomonadaceae	Xanthomonas	NA:pXCV2:pXCV19:pXCV38:pXCV183	NA	genomic DNA	5178466:1852:19146:38116:182572	27-AUG-2007	316273	AM039952.1:AM039948.1:AM039949.1:AM039950.1:AM039951.1	AM039952:AM039948:AM039949:AM039950:AM039951	Plant	Bacterial spot	No
13655	Synechococcus sp. CC9902	1	0	CC9902	Bacteria	Cyanobacteria	Chroococcales	Synechococcus	NA		NA	NA	genomic DNA	2234828	11-JUL-2008	316279	CP000097.1	CP000097	No	None	No
13773	Streptococcus thermophilus LMD-9	1	0	LMD-9	Bacteria	Firmicutes	Lactobacillales	Streptococcaceae	Streptococcus	NA	NA:1:2	NA	genomic DNA	1856368:4449:3361	11-MAR-2010:05-MAR-2010:05-MAR-2010	322159	CP000419.1:CP000420.1:CP000421.1	CP000419:CP000420:CP000421	No	None	No
13875	Candidatus Blochmannia pennsylvanicus str. BPEN	1	0	BPEN	Bacteria	Proteobacteria	Gammaproteobacteria	Enterobacteriales	Enterobacteriaceae	ant endosymbionts	NA	NA	genomic DNA	791654	2010-03-05	291272	CP000016.1	CP000016	No	None	No
13884	Rickettsia felis URRWXCal2	1	0	URRWXCal2; California 2	Bacteria	Proteobacteria	Alphaproteobacteria	Rickettsiales	Rickettsiaceae	Rickettsieae	NA:pRF:pRFdelta	NA	genomic DNA	1485148:62829:39263	11-MAR-2010:05-MAR-2010:05-MAR-2010	315456	CP000053.1:CP000054.1:CP000055.1	CP000053:CP000054:CP000055	Human, feline	Spotted-fever like illness	Yes
13885	Chlamydia trachomatis A/HAR-13	1	0	A/HAR-13	Bacteria	Chlamydiae	Chlamydiales	Chlamydiaceae	Chlamydia	NA	NA:pCTA	NA	genomic DNA	1044459:7510	10-MAR-2010:05-MAR-2010	315277	CP000051.1:CP000052.1	CP000051:CP000052	Human	Pharyngitis, bronchitis and pneumonitis	Yes
13887	Streptococcus pyogenes MGAS6180	1	0	MGAS6180	Bacteria	Firmicutes	Lactobacillales	Streptococcaceae	Streptococcus	NA	NA	NA	genomic DNA	1897573	2010-03-11	319701	CP000056.1	CP000056	Human	Wide range of infections	Yes
13888	Streptococcus pyogenes MGAS5005	1	0	MGAS5005	Bacteria	Firmicutes	Lactobacillales	Streptococcaceae	Streptococcus	NA	NA	NA	genomic DNA	1838554	2010-03-11	293653	CP000017.1	CP000017	Human	Wide range of infections	Yes
13901	Thermoanaerobacter pseudethanolicus ATCC 33223	1	0	ATCC 33223; 39E	Bacteria	Firmicutes	Clostridia	Thermoanaerobacterales	Thermoanaerobacteraceae	Thermoanaerobacter	NA	NA	genomic DNA	2362816	2008-02-05	33223	CP000924.1	CP000924	No	None	No
13902	Shewanella sp. W3-18-1	1	0	W3-18-1	Bacteria	Proteobacteria	Gammaproteobacteria	Alteromonadales	Shewanellaceae	Shewanella	NA	NA	genomic DNA	4708380	06-MAY-2009	351745	CP000503.1	CP000503	Human	Soft tissue infections	Yes
13908	Rhodoferax ferrireducens T118	1	0	DSM 15236	Bacteria	Proteobacteria	Betaproteobacteria	Burkholderiales	Comamonadaceae	Albidiferax	NA:plasmid1	NA	genomic DNA	4712337:257447	11-MAR-2010:05-MAR-2010	338969	CP000267.1:CP000268.1	CP000267:CP000268	No	None	No
13909	Pseudomonas putida F1	1	0	F1	Bacteria	Proteobacteria	Gammaproteobacteria	Pseudomonadales	Pseudomonadaceae	Pseudomonas	NA	NA	genomic DNA	5959964	30-OCT-2007	351746	CP000712.1	CP000712	No	None	No
13918	Burkholderia cenocepacia HI2424	3	0	HI2424	Bacteria	Proteobacteria	Betaproteobacteria	Burkholderiales	Burkholderiaceae	Burkholderia	NA:NA:NA:1	NA	genomic DNA	3483902:2998664:1055417:164857	04-OCT-2010	331272	CP000458.1:CP000459.1:CP000460.1:CP000461.1	CP000458:CP000459:CP000460:CP000461	Human	Necrotizing pneumonia, chronic infections	Yes
13919	Burkholderia cenocepacia AU 1054	3	0	AU 1054	Bacteria	Proteobacteria	Betaproteobacteria	Burkholderiales	Burkholderiaceae	Burkholderia	NA	NA	genomic DNA	3294563:2788459:1196094	04-OCT-2010	331271	CP000378.1:CP000379.1:CP000380.1	CP000378:CP000379:CP000380	Human	Necrotizing pneumonia, chronic infections	Yes
13921	Chlorobium chlorochromatii CaD3	1	0	CaD3	Bacteria	Chlorobi	Chlorobia	Chlorobiales	Chlorobiaceae	Chlorobium/Pelodictyon group	NA	NA	genomic DNA	2572079	2010-03-11	340177	CP000108.1	CP000108	No	None	No
13932	Rhizobium etli CFN 42	1	0	CFN 42	Bacteria	Proteobacteria	Alphaproteobacteria	Rhizobiales	Rhizobiaceae	Rhizobium/Agrobacterium group	NA:symbiotic plasmid p42d:p42a:p42b:p42c:p42e:p42f	NA	genomic DNA	4381608:371254:194229:184338:250948:505334:642517	11-MAR-2010:23-OCT-2009:05-MAR-2010:11-MAR-2010:05-MAR-2010:11-MAR-2010:11-MAR-2010	347834	CP000133.1:U80928.5:CP000134.1:CP000135.1:CP000136.1:CP000137.1:CP000138.1	CP000133:REU80928:CP000134:CP000135:CP000136:CP000137:CP000138	No	None	No
13935	Sulfolobus acidocaldarius DSM 639	1	0	DSM 639	Archaea	Crenarchaeota	Thermoprotei	Sulfolobales	Sulfolobaceae	Sulfolobus	NA	NA	genomic DNA	2225959	2010-03-10	330779	CP000077.1	CP000077	No	None	No
13942	Streptococcus sanguinis SK36	1	0	SK36	Bacteria	Firmicutes	Lactobacillales	Streptococcaceae	Streptococcus	NA	NA	NA	genomic DNA	2388435	03-DEC-2008	388919	CP000387.1	CP000387	Human	Endocarditis	Yes
13943	Burkholderia mallei NCTC 10229	2	0	NCTC 10229	Bacteria	Proteobacteria	Betaproteobacteria	Burkholderiales	Burkholderiaceae	Burkholderia	NA	NA	genomic DNA	3458208:2284095	21-OCT-2009	412022	CP000546.1:CP000545.1	CP000546:CP000545	Human, animal	Glanders and pneumonia	Yes
13946	Burkholderia mallei NCTC 10247	2	0	NCTC 10247	Bacteria	Proteobacteria	Betaproteobacteria	Burkholderiales	Burkholderiaceae	Burkholderia	NA	NA	genomic DNA	3495687:2352693	21-OCT-2009	320389	CP000548.1:CP000547.1	CP000548:CP000547	Human, animal	Glanders and pneumonia	Yes
13947	Burkholderia mallei SAVP1	2	0	SAVP1	Bacteria	Proteobacteria	Betaproteobacteria	Burkholderiales	Burkholderiaceae	Burkholderia	NA	NA	genomic DNA	3497479:1734922	26-SEP-2007	320388	CP000526.1:CP000525.1	CP000526:CP000525	Human, animal	Glanders and pneumonia	Yes
13953	Burkholderia pseudomallei 668	2	0	668	Bacteria	Proteobacteria	Betaproteobacteria	Burkholderiales	Burkholderiaceae	Burkholderia	NA	NA	genomic DNA	3912947:3127456	12-JAN-2010	320373	CP000570.1:CP000571.1	CP000570:CP000571	Animal	Melioidosis	Yes
13954	Burkholderia pseudomallei 1710b	2	0	1710b	Bacteria	Proteobacteria	Betaproteobacteria	Burkholderiales	Burkholderiaceae	Burkholderia	NA	NA	genomic DNA	4126292:3181762	2010-03-05	320372	CP000124.1:CP000125.1	CP000124:CP000125	Animal	Melioidosis	Yes
13960	Escherichia coli E24377A	1	0	E24377A	Bacteria	Proteobacteria	Gammaproteobacteria	Enterobacteriales	Enterobacteriaceae	Escherichia	NA:pETEC_80:pETEC_35:pETEC_73:pETEC_6:pETEC_74:pETEC_5	NA	genomic DNA	4979619:79237:34367:70609:6199:74224:5033	11-SEP-2007	331111	CP000800.1:CP000795.1:CP000796.1:CP000797.1:CP000798.1:CP000799.1:CP000801.1	CP000800:CP000795:CP000796:CP000797:CP000798:CP000799:CP000801	Human	Diarrhea	Yes
13967	Corynebacterium jeikeium K411	1	0	K411 = NCTC 11915:K411; NCTC 11915	Bacteria	Actinobacteria	Actinobacteridae	Actinomycetales	Corynebacterineae	Corynebacteriaceae	NA:pKW4	NA	genomic DNA	2462499:14323	14-NOV-2006:23-OCT-2009	306537	CR931997.1:AF401314.1	CR931997:AF401314	Human	Nocosomial infections	Yes
15582	Pyrobaculum arsenaticum DSM 13514	1	0	DSM 13514	Archaea	Crenarchaeota	Thermoprotei	Thermoproteales	Thermoproteaceae	Pyrobaculum	NA	NA	genomic DNA	2121076	2007-11-01	340102	CP000660.1	CP000660	No	None	No
15596	Staphylococcus saprophyticus subsp. saprophyticus ATCC 15305	1	0	ATCC 15305	Bacteria	Firmicutes	Bacillales	Staphylococcus	NA		NA:pSSP1:pSSP2	NA	genomic DNA	2516575:38454:22870	26-AUG-2009:19-MAY-2007:19-MAY-2007	342451	AP008934.1:AP008935.1:AP008936.1	AP008934:AP008935:AP008936	Human	Urinary tract infections	Yes
15604	Dehalococcoides sp. CBDB1	1	0	CBDB1	Bacteria	Chloroflexi	Dehalococcoidetes	Dehalococcoides	NA		NA	NA	genomic DNA	1395502	30-JUL-2008	255470	AJ965256.1	AJ965256	No	None	No
15637	Shigella boydii CDC 3083-94	1	0	BS512; CDC 3083-94	Bacteria	Proteobacteria	Gammaproteobacteria	Enterobacteriales	Enterobacteriaceae	Shigella	NA:pBS512_2:pBS512_33:pBS512_5:pBS512_7:pBS512_211	NA	genomic DNA	4615997:2089:33103:5114:7437:210919	05-MAY-2008:05-MAY-2008:05-MAY-2008:05-MAY-2008:08-MAY-2008:05-MAY-2008	344609	CP001063.1:CP001058.1:CP001059.1:CP001060.1:CP001061.1:CP001062.1	CP001063:CP001058:CP001059:CP001060:CP001061:CP001062	Human	Dysentery	Yes
15642	Mycobacterium tuberculosis F11	1	0	F11	Bacteria	Actinobacteria	Actinobacteridae	Actinomycetales	Corynebacterineae	Mycobacteriaceae	NA	NA	genomic DNA	4424435	07-JUN-2007	336982	CP000717.1	CP000717	Human	Tuberculosis	Yes
15644	Thermotoga lettingae TMO	1	0	TMO	Bacteria	Thermotogae	Thermotogales	Thermotogaceae	Thermotoga	NA	NA	NA	genomic DNA	2135342	2009-04-17	416591	CP000812.1	CP000812	No	None	No
15645	Thermoproteus neutrophilus V24Sta	1	0	V24Sta	Archaea	Crenarchaeota	Thermoprotei	Thermoproteales	Thermoproteaceae	Thermoproteus	NA	NA	genomic DNA	1769823	2008-03-27	444157	CP001014.1	CP001014	No	None	No
15660	Prochlorococcus marinus str. NATL1A	1	0	NATL1A	Bacteria	Cyanobacteria	Prochlorales	Prochlorococcaceae	Prochlorococcus	NA	NA	NA	genomic DNA	1864731	22-JAN-2007	167555	CP000553.1	CP000553	No	None	No
15667	Vibrio cholerae O395	2	0	O395	Bacteria	Proteobacteria	Gammaproteobacteria	Vibrionales	Vibrionaceae	Vibrio	NA	NA	genomic DNA	3024069:1108250	08-MAY-2007	345073	CP000627.1:CP000626.1	CP000627:CP000626	Human, primate	Cholera	Yes
15685	Acidovorax sp. JS42	1	0	JS42	Bacteria	Proteobacteria	Betaproteobacteria	Burkholderiales	Comamonadaceae	Acidovorax	NA:pAOVO01:pAOVO02	NA	genomic DNA	4448856:72689:63609	14-SEP-2010:20-SEP-2007:14-OCT-2010	232721	CP000539.1:CP000540.1:CP000541.1	CP000539:CP000540:CP000541	No	None	No
15708	Acidovorax citrulli AAC00-1	1	0	AAC00-1	Bacteria	Proteobacteria	Betaproteobacteria	Burkholderiales	Comamonadaceae	Acidovorax	NA	NA	genomic DNA	5352772	14-SEP-2010	397945	CP000512.1	CP000512	Fruit	Bacterial fruit blotch	No
15713	Pseudoalteromonas haloplanktis TAC125	2	0	TAC125	Bacteria	Proteobacteria	Gammaproteobacteria	Alteromonadales	Pseudoalteromonadaceae	Pseudoalteromonas	NA	NA	genomic DNA	3214944:635328	22-JUL-2008	326442	CR954246.1:CR954247.1	CR954246:CR954247	No	None	No
15721	Hyphomonas neptunium ATCC 15444	1	0	ATCC 15444	Bacteria	Proteobacteria	Alphaproteobacteria	Rhodobacterales	Hyphomonadaceae	Hyphomonas	NA	NA	genomic DNA	3705021	2010-03-11	15444	CP000158.1	CP000158	No	None	No
15747	Rhodopseudomonas palustris HaA2	1	0	HaA2	Bacteria	Proteobacteria	Alphaproteobacteria	Rhizobiales	Bradyrhizobiaceae	Rhodopseudomonas	NA	NA	genomic DNA	5331656	2010-03-11	316058	CP000250.1	CP000250	No	None	No
15749	Rhodopseudomonas palustris BisB5	1	0	BisB5	Bacteria	Proteobacteria	Alphaproteobacteria	Rhizobiales	Bradyrhizobiaceae	Rhodopseudomonas	NA	NA	genomic DNA	4892717	2010-03-11	316057	CP000283.1	CP000283	No	None	No
15750	Rhodopseudomonas palustris BisB18	1	0	BisB18	Bacteria	Proteobacteria	Alphaproteobacteria	Rhizobiales	Bradyrhizobiaceae	Rhodopseudomonas	NA	NA	genomic DNA	5513844	2010-03-11	316056	CP000301.1	CP000301	No	None	No
15751	Rhodopseudomonas palustris BisA53	1	0	BisA53	Bacteria	Proteobacteria	Alphaproteobacteria	Rhizobiales	Bradyrhizobiaceae	Rhodopseudomonas	NA	NA	genomic DNA	5505494	2010-03-11	316055	CP000463.1	CP000463	No	None	No
15753	Acidiphilium cryptum JF-5	1	0	JF-5	Bacteria	Proteobacteria	Alphaproteobacteria	Rhodospirillales	Acetobacteraceae	Acidiphilium	NA:pACRY01:pACRY02:pACRY03:pACRY04:pACRY05:pACRY06:pACRY07:pACRY08	NA	genomic DNA	3389227:203589:187422:88953:37415:37155:8781:5629:4909	09-SEP-2010:09-SEP-2010:14-OCT-2010:09-SEP-2010:20-SEP-2007:03-SEP-2010:11-MAY-2007:03-SEP-2010:11-MAY-2007	349163	CP000697.1:CP000689.1:CP000690.1:CP000691.1:CP000692.1:CP000693.1:CP000694.1:CP000695.1:CP000696.1	CP000697:CP000689:CP000690:CP000691:CP000692:CP000693:CP000694:CP000695:CP000696	No	None	No
15754	Rhodobacter sphaeroides ATCC 17029	2	0	NA	Bacteria	Proteobacteria	Alphaproteobacteria	Rhodobacterales	Rhodobacteraceae	Rhodobacter	NA:NA:pRSPH01	NA	genomic DNA	3147721:1219053:122606	12-AUG-2009:27-NOV-2007:27-NOV-2007	349101	CP000577.1:CP000578.1:CP000579.1	CP000577:CP000578:CP000579	No	None	No
15755	Rhodobacter sphaeroides ATCC 17025	1	0	NA	Bacteria	Proteobacteria	Alphaproteobacteria	Rhodobacterales	Rhodobacteraceae	Rhodobacter	NA:pRSPA01:pRSPA02:pRSPA03:pRSPA04:pRSPA05	NA	genomic DNA	3217726:877879:289489:121962:36198:13873	2007-11-27	349102	CP000661.1:CP000662.1:CP000663.1:CP000664.1:CP000665.1:CP000666.1	CP000661:CP000662:CP000663:CP000664:CP000665:CP000666	No	None	No
15756	Xanthobacter autotrophicus Py2	1	0	Py2	Bacteria	Proteobacteria	Alphaproteobacteria	Rhizobiales	Xanthobacteraceae	Xanthobacter	NA:pXAUT01	NA	genomic DNA	5308934:316164	30-JUL-2007	78245	CP000781.1:CP000782.1	CP000781:CP000782	No	None	No
15757	Staphylococcus aureus subsp. aureus JH9	1	0	JH9	Bacteria	Firmicutes	Bacillales	Staphylococcus	NA		NA:pSJH901	NA	genomic DNA	2906700:30429	07-DEC-2007	359786	CP000703.1:CP000704.1	CP000703:CP000704	Human, animal	Toxic-shock syndrome and staphylococcal scarlet fever	Yes
15758	Staphylococcus aureus subsp. aureus JH1	1	0	JH1	Bacteria	Firmicutes	Bacillales	Staphylococcus	NA		NA:pSJH101	NA	genomic DNA	2906507:30429	28-JUN-2007	359787	CP000736.1:CP000737.1	CP000736:CP000737	Human, animal	Toxic-shock syndrome and staphylococcal scarlet fever	Yes
15762	Mycobacterium sp. MCS	1	0	MCS	Bacteria	Actinobacteria	Actinobacteridae	Actinomycetales	Corynebacterineae	Mycobacteriaceae	NA:Plasmid1	NA	genomic DNA	5705448:215075	11-MAR-2010:25-OCT-2007	164756	CP000384.1:CP000385.1	CP000384:CP000385	No	None	No
15763	Alkalilimnicola ehrlichii MLHE-1	1	0	MLHE-1	Bacteria	Proteobacteria	Gammaproteobacteria	Chromatiales	Ectothiorhodospiraceae	Alkalilimnicola	NA	NA	genomic DNA	3275944	15-SEP-2010	187272	CP000453.1	CP000453	No	None	No
15766	Lactobacillus reuteri DSM 20016	1	0	DSM 20016	Bacteria	Firmicutes	Lactobacillales	Lactobacillaceae	Lactobacillus	NA	NA	NA	genomic DNA	1999618	03-SEP-2008	557436	CP000705.1	CP000705	No	None	No
15771	Candidatus Koribacter versatilis Ellin345	1	0	Ellin345	Bacteria	Acidobacteria	Candidatus Koribacter	NA			NA	NA	genomic DNA	5650368	13-SEP-2010	204669	CP000360.1	CP000360	No	None	No
16062	Leuconostoc citreum KM20	1	0	KM20	Bacteria	Firmicutes	Lactobacillales	Leuconostoc	NA		NA:pLCK2:pLCK3:pLCK4:pLCK1	NA	genomic DNA	1796284:31463:17971:12183:38713	2008-04-08	349519	DQ489736.1:DQ489737.1:DQ489738.1:DQ489739.1:DQ489740.1	DQ489736:DQ489737:DQ489738:DQ489739:DQ489740	No	None	No
16064	Hahella chejuensis KCTC 2396	1	0	KCTC 2396	Bacteria	Proteobacteria	Gammaproteobacteria	Oceanospirillales	Hahellaceae	Hahella	NA	NA	genomic DNA	7215267	06-OCT-2010	349521	CP000155.1	CP000155	No	None	No
16067	Yersinia pestis Angola	1	0	Angola	Bacteria	Proteobacteria	Gammaproteobacteria	Enterobacteriales	Enterobacteriaceae	Yersinia	NA:pMT-pPCP:new_pCD	NA	genomic DNA	4504254:114570:68190	2010-03-09	349746	CP000901.1:CP000900.1:CP000902.1	CP000901:CP000900:CP000902	Human, rodent	Bubonic plague	Yes
16070	Yersinia pseudotuberculosis IP 31758	1	0	IP 31758	Bacteria	Proteobacteria	Gammaproteobacteria	Enterobacteriales	Enterobacteriaceae	Yersinia	NA:plasmid_59kb:plasmid_153kb	NA	genomic DNA	4723306:58679:153140	19-SEP-2007	349747	CP000720.1:CP000718.1:CP000719.1	CP000720:CP000718:CP000719	Human, animal	Gastroenteritis	Yes
16079	Mycobacterium sp. JLS	1	0	JLS	Bacteria	Actinobacteria	Actinobacteridae	Actinomycetales	Corynebacterineae	Mycobacteriaceae	NA	NA	genomic DNA	6048425	19-OCT-2007	164757	CP000580.1	CP000580	No	None	No
16081	Mycobacterium sp. KMS	1	0	KMS	Bacteria	Actinobacteria	Actinobacteridae	Actinomycetales	Corynebacterineae	Mycobacteriaceae	NA:pMKMS01:pMKMS02	NA	genomic DNA	5737227:302089:216763	18-OCT-2007	189918	CP000518.1:CP000519.1:CP000520.1	CP000518:CP000519:CP000520	No	None	No
16082	Flavobacterium johnsoniae UW101	1	0	UW101; ATCC 17061	Bacteria	Bacteroidetes	Flavobacteria	Flavobacteriales	Flavobacteriaceae	Flavobacterium	NA	NA	genomic DNA	6096872	2009-02-03	17061	CP000685.1	CP000685	No	None	No
16083	Alkaliphilus oremlandii OhILAs	1	0	OhILAs	Bacteria	Firmicutes	Clostridia	Clostridiales	Clostridiaceae	Alkaliphilus	NA	NA	genomic DNA	3123558	11-OCT-2007	350688	CP000853.1	CP000853	No	None	No
16097	Acidothermus cellulolyticus 11B	1	0	11B; ATCC 43068	Bacteria	Actinobacteria	Actinobacteridae	Actinomycetales	Frankineae	Acidothermaceae	NA	NA	genomic DNA	2443540	14-SEP-2010	351607	CP000481.1	CP000481	No	None	No
16135	Campylobacter jejuni subsp. jejuni 81-176	1	0	81-176	Bacteria	Proteobacteria	Epsilonproteobacteria	Campylobacterales	Campylobacteraceae	Campylobacter	NA:pTet:pVir	NA	genomic DNA	1616554:45025:37473	09-JAN-2007	354242	CP000538.1:CP000549.1:CP000550.1	CP000538:CP000549:CP000550	Human	Food poisoning	Yes
16146	Leptospira borgpetersenii serovar Hardjo-bovis L550	2	0	L550	Bacteria	Spirochaetes	Spirochaetales	Leptospiraceae	Leptospira	NA	NA	NA	genomic DNA	3614446:317336	2010-03-10	355276	CP000348.1:CP000349.1	CP000348:CP000349	Human, cattle	Leptospirosis	Yes
16148	Leptospira borgpetersenii serovar Hardjo-bovis JB197	2	0	JB197	Bacteria	Spirochaetes	Spirochaetales	Leptospiraceae	Leptospira	NA	NA	NA	genomic DNA	3576473:299762	2010-03-10	355277	CP000350.1:CP000351.1	CP000350:CP000351	Human, cattle	Leptospirosis	Yes
16159	Salinibacter ruber DSM 13855	1	0	DSM 13855; M31	Bacteria	Bacteroidetes	Sphingobacteria	Sphingobacteriales	Rhodothermaceae	Salinibacter	NA:pSR35	NA	genomic DNA	3551823:35505	11-MAR-2010:05-MAR-2010	309807	CP000159.1:CP000160.1	CP000159:CP000160	No	None	No
16182	Burkholderia pseudomallei 1106a	2	0	1106a	Bacteria	Proteobacteria	Betaproteobacteria	Burkholderiales	Burkholderiaceae	Burkholderia	NA	NA	genomic DNA	3988455:3100794	2009-04-03	357348	CP000572.1:CP000573.1	CP000572:CP000573	Animal	Melioidosis	Yes
16183	Helicobacter pylori HPAG1	1	0	HPAG1	Bacteria	Proteobacteria	Epsilonproteobacteria	Campylobacterales	Helicobacteraceae	Helicobacter	NA:pHPAG1	NA	genomic DNA	1596366:9370	11-MAR-2010:05-MAR-2010	357544	CP000241.1:CP000242.1	CP000241:CP000242	Human	Gastric ulcer	Yes
16184	Clostridium phytofermentans ISDg	1	0	ISDg	Bacteria	Firmicutes	Clostridia	Clostridiales	Clostridiaceae	Clostridium	NA	NA	genomic DNA	4847594	2007-11-19	357809	CP000885.1	CP000885	No	None	No
16187	Psychromonas ingrahamii 37	1	0	37	Bacteria	Proteobacteria	Gammaproteobacteria	Alteromonadales	Psychromonadaceae	Psychromonas	NA	NA	genomic DNA	4559598	2007-11-01	357804	CP000510.1	CP000510	No	None	No
16203	Brucella melitensis biovar Abortus 2308	1	0	2308	Bacteria	Proteobacteria	Alphaproteobacteria	Rhizobiales	Brucellaceae	Brucella	NA	NA	genomic DNA	2121359	15-JUN-2010	359391	AM040264.1	AM040264	Human, cattle	Brucellosis	Yes
16217	Magnetospirillum magneticum AMB-1	1	0	AMB-1	Bacteria	Proteobacteria	Alphaproteobacteria	Rhodospirillales	Rhodospirillaceae	Magnetospirillum	NA	NA	genomic DNA	4967148	26-JUN-2008	342108	AP007255.1	AP007255	No	None	No
16220	Bacillus cereus Q1	1	0	Q1	Bacteria	Firmicutes	Bacillales	Bacillaceae	Bacillus	Bacillus cereus group	NA:pBc239:pBc53	NA	genomic DNA	5214195:239246:52766	23-JAN-2009	361100	CP000227.1:CP000228.1:CP000229.1	CP000227:CP000228:CP000229	No	None	No
16230	Mycobacterium ulcerans Agy99	1	0	Agy99	Bacteria	Actinobacteria	Actinobacteridae	Actinomycetales	Corynebacterineae	Mycobacteriaceae	NA	NA	genomic DNA	5631606	2007-02-02	362242	CP000325.1	CP000325	Human	Buruli ulcer	Yes
16235	Escherichia coli 536	1	0	536	Bacteria	Proteobacteria	Gammaproteobacteria	Enterobacteriales	Enterobacteriaceae	Escherichia	NA	NA	genomic DNA	4938920	2010-03-11	362663	CP000247.1	CP000247	Human	Urinary tract infection	Yes
16249	Bartonella bacilliformis KC583	1	0	KC583; ATCC 35685	Bacteria	Proteobacteria	Alphaproteobacteria	Rhizobiales	Bartonellaceae	Bartonella	NA	NA	genomic DNA	1445021	04-JAN-2007	35685	CP000524.1	CP000524	Human	Carrion's disease, oroya fever	Yes
16251	Synechococcus sp. JA-3-3Ab	1	0	JA-3-3Ab	Bacteria	Cyanobacteria	Chroococcales	Synechococcus	NA		NA	NA	genomic DNA	2932766	2010-03-11	321327	CP000239.1	CP000239	No	None	No
16252	Synechococcus sp. JA-2-3B'a(2-13)	1	0	JA-2-3B'a(2-13)	Bacteria	Cyanobacteria	Chroococcales	Synechococcus	NA		NA	NA	genomic DNA	3046682	2010-03-11	321332	CP000240.1	CP000240	No	None	No
16259	Escherichia coli UTI89	1	0	UTI89	Bacteria	Proteobacteria	Gammaproteobacteria	Enterobacteriales	Enterobacteriaceae	Escherichia	NA:pUTI89	NA	genomic DNA	5065741:114230	30-APR-2010:05-MAR-2010	364106	CP000243.1:CP000244.1	CP000243:CP000244	Human	Cystitis	Yes
16263	Geobacter sp. FRC-32	1	0	FRC-32	Bacteria	Proteobacteria	Deltaproteobacteria	Desulfuromonadales	Geobacteraceae	Geobacter	NA	NA	genomic DNA	4304501	27-JAN-2009	316067	CP001390.1	CP001390	No	None	No
16297	Xanthomonas oryzae pv. oryzae MAFF 311018	1	0	MAFF 311018	Bacteria	Proteobacteria	Gammaproteobacteria	Xanthomonadales	Xanthomonadaceae	Xanthomonas	NA	NA	genomic DNA	4940217	19-MAY-2007	342109	AP008229.1	AP008229	Rice	Rice bacterial blight disease	No
16302	Streptococcus mitis B6	1	0	B6	Bacteria	Firmicutes	Lactobacillales	Streptococcaceae	Streptococcus	NA	NA	NA	genomic DNA	2146611	2010-03-03	365659	FN568063.1	FN568063	Human	Bacterial endocarditis	Yes
16304	Sinorhizobium medicae WSM419	1	0	WSM419	Bacteria	Proteobacteria	Alphaproteobacteria	Rhizobiales	Rhizobiaceae	Sinorhizobium/Ensifer group	NA:pSMED01:pSMED02:pSMED03	NA	genomic DNA	3781904:1570951:1245408:219313	18-JUN-2010:17-JUN-2010:18-JUN-2010:17-JUN-2010	366394	CP000738.1:CP000739.1:CP000740.1:CP000741.1	CP000738:CP000739:CP000740:CP000741	No	None	No
16306	Caulobacter sp. K31	1	0	K31	Bacteria	Proteobacteria	Alphaproteobacteria	Caulobacterales	Caulobacteraceae	Caulobacter	NA:pCAUL01:pCAUL02	NA	genomic DNA	5477872:233649:177878	06-OCT-2010:07-FEB-2008:07-FEB-2008	366602	CP000927.1:CP000928.1:CP000929.1	CP000927:CP000928:CP000929	No	None	No
16309	Sodalis glossinidius str. 'morsitans'	1	0	morsitans	Bacteria	Proteobacteria	Gammaproteobacteria	Enterobacteriales	Enterobacteriaceae	Sodalis	NA:pSG1:pSG2:pSG3	NA	genomic DNA	4171146:83306:27240:10810	06-DEC-2008	343509	AP008232.1:AP008233.1:AP008234.1:AP008235.1	AP008232:AP008233:AP008234:AP008235	No	None	No
16313	Staphylococcus aureus subsp. aureus USA300_FPR3757	1	0	FPR3757:FPR3757:FPR3757:USA300	Bacteria	Firmicutes	Bacillales	Staphylococcus	NA		NA:pUSA01:pUSA02:pUSA03	NA	genomic DNA	2872769:3125:4439:37136	2009-03-12	451515	CP000255.1:CP000256.1:CP000257.1:CP000258.1	CP000255:CP000256:CP000257:CP000258	Human	Septicemia, pneumonia	Yes
16319	Arcobacter butzleri RM4018	1	0	RM4018	Bacteria	Proteobacteria	Epsilonproteobacteria	Campylobacterales	Campylobacteraceae	Arcobacter	NA	NA	genomic DNA	2341251	25-JAN-2008	367737	CP000361.1	CP000361	Human	Gastroenteritis and bacteremia	Yes
16321	Bifidobacterium adolescentis ATCC 15703	1	0	ATCC 15703	Bacteria	Actinobacteria	Actinobacteridae	Bifidobacteriales	Bifidobacteriaceae	Bifidobacterium	NA	NA	genomic DNA	2089645	26-DEC-2007	367928	AP009256.1	AP009256	No	None	No
16330	Methanoculleus marisnigri JR1	1	0	JR1	Archaea	Euryarchaeota	Methanomicrobia	Methanomicrobiales	Methanomicrobiaceae	Methanoculleus	NA	NA	genomic DNA	2478101	17-JUN-2010	368407	CP000562.1	CP000562	No	None	No
16331	Thermofilum pendens Hrk 5	1	0	Hrk 5	Archaea	Crenarchaeota	Thermoprotei	Thermoproteales	Thermofilaceae	Thermofilum	NA:pTPEN01	NA	genomic DNA	1781889:31504	29-AUG-2007	368408	CP000505.1:CP000506.1	CP000505:CP000506	No	None	No
16342	Salinispora tropica CNB-440	1	0	CNB-440	Bacteria	Actinobacteria	Actinobacteridae	Actinomycetales	Micromonosporineae	Micromonosporaceae	NA	NA	genomic DNA	5183331	13-AUG-2009	369723	CP000667.1	CP000667	No	None	No
16363	Streptococcus pyogenes MGAS9429	1	0	MGAS9429	Bacteria	Firmicutes	Lactobacillales	Streptococcaceae	Streptococcus	NA	NA	NA	genomic DNA	1836467	2010-03-11	370551	CP000259.1	CP000259	Human	Wide range of infections	Yes
16364	Streptococcus pyogenes MGAS10270	1	0	MGAS10270	Bacteria	Firmicutes	Lactobacillales	Streptococcaceae	Streptococcus	NA	NA	NA	genomic DNA	1928252	2010-03-11	370552	CP000260.1	CP000260	Human	Wide range of infections	Yes
16365	Streptococcus pyogenes MGAS2096	1	0	MGAS2096	Bacteria	Firmicutes	Lactobacillales	Streptococcaceae	Streptococcus	NA	NA	NA	genomic DNA	1860355	2010-03-11	370553	CP000261.1	CP000261	Human	Wide range of infections	Yes
16366	Streptococcus pyogenes MGAS10750	1	0	MGAS10750	Bacteria	Firmicutes	Lactobacillales	Streptococcaceae	Streptococcus	NA	NA	NA	genomic DNA	1937111	2010-03-11	370554	CP000262.1	CP000262	Human	Wide range of infections	Yes
16372	Buchnera aphidicola str. Cc (Cinara cedri)	1	0	Cc	Bacteria	Proteobacteria	Gammaproteobacteria	Enterobacteriales	Enterobacteriaceae	Buchnera	NA:pLeu-BCc	NA	genomic DNA	416380:6054	2010-03-05	372461	CP000263.1:AY438025.1	CP000263:AY438025	No	None	No
16374	Streptococcus pneumoniae D39	1	0	D39	Bacteria	Firmicutes	Lactobacillales	Streptococcaceae	Streptococcus	NA	NA	NA	genomic DNA	2046115	2010-03-05	373153	CP000410.1	CP000410	Human	Pneumonia	Yes
16375	Shigella flexneri 5 str. 8401	1	0	8401	Bacteria	Proteobacteria	Gammaproteobacteria	Enterobacteriales	Enterobacteriaceae	Shigella	NA	NA	genomic DNA	4574284	2010-03-05	373384	CP000266.1	CP000266	Human	Dysentery	Yes
16377	Halothermothrix orenii H 168	1	0	H 168; DSM 9562	Bacteria	Firmicutes	Clostridia	Halanaerobiales	Halanaerobiaceae	Halothermothrix	NA	NA	genomic DNA	2578146	2009-04-17	373903	CP001098.1	CP001098	No	None	No
16393	Neisseria meningitidis 053442	1	0	53442	Bacteria	Proteobacteria	Betaproteobacteria	Neisseriales	Neisseriaceae	Neisseria	NA	NA	genomic DNA	2153416	03-DEC-2007	374833	CP000381.1	CP000381	Human	Meningitis and septicemia	Yes
16394	Thermoanaerobacter sp. X514	1	0	X514	Bacteria	Firmicutes	Clostridia	Thermoanaerobacterales	Thermoanaerobacteraceae	Thermoanaerobacter	NA	NA	genomic DNA	2457259	2008-02-05	399726	CP000923.1	CP000923	No	None	No
16400	Haemophilus influenzae PittEE	1	0	PittEE	Bacteria	Proteobacteria	Gammaproteobacteria	Pasteurellales	Pasteurellaceae	Haemophilus	NA	NA	genomic DNA	1813033	2010-04-30	374930	CP000671.1	CP000671	Human	Meningitis, septicemia, otitis media, sinusitis, chronic bronchitis	Yes
16401	Haemophilus influenzae PittGG	1	0	PittGG	Bacteria	Proteobacteria	Gammaproteobacteria	Pasteurellales	Pasteurellaceae	Haemophilus	NA	NA	genomic DNA	1887192	2010-04-30	374931	CP000672.1	CP000672	Human	Meningitis, septicemia, otitis media, sinusitis, chronic bronchitis	Yes
16421	Francisella tularensis subsp. holarctica LVS	1	0	LVS	Bacteria	Proteobacteria	Gammaproteobacteria	Thiotrichales	Francisellaceae	Francisella	NA	NA	genomic DNA	1895994	14-JUL-2009	376619	AM233362.1	AM233362	Human, animal	Tularemia	Yes
16426	Roseobacter denitrificans OCh 114	1	0	OCh 114	Bacteria	Proteobacteria	Alphaproteobacteria	Rhodobacterales	Rhodobacteraceae	Roseobacter	NA:pTB1:pTB2:pTB3:pTB4	NA	genomic DNA	4133097:106469:69269:16575:5824	11-MAR-2010:05-MAR-2010:05-MAR-2010:05-MAR-2010:05-MAR-2010	375451	CP000362.1:CP000464.1:CP000465.1:CP000466.1:CP000467.1	CP000362:CP000464:CP000465:CP000466:CP000467	No	None	No
16645	Yersinia pestis Antiqua	1	0	Antiqua	Bacteria	Proteobacteria	Gammaproteobacteria	Enterobacteriales	Enterobacteriaceae	Yersinia	NA:pMT:pPCP:pCD	NA	genomic DNA	4702289:96471:10777:70299	11-MAR-2010:05-MAR-2010:05-MAR-2010:05-MAR-2010	360102	CP000308.1:CP000309.1:CP000310.1:CP000311.1	CP000308:CP000309:CP000310:CP000311	Human, animal	Bubonic plague	Yes
16646	Yersinia pestis Nepal516	1	0	Nepal516	Bacteria	Proteobacteria	Gammaproteobacteria	Enterobacteriales	Enterobacteriaceae	Yersinia	NA:pMT:pPCP	NA	genomic DNA	4534590:100918:10778	11-MAR-2010:05-MAR-2010:05-MAR-2010	377628	CP000305.1:CP000306.1:CP000307.1	CP000305:CP000306:CP000307	Human, animal	Bubonic plague	Yes
16689	Acidithiobacillus ferrooxidans ATCC 53993	1	0	ATCC 53993	Bacteria	Proteobacteria	Gammaproteobacteria	Acidithiobacillales	Acidithiobacillaceae	Acidithiobacillus	NA	NA	genomic DNA	2885038	06-MAY-2009	380394	CP001132.1	CP001132	No	None	No
16697	Aeromonas hydrophila subsp. hydrophila ATCC 7966	1	0	ATCC 7966	Bacteria	Proteobacteria	Gammaproteobacteria	Aeromonadales	Aeromonadaceae	Aeromonas	NA	NA	genomic DNA	4744448	2010-03-11	7966	CP000462.1	CP000462	Animal	Gastroenteritis, septicemia, and others	Yes
16700	Yersinia pestis Pestoides F	1	0	Pestoides F	Bacteria	Proteobacteria	Gammaproteobacteria	Enterobacteriales	Enterobacteriaceae	Yersinia	NA:CD:MT	NA	genomic DNA	4517345:71507:137010	10-DEC-2007	386656	CP000668.1:CP000669.1:CP000670.1	CP000668:CP000669:CP000670	Human, rodent	Bubonic plague	Yes
16708	Chloroflexus aggregans DSM 9485	1	0	DSM 9485	Bacteria	Chloroflexi	Chloroflexales	Chloroflexaceae	Chloroflexus	NA	NA	NA	genomic DNA	4684931	05-JAN-2009	326427	CP001337.1	CP001337	No	None	No
16718	Escherichia coli APEC O1	1	0	APEC O1	Bacteria	Proteobacteria	Gammaproteobacteria	Enterobacteriales	Enterobacteriaceae	Escherichia	NA:pAPEC-O1-ColBM:pAPEC-O1-R	NA	genomic DNA	5082025:174241:241387	02-JAN-2009:02-JUL-2007:02-JUL-2007	405955	CP000468.1:DQ381420.1:DQ517526.1	CP000468:DQ381420:DQ517526	Avian	Colibacillosis	No
16719	Fervidobacterium nodosum Rt17-B1	1	0	Rt17-B1	Bacteria	Thermotogae	Thermotogales	Thermotogaceae	Fervidobacterium	NA	NA	NA	genomic DNA	1948941	2009-04-17	381764	CP000771.1	CP000771	No	None	No
16720	Pseudomonas aeruginosa PA7	1	0	PA7	Bacteria	Proteobacteria	Gammaproteobacteria	Pseudomonadales	Pseudomonadaceae	Pseudomonas	NA	NA	genomic DNA	6588339	2010-02-18	381754	CP000744.1	CP000744	Human	Opportunistic infections	Yes
16721	Coxiella burnetii Dugway 5J108-111	1	0	Dugway 5J108-111	Bacteria	Proteobacteria	Gammaproteobacteria	Legionellales	Coxiellaceae	Coxiella	NA:pQpDG	NA	genomic DNA	2158758:54179	23-JAN-2009	434922	CP000733.1:CP000735.1	CP000733:CP000735	Animal, human	Q-fever	Yes
16723	Aeromonas salmonicida subsp. salmonicida A449	1	0	A449	Bacteria	Proteobacteria	Gammaproteobacteria	Aeromonadales	Aeromonadaceae	Aeromonas	NA:pAsa1:pAsa2:pAsa3:4:5	NA	genomic DNA	4702402:5424:5247:5616:166749:155098	06-APR-2007:23-OCT-2009:23-OCT-2009:23-OCT-2009:06-APR-2007:06-APR-2007	382245	CP000644.1:AY301063.1:AY301064.1:AY301065.1:CP000645.1:CP000646.1	CP000644:AY301063:AY301064:AY301065:CP000645:CP000646	Fish	Furunculosis	No
16725	Mycobacterium marinum M	1	0	M	Bacteria	Actinobacteria	Actinobacteridae	Actinomycetales	Corynebacterineae	Mycobacteriaceae	NA:pMM23	NA	genomic DNA	6636827:23317	2008-04-15	216594	CP000854.1:CP000895.1	CP000854:CP000895	Human, fish	Tuberculosis-like infection in fish, skin infection, arthritis in human	Yes
16743	Pyrobaculum islandicum DSM 4184	1	0	DSM 4184	Archaea	Crenarchaeota	Thermoprotei	Thermoproteales	Thermoproteaceae	Pyrobaculum	NA	NA	genomic DNA	1826402	2007-11-01	384616	CP000504.1	CP000504	No	None	No
16791	Coxiella burnetii RSA 331	1	0	RSA 331	Bacteria	Proteobacteria	Gammaproteobacteria	Legionellales	Coxiellaceae	Coxiella	NA:QpH1	NA	genomic DNA	2016427:37317	05-DEC-2007	360115	CP000890.1:CP000889.1	CP000890:CP000889	Animal, human	Q fever	Yes
16800	Pseudomonas entomophila L48	1	0	NA	Bacteria	Proteobacteria	Gammaproteobacteria	Pseudomonadales	Pseudomonadaceae	Pseudomonas	NA	NA	genomic DNA	5888780	19-JUL-2010	384676	CT573326.1	CT573326	Insect	Cellular destruction	No
16841	Candidatus Ruthia magnifica str. Cm (Calyptogena magnifica)	1	0	Cm	Bacteria	Proteobacteria	Gammaproteobacteria	sulfur-oxidizing symbionts	NA		NA	NA	genomic DNA	1160782	05-OCT-2007	413404	CP000488.1	CP000488	No	None	No
16871	Lactobacillus delbrueckii subsp. bulgaricus ATCC 11842	1	0	ATCC 11842	Bacteria	Firmicutes	Lactobacillales	Lactobacillaceae	Lactobacillus	NA	NA	NA	genomic DNA	1864998	2006-11-14	390333	CR954253.1	CR954253	No	None	No
17026	Brachybacterium faecium DSM 4810	1	0	DSM 4810	Bacteria	Actinobacteria	Actinobacteridae	Actinomycetales	Micrococcineae	Dermabacteraceae	NA	NA	genomic DNA	3614992	04-JUN-2010	446465	CP001643.1	CP001643	No	None	No
17053	Pseudomonas putida W619	1	0	W619	Bacteria	Proteobacteria	Gammaproteobacteria	Pseudomonadales	Pseudomonadaceae	Pseudomonas	NA	NA	genomic DNA	5774330	2008-04-14	390235	CP000949.1	CP000949	No	None	No
17057	Borrelia afzelii PKo	1	0	PKo	Bacteria	Spirochaetes	Spirochaetales	Spirochaetaceae	Borrelia	Borrelia burgdorferi group	NA:lp60:lp60-2:lp34:lp32:cp30:lp28:cp27:lp25:lp31:lp31:lp31	NA	genomic DNA	905394:59958:59804:34273:32368:30017:28533:26533:24794:8579:15403:6847	2009-03-24	390236	CP000395.1:CP000396.1:CP000397.1:CP000398.1:CP000399.1:CP000400.1:CP000401.1:CP000402.1:CP000403.1:CP000404.1:CP000405.1:CP000406.1	CP000395:CP000396:CP000397:CP000398:CP000399:CP000400:CP000401:CP000402:CP000403:CP000404:CP000405:CP000406	Human	Acrodermatitis chronica atrophicans	Yes
17089	Thermotoga petrophila RKU-1	1	0	RKU-1	Bacteria	Thermotogae	Thermotogales	Thermotogaceae	Thermotoga	NA	NA	NA	genomic DNA	1823511	2009-04-29	390874	CP000702.1	CP000702	No	None	No
17109	Salinispora arenicola CNS-205	1	0	CNS-205	Bacteria	Actinobacteria	Actinobacteridae	Actinomycetales	Micromonosporineae	Micromonosporaceae	NA	NA	genomic DNA	5786361	01-OCT-2008	391037	CP000850.1	CP000850	No	None	No
17111	Granulibacter bethesdensis CGDNIH1	1	0	CGDNIH1	Bacteria	Proteobacteria	Alphaproteobacteria	Rhodospirillales	Acetobacteraceae	Granulibacter	NA	NA	genomic DNA	2708355	2010-03-11	391165	CP000394.1	CP000394	Human	Chronic granulomatous disease	Yes
17153	Streptococcus suis 05ZYH33	1	0	05ZYH33	Bacteria	Firmicutes	Lactobacillales	Streptococcaceae	Streptococcus	NA	NA	NA	genomic DNA	2096309	2007-04-24	391295	CP000407.1	CP000407	Human, swine	Meningitis, endocarditis, septicemia and arthritis	Yes
17155	Streptococcus suis 98HAH33	1	0	98HAH33	Bacteria	Firmicutes	Lactobacillales	Streptococcaceae	Streptococcus	NA	NA	NA	genomic DNA	2095698	2007-04-24	391296	CP000408.1	CP000408	Human, swine	Meningitis, endocarditis, septicemia and arthritis	Yes
17159	Campylobacter concisus 13826	1	0	13826	Bacteria	Proteobacteria	Epsilonproteobacteria	Campylobacterales	Campylobacteraceae	Campylobacter	NA:pCCON31:pCCON16	NA	genomic DNA	2052007:30949:16457	23-OCT-2007	360104	CP000792.1:CP000793.1:CP000794.1	CP000792:CP000793:CP000794	Human	Gastroenteritis	Yes
17161	Campylobacter curvus 525.92	1	0	525.92	Bacteria	Proteobacteria	Epsilonproteobacteria	Campylobacterales	Campylobacteraceae	Campylobacter	NA	NA	genomic DNA	1971264	25-JUL-2007	360105	CP000767.1	CP000767	Human	Gastroenteritis, periodontal disease	Yes
17163	Campylobacter jejuni subsp. doylei 269.97	1	0	269.97	Bacteria	Proteobacteria	Epsilonproteobacteria	Campylobacterales	Campylobacteraceae	Campylobacter	NA	NA	genomic DNA	1845106	20-JUL-2007	360109	CP000768.1	CP000768	Human	Bacteremia	Yes
17185	Haloquadratum walsbyi DSM 16790	1	0	strain: DSM 16790 = HBSQ001	Archaea	Euryarchaeota	Halobacteria	Halobacteriales	Halobacteriaceae	Haloquadratum	NA:PL47	NA	genomic DNA	3132494:46867	23-OCT-2008:07-JAN-2010	362976	AM180088.1:AM180089.1	AM180088:AM180089	No	None	No
17187	Verminephrobacter eiseniae EF01-2	1	0	EF01-2	Bacteria	Proteobacteria	Betaproteobacteria	Burkholderiales	Comamonadaceae	Verminephrobacter	NA:pVEIS01	NA	genomic DNA	5566749:31194	06-DEC-2007:09-JAN-2007	391735	CP000542.1:CP000543.1	CP000542:CP000543	No	None	No
17189	Bifidobacterium longum subsp. infantis ATCC 15697	1	0	ATCC 15697	Bacteria	Actinobacteria	Actinobacteridae	Bifidobacteriales	Bifidobacteriaceae	Bifidobacterium	NA	NA	genomic DNA	2832748	18-DEC-2008	391904	CP001095.1	CP001095	No	None	No
17227	Desulfovibrio vulgaris DP4	1	0	DP4	Bacteria	Proteobacteria	Deltaproteobacteria	Desulfovibrionales	Desulfovibrionaceae	Desulfovibrio	NA:pDVUL01	NA	genomic DNA	3462887:198504	09-OCT-2007	391774	CP000527.1:CP000528.1	CP000527:CP000528	No	None	No
17265	Francisella tularensis subsp. holarctica OSU18	1	0	OSU18	Bacteria	Proteobacteria	Gammaproteobacteria	Thiotrichales	Francisellaceae	Francisella	NA	NA	genomic DNA	1895727	2010-03-11	393011	CP000437.1	CP000437	Human, animal	Tularemia	Yes
17333	Maricaulis maris MCS10	1	0	MCS10	Bacteria	Proteobacteria	Alphaproteobacteria	Rhodobacterales	Hyphomonadaceae	Maricaulis	NA	NA	genomic DNA	3368780	12-OCT-2007	394221	CP000449.1	CP000449	No	None	No
17343	Sphingomonas wittichii RW1	1	0	RW1	Bacteria	Proteobacteria	Alphaproteobacteria	Sphingomonadales	Sphingomonadaceae	Sphingomonas	NA:pSWIT01:pSWIT02	NA	genomic DNA	5382261:310228:222757	03-DEC-2007	392499	CP000699.1:CP000700.1:CP000701.1	CP000699:CP000700:CP000701	No	None	No
17375	Francisella tularensis subsp. tularensis FSC198	1	0	FSC 198	Bacteria	Proteobacteria	Gammaproteobacteria	Thiotrichales	Francisellaceae	Francisella	NA	NA	genomic DNA	1892616	14-JUL-2009	393115	AM286280.1	AM286280	Human, animal	Tularemia	Yes
17403	Frankia alni ACN14a	1	0	ACN14A	Bacteria	Actinobacteria	Actinobacteridae	Actinomycetales	Frankineae	Frankiaceae	NA	NA	genomic DNA	7497934	10-JUN-2010	326424	CT573213.2	CT573213	No	None	No
17407	Burkholderia multivorans ATCC 17616	3	0	ATCC 17616	Bacteria	Proteobacteria	Betaproteobacteria	Burkholderiales	Burkholderiaceae	Burkholderia	NA:NA:NA:pBMUL01	NA	genomic DNA	3448466:2472928:919806:167422	14-OCT-2010:15-NOV-2007:15-NOV-2007:15-NOV-2007	395019	CP000868.1:CP000869.1:CP000870.1:CP000871.1	CP000868:CP000869:CP000870:CP000871	Human	Cepacia syndrome	Yes
17409	Burkholderia phymatum STM815	2	0	STM815	Bacteria	Proteobacteria	Betaproteobacteria	Burkholderiales	Burkholderiaceae	Burkholderia	NA:NA:pBPHY01:pBPHY02	NA	genomic DNA	3479187:2697374:1904893:595108	2008-04-22	391038	CP001043.1:CP001044.1:CP001045.1:CP001046.1	CP001043:CP001044:CP001045:CP001046	No	None	No
17411	Burkholderia ambifaria MC40-6	3	0	MC40-6	Bacteria	Proteobacteria	Betaproteobacteria	Burkholderiales	Burkholderiaceae	Burkholderia	NA:NA:NA:pBMC401	NA	genomic DNA	3443583:2769414:1127947:301592	14-OCT-2010:03-APR-2008:03-APR-2008:03-APR-2008	398577	CP001025.1:CP001026.1:CP001027.1:CP001028.1	CP001025:CP001026:CP001027:CP001028	Human	Cepacia syndrome	Yes
17415	Shewanella pealeana ATCC 700345	1	0	ATCC 700345	Bacteria	Proteobacteria	Gammaproteobacteria	Alteromonadales	Shewanellaceae	Shewanella	NA	NA	genomic DNA	5174581	04-OCT-2007	700345	CP000851.1	CP000851	No	None	No
17419	Clostridium cellulolyticum H10	1	0	H10; ATCC 35319	Bacteria	Firmicutes	Clostridia	Clostridiales	Clostridiaceae	Clostridium	NA	NA	genomic DNA	4068724	13-JAN-2009	394503	CP001348.1	CP001348	No	None	No
17421	Caldivirga maquilingensis IC-167	1	0	IC-167	Archaea	Crenarchaeota	Thermoprotei	Thermoproteales	Thermoproteaceae	Caldivirga	NA	NA	genomic DNA	2077567	05-OCT-2007	397948	CP000852.1	CP000852	No	None	No
17423	Geobacter lovleyi SZ	1	0	SZ	Bacteria	Proteobacteria	Deltaproteobacteria	Desulfuromonadales	Geobacteraceae	Geobacter	NA:pGLOV01	NA	genomic DNA	3917761:77113	05-JUN-2008	398767	CP001089.1:CP001090.1	CP001089:CP001090	No	None	No
17445	Marinomonas sp. MWYL1	1	0	MWYL1	Bacteria	Proteobacteria	Gammaproteobacteria	Oceanospirillales	Marinomonas	NA	NA	NA	genomic DNA	5100344	14-OCT-2010	400668	CP000749.1	CP000749	No	None	No
17447	Metallosphaera sedula DSM 5348	1	0	DSM 5348	Archaea	Crenarchaeota	Thermoprotei	Sulfolobales	Sulfolobaceae	Metallosphaera	NA	NA	genomic DNA	2191517	30-JUN-2008	399549	CP000682.1	CP000682	No	None	No
17449	Staphylothermus marinus F1	1	0	F1	Archaea	Crenarchaeota	Thermoprotei	Desulfurococcales	Desulfurococcaceae	Staphylothermus	NA	NA	genomic DNA	1570485	17-JUN-2010	399550	CP000575.1	CP000575	No	None	No
17455	Shewanella woodyi ATCC 51908	1	0	ATCC 51908	Bacteria	Proteobacteria	Gammaproteobacteria	Alteromonadales	Shewanellaceae	Shewanella	NA	NA	genomic DNA	5935403	2008-03-13	51908	CP000961.1	CP000961	No	None	No
17457	Pseudomonas mendocina ymp	1	0	ymp	Bacteria	Proteobacteria	Gammaproteobacteria	Pseudomonadales	Pseudomonadaceae	Pseudomonas	NA	NA	genomic DNA	5072807	30-OCT-2007	399739	CP000680.1	CP000680	Human	Spondylodiscitis (rare)	Yes
17459	Serratia proteamaculans 568	1	0	568	Bacteria	Proteobacteria	Gammaproteobacteria	Enterobacteriales	Enterobacteriaceae	Serratia	NA:pSPRO01	NA	genomic DNA	5448853:46804	2008-02-22	399741	CP000826.1:CP000827.1	CP000826:CP000827	Human	Pneumonia	Yes
17463	Burkholderia phytofirmans PsJN	2	0	PsJN	Bacteria	Proteobacteria	Betaproteobacteria	Burkholderiales	Burkholderiaceae	Burkholderia	NA:NA:pBPHYT01	NA	genomic DNA	4467537:3625999:121122	07-MAY-2008	398527	CP001052.1:CP001053.1:CP001054.1	CP001052:CP001053:CP001054	No	None	No
17477	Acinetobacter baumannii ATCC 17978	1	0	ATCC 17978	Bacteria	Proteobacteria	Gammaproteobacteria	Pseudomonadales	Moraxellaceae	Acinetobacter	NA:pAB1:pAB2	NA	genomic DNA	3976747:13408:11302	26-JUN-2008:13-MAR-2007:13-MAR-2007	400667:17978:17978	CP000521.1:CP000522.1:CP000523.1	CP000521:CP000522:CP000523	Human	Nosocomial infections, nosocomial pneumonia	Yes
17491	Legionella pneumophila str. Corby	1	0	Corby	Bacteria	Proteobacteria	Gammaproteobacteria	Legionellales	Legionellaceae	Legionella	NA	NA	genomic DNA	3576470	2010-03-05	400673	CP000675.2	CP000675	Human	Legionnaire's disease	Yes
17583	Bifidobacterium dentium Bd1	1	0	Bd1	Bacteria	Actinobacteria	Actinobacteridae	Bifidobacteriales	Bifidobacteriaceae	Bifidobacterium	NA	NA	genomic DNA	2636367	05-JAN-2010	401473	CP001750.1	CP001750	Human	Dental caries	Yes
17629	Pseudomonas putida GB-1	1	0	GB-1	Bacteria	Proteobacteria	Gammaproteobacteria	Pseudomonadales	Pseudomonadaceae	Pseudomonas	NA	NA	genomic DNA	6078430	2008-04-14	76869	CP000926.1	CP000926	No	None	No
17639	Parvibaculum lavamentivorans DS-1	1	0	DS-1	Bacteria	Proteobacteria	Alphaproteobacteria	Rhizobiales	Phyllobacteriaceae	Parvibaculum	NA	NA	genomic DNA	3914745	30-JUL-2007	402881	CP000774.1	CP000774	No	None	No
17641	Methanococcus maripaludis C5	1	0	C5	Archaea	Euryarchaeota	Methanococci	Methanococcales	Methanococcaceae	Methanococcus	NA:pMMC501	NA	genomic DNA	1780761:8285	17-OCT-2007:15-MAR-2007	402880	CP000609.1:CP000610.1	CP000609:CP000610	No	None	No
17643	Shewanella baltica OS185	1	0	OS185	Bacteria	Proteobacteria	Gammaproteobacteria	Alteromonadales	Shewanellaceae	Shewanella	NA:pS18501	NA	genomic DNA	5229686:83224	10-JUL-2007	402882	CP000753.1:CP000754.1	CP000753:CP000754	No	None	No
17675	Shewanella piezotolerans WP3	1	0	WP3	Bacteria	Proteobacteria	Gammaproteobacteria	Alteromonadales	Shewanellaceae	Shewanella	NA	NA	genomic DNA	5396476	2008-11-14	225849	CP000472.1	CP000472	No	None	No
17679	Petrotoga mobilis SJ95	1	0	SJ95	Bacteria	Thermotogae	Thermotogales	Thermotogaceae	Petrotoga	NA	NA	NA	genomic DNA	2169548	2007-11-16	403833	CP000879.1	CP000879	No	None	No
17707	Geobacter bemidjiensis Bem	1	0	Bem	Bacteria	Proteobacteria	Deltaproteobacteria	Desulfuromonadales	Geobacteraceae	Geobacter	NA	NA	genomic DNA	4615150	01-OCT-2010	404380	CP001124.1	CP001124	No	None	No
17711	Bacillus cereus AH820	1	0	AH820	Bacteria	Firmicutes	Bacillales	Bacillaceae	Bacillus	Bacillus cereus group	NA:pAH820_3:pAH820_272:pAH820_10	NA	genomic DNA	5302683:3091:272145:10915	19-DEC-2008	405535	CP001283.1:CP001284.1:CP001285.1:CP001286.1	CP001283:CP001284:CP001285:CP001286	Human	Periodontal disease	Yes
17715	Bacillus cereus AH187	1	0	AH187	Bacteria	Firmicutes	Bacillales	Bacillaceae	Bacillus	Bacillus cereus group	NA:pAH187_12:pAH187_270:pAH187_45:pAH187_3	NA	genomic DNA	5269030:12481:270082:45173:3091	2009-11-13	405534	CP001177.1:CP001178.1:CP001179.1:CP001180.1:CP001181.1	CP001177:CP001178:CP001179:CP001180:CP001181	Human	Food poisoning	Yes
17729	Anaeromyxobacter sp. Fw109-5	1	0	Fw109-5	Bacteria	Proteobacteria	Deltaproteobacteria	Myxococcales	Cystobacterineae	Myxococcaceae	NA	NA	genomic DNA	5277990	17-JUL-2007	404589	CP000769.1	CP000769	No	None	No
17731	Bacillus cereus B4264	1	0	B4264	Bacteria	Firmicutes	Bacillales	Bacillaceae	Bacillus	Bacillus cereus group	NA	NA	genomic DNA	5419036	2009-11-13	405532	CP001176.1	CP001176	Human	Pneumonia	Yes
17733	Bacillus cereus G9842	1	0	G9842	Bacteria	Firmicutes	Bacillales	Bacillaceae	Bacillus	Bacillus cereus group	NA:pG9842_209:pG9842_140	NA	genomic DNA	5387334:209488:140001	19-DEC-2008	405531	CP001186.1:CP001187.1:CP001188.1	CP001186:CP001187:CP001188	Human	Food poisoning	Yes
17811	Lactobacillus helveticus DPC 4571	1	0	DPC 4571	Bacteria	Firmicutes	Lactobacillales	Lactobacillaceae	Lactobacillus	NA	NA	NA	genomic DNA	2080931	2007-11-15	405566	CP000517.1	CP000517	No	None	No
17823	Xylella fastidiosa M12	1	0	M12	Bacteria	Proteobacteria	Gammaproteobacteria	Xanthomonadales	Xanthomonadaceae	Xylella	NA	NA	genomic DNA	2475130	19-AUG-2010	405440	CP000941.1	CP000941	Citrus	Citrus variegated chlorosis	No
17827	Acinetobacter baumannii ACICU	1	0	ACICU	Bacteria	Proteobacteria	Gammaproteobacteria	Pseudomonadales	Moraxellaceae	Acinetobacter	NA:pACICU1:pACICU2	NA	genomic DNA	3904116:28279:64366	27-JUN-2008	405416	CP000863.1:CP000864.1:CP000865.1	CP000863:CP000864:CP000865	Human	Nosocomial infections, nosocomial pneumonia	Yes
17889	Methanococcus vannielii SB	1	0	SB	Archaea	Euryarchaeota	Methanococci	Methanococcales	Methanococcaceae	Methanococcus	NA	NA	genomic DNA	1720048	29-JUN-2007	406327	CP000742.1	CP000742	No	None	No
17929	Burkholderia cenocepacia MC0-3	3	0	MC0-3	Bacteria	Proteobacteria	Betaproteobacteria	Burkholderiales	Burkholderiaceae	Burkholderia	NA	NA	genomic DNA	3532883:3213911:1224595	14-OCT-2010:13-MAR-2008:13-MAR-2008	406425	CP000958.1:CP000959.1:CP000960.1	CP000958:CP000959:CP000960	Human	Necrotizing pneumonia, chronic infections	Yes
17953	Campylobacter jejuni subsp. jejuni 81116	1	0	81116; NCTC 11828	Bacteria	Proteobacteria	Epsilonproteobacteria	Campylobacterales	Campylobacteraceae	Campylobacter	NA	NA	genomic DNA	1628115	2008-04-23	407148	CP000814.1	CP000814	Human	Food poisoning	Yes
17977	Candidatus Carsonella ruddii PV	1	0	PV	Bacteria	Proteobacteria	Gammaproteobacteria	Candidatus Carsonella	NA		NA	NA	genomic DNA	159662	06-DEC-2008	387662	AP009180.1	AP009180	No	None	No
17985	Shewanella baltica OS223	1	0	OS223	Bacteria	Proteobacteria	Gammaproteobacteria	Alteromonadales	Shewanellaceae	Shewanella	NA:pS22301:pS22302:pS22303	NA	genomic DNA	5145902:88311:65448:59223	11-MAR-2009:15-DEC-2008:15-DEC-2008:15-DEC-2008	407976	CP001252.1:CP001253.1:CP001254.1:CP001255.1	CP001252:CP001253:CP001254:CP001255	No	None	No
18007	Desulfococcus oleovorans Hxd3	1	0	Hxd3	Bacteria	Proteobacteria	Deltaproteobacteria	Desulfobacterales	Desulfobacteraceae	Desulfococcus	NA	NA	genomic DNA	3944167	2007-11-06	96561	CP000859.1	CP000859	No	None	No
18109	Methanocorpusculum labreanum Z	1	0	Z	Archaea	Euryarchaeota	Methanomicrobia	Methanomicrobiales	Methanocorpusculaceae	Methanocorpusculum	NA	NA	genomic DNA	1804962	17-JUN-2010	410358	CP000559.1	CP000559	No	None	No
18111	Pyrobaculum calidifontis JCM 11548	1	0	JCM 11548	Archaea	Crenarchaeota	Thermoprotei	Thermoproteales	Thermoproteaceae	Pyrobaculum	NA	NA	genomic DNA	2009313	2007-11-01	410359	CP000561.1	CP000561	No	None	No
18231	Borrelia duttonii Ly	1	0	Ly	Bacteria	Spirochaetes	Spirochaetales	Spirochaetaceae	Borrelia	NA	NA:pl11:pl15:pl165:pl23:pl23b:pl26:pl27:pl28:pl35:pl36:pl40:pl41:pl42:pl70:pl31:pl32	NA	genomic DNA	931674:11226:15049:163884:23303:23036:26917:27476:28343:35286:35831:40353:41259:42153:66407:31021:31663	15-SEP-2008	412419	CP000976.1:CP000977.1:CP000978.1:CP000979.1:CP000980.1:CP000981.1:CP000982.1:CP000983.1:CP000984.1:CP000985.1:CP000986.1:CP000987.1:CP000988.1:CP000989.1:CP000990.1:CP000991.1:CP000992.1	CP000976:CP000977:CP000978:CP000979:CP000980:CP000981:CP000982:CP000983:CP000984:CP000985:CP000986:CP000987:CP000988:CP000989:CP000990:CP000991:CP000992	Human	Tick-borne relapsing fever	Yes
18233	Borrelia recurrentis A1	1	0	A1	Bacteria	Spirochaetes	Spirochaetales	Spirochaetaceae	Borrelia	NA	NA:pl124:pl23:pl33:pl35:pl37:pl53:pl6	NA	genomic DNA	930981:123937:22945:33213:35315:36869:52772:6131	15-SEP-2008	412418	CP000993.1:CP000994.1:CP000995.1:CP000996.1:CP000997.1:CP000998.1:CP000999.1:CP001000.1	CP000993:CP000994:CP000995:CP000996:CP000997:CP000998:CP000999:CP001000	Human	Louse-borne relapsing fever	Yes
18255	Bacillus thuringiensis str. Al Hakam	1	0	Al Hakam	Bacteria	Firmicutes	Bacillales	Bacillaceae	Bacillus	Bacillus cereus group	NA:pALH1	NA	genomic DNA	5257091:55939	04-OCT-2010:05-MAR-2010	412694	CP000485.1:CP000486.1	CP000485:CP000486	Insect	Sotto disease	No
18267	Candidatus Vesicomyosocius okutanii HA	1	0	HA	Bacteria	Proteobacteria	Gammaproteobacteria	sulfur-oxidizing symbionts	NA		NA	NA	genomic DNA	1022154	2009-04-23	412965	AP009247.1	AP009247	No	None	No
18269	Rickettsia africae ESF-5	1	0	ESF-5	Bacteria	Proteobacteria	Alphaproteobacteria	Rickettsiales	Rickettsiaceae	Rickettsieae	NA:pRAF	NA	genomic DNA	1278540:12377	2009-04-29	347255	CP001612.1:CP001613.1	CP001612:CP001613	Human	African tick-bite fever	Yes
18455	Halorubrum lacusprofundi ATCC 49239	2	0	ATCC 49239	Archaea	Euryarchaeota	Halobacteria	Halobacteriales	Halobacteriaceae	Halorubrum	NA:NA:pHLAC01	NA	genomic DNA	2735295:525943:431338	2009-02-04	416348	CP001365.1:CP001366.1:CP001367.1	CP001365:CP001366:CP001367	No	None	No
18459	Francisella tularensis subsp. tularensis WY96-3418	1	0	WY96-3418	Bacteria	Proteobacteria	Gammaproteobacteria	Thiotrichales	Francisellaceae	Francisella	NA	NA	genomic DNA	1898476	22-JAN-2008	418136	CP000608.1	CP000608	Mammal	Tularemia	Yes
18501	Gemmatimonas aurantiaca T-27	1	0	T-27 (= NBRC 100505)	Bacteria	Gemmatimonadetes	Gemmatimonadales	Gemmatimonadaceae	Gemmatimonas	NA	NA	NA	genomic DNA	4636964	2009-04-01	100505	AP009153.1	AP009153	No	None	No
18505	Candidatus Methanoregula boonei 6A8	1	0	6A8	Archaea	Euryarchaeota	Methanomicrobia	Methanomicrobiales	Genera incertae sedis	Candidatus Methanoregula	NA	NA	genomic DNA	2542943	26-JUL-2007	456442	CP000780.1	CP000780	No	None	No
18509	Staphylococcus aureus subsp. aureus Mu3	1	0	Mu3	Bacteria	Firmicutes	Bacillales	Staphylococcus	NA		NA	NA	genomic DNA	2880168	09-JAN-2008	418127	AP009324.1	AP009324	Human	Variety of infections	Yes
18633	Prochlorococcus marinus str. MIT 9215	1	0	MIT 9215	Bacteria	Cyanobacteria	Prochlorales	Prochlorococcaceae	Prochlorococcus	NA	NA	NA	genomic DNA	1738790	16-JAN-2009	93060	CP000825.1	CP000825	No	None	No
18637	Methylobacterium extorquens PA1	1	0	PA1	Bacteria	Proteobacteria	Alphaproteobacteria	Rhizobiales	Methylobacteriaceae	Methylobacterium	NA	NA	genomic DNA	5471154	20-DEC-2007	419610	CP000908.1	CP000908	No	None	No
18641	Methanococcus aeolicus Nankai-3	1	0	Nankai-3	Archaea	Euryarchaeota	Methanococci	Methanococcales	Methanococcaceae	Methanococcus	NA	NA	genomic DNA	1569500	29-JUN-2007	419665	CP000743.1	CP000743	No	None	No
18651	Sulfolobus islandicus Y.N.15.51	1	0	Y.N.15.51	Archaea	Crenarchaeota	Thermoprotei	Sulfolobales	Sulfolobaceae	Sulfolobus	NA:pYN01	NA	genomic DNA	2812165:42245	01-JUN-2009	419942	CP001404.1:CP001405.1	CP001404:CP001405	No	None	No
18737	Streptococcus suis GZ1	1	0	GZ1	Bacteria	Firmicutes	Lactobacillales	Streptococcaceae	Streptococcus	NA	NA	NA	genomic DNA	2038034	2010-03-30	423211	CP000837.1	CP000837	Human, swine	Meningitis, arthritis, pneumonia	Yes
18743	Legionella pneumophila 2300/99 Alcoy	1	0	2300/99 Alcoy	Bacteria	Proteobacteria	Gammaproteobacteria	Legionellales	Legionellaceae	Legionella	NA	NA	genomic DNA	3516334	03-MAY-2010	423212	CP001828.1	CP001828	Animal	Legionnaire's disease	Yes
18747	Salmonella enterica subsp. enterica serovar Newport str. SL254	1	0	SL254	Bacteria	Proteobacteria	Gammaproteobacteria	Enterobacteriales	Enterobacteriaceae	Salmonella	NA:pSN254:pSL254_3	NA	genomic DNA	4827641:176473:3605	25-JUL-2008:21-MAR-2007:24-JUL-2008	423368	CP001113.1:CP000604.1:CP001112.1	CP001113:CP000604:CP001112	Human, animal	Gastroenteritis	Yes
18773	Bifidobacterium longum DJO10A	1	0	DJO10A	Bacteria	Actinobacteria	Actinobacteridae	Bifidobacteriales	Bifidobacteriaceae	Bifidobacterium	NA:pDOJH10L:pDOJH10S	NA	genomic DNA	2375792:10073:3661	05-JUN-2008:09-MAR-2007:09-MAR-2007	205913	CP000605.1:AF538868.1:AF538869.1	CP000605:AF538868:AF538869	No	None	No
18789	Shewanella sediminis HAW-EB3	1	0	HAW-EB3	Bacteria	Proteobacteria	Gammaproteobacteria	Alteromonadales	Shewanellaceae	Shewanella	NA	NA	genomic DNA	5517674	18-SEP-2007	425104	CP000821.1	CP000821	No	None	No
18797	Lactococcus lactis subsp. cremoris MG1363	1	0	MG1363	Bacteria	Firmicutes	Lactobacillales	Streptococcaceae	Lactococcus	NA	NA	NA	genomic DNA	2529478	2008-11-06	416870	AM406671.1	AM406671	No	None	No
18801	Staphylococcus aureus subsp. aureus str. Newman	1	0	Newman	Bacteria	Firmicutes	Bacillales	Staphylococcus	NA		NA	NA	genomic DNA	2878897	2009-03-28	426430	AP009351.1	AP009351	Human, animal	Skin infections, pneumonia, endocarditis	Yes
18803	Sulfolobus islandicus L.D.8.5	1	0	L.D.8.5	Archaea	Crenarchaeota	Thermoprotei	Sulfolobales	Sulfolobaceae	Sulfolobus	NA:pLD8501	NA	genomic DNA	2722032:26615	22-JAN-2010	425944	CP001731.1:CP001732.1	CP001731:CP001732	No	None	No
18807	Sulfolobus islandicus M.16.4	1	0	M.16.4	Archaea	Crenarchaeota	Thermoprotei	Sulfolobales	Sulfolobaceae	Sulfolobus	NA	NA	genomic DNA	2586647	01-JUN-2009	426118	CP001402.1	CP001402	No	None	No
18809	Methylobacterium sp. 4-46	1	0	1946-04-01	Bacteria	Proteobacteria	Alphaproteobacteria	Rhizobiales	Methylobacteriaceae	Methylobacterium	NA:pM44601:pM44602	NA	genomic DNA	7659055:57951:20019	2008-02-20	426117	CP000943.1:CP000944.1:CP000945.1	CP000943:CP000944:CP000945	No	None	No
18811	Dehalococcoides sp. VS	1	0	VS	Bacteria	Chloroflexi	Dehalococcoidetes	Dehalococcoides	NA		NA	NA	genomic DNA	1413462	03-DEC-2009	311424	CP001827.1	CP001827	No	None	No
18817	Methylobacterium radiotolerans JCM 2831	1	0	JCM 2831	Bacteria	Proteobacteria	Alphaproteobacteria	Rhizobiales	Methylobacteriaceae	Methylobacterium	NA:pMRAD01:pMRAD02:pMRAD03:pMRAD04:pMRAD05:pMRAD06:pMRAD07:pMRAD08	NA	genomic DNA	6077833:586164:47003:42985:37743:36410:27836:22114:21022	2008-03-21	426355	CP001001.1:CP001002.1:CP001003.1:CP001004.1:CP001005.1:CP001006.1:CP001007.1:CP001008.1:CP001009.1	CP001001:CP001002:CP001003:CP001004:CP001005:CP001006:CP001007:CP001008:CP001009	No	None	No
18871	Sulfolobus islandicus M.14.25	1	0	M.14.25	Archaea	Crenarchaeota	Thermoprotei	Sulfolobales	Sulfolobaceae	Sulfolobus	NA	NA	genomic DNA	2608832	01-JUN-2009	427317	CP001400.1	CP001400	No	None	No
18873	Sulfolobus islandicus M.16.27	1	0	M.16.27	Archaea	Crenarchaeota	Thermoprotei	Sulfolobales	Sulfolobaceae	Sulfolobus	NA	NA	genomic DNA	2692402	01-JUN-2009	427318	CP001401.1	CP001401	No	None	No
18883	Mycobacterium tuberculosis H37Ra	1	0	H37Ra; ATCC 25177	Bacteria	Actinobacteria	Actinobacteridae	Actinomycetales	Corynebacterineae	Mycobacteriaceae	NA	NA	genomic DNA	4419977	11-JUN-2008	25177	CP000611.1	CP000611	Human	Tuberculosis (attenuated)	Yes
18889	Sulfurihydrogenibium sp. YO3AOP1	1	0	YO3AOP1	Bacteria	Aquificae	Aquificales	Hydrogenothermaceae	Sulfurihydrogenibium	NA	NA	NA	genomic DNA	1838442	21-MAY-2008	436114	CP001080.1	CP001080	No	None	No
18891	Hydrogenobaculum sp. Y04AAS1	1	0	Y04AAS1	Bacteria	Aquificae	Aquificales	Aquificaceae	Hydrogenobaculum	NA	NA	NA	genomic DNA	1559514	06-AUG-2008	380749	CP001130.1	CP001130	No	None	No
18937	Ralstonia pickettii 12D	2	0	12D	Bacteria	Proteobacteria	Betaproteobacteria	Burkholderiales	Burkholderiaceae	Ralstonia	NA:NA:pRp12D01:pRp12D02:pRp12D03	NA	genomic DNA	3647724:1323321:389779:273136:51398	12-AUG-2009:22-JUN-2009:22-JUN-2009:22-JUN-2009:22-JUN-2009	428406	CP001644.1:CP001645.1:CP001646.1:CP001647.1:CP001648.1	CP001644:CP001645:CP001646:CP001647:CP001648	No	None	No
18965	Sulfurovum sp. NBC37-1	1	0	NBC37-1	Bacteria	Proteobacteria	Epsilonproteobacteria	Sulfurovum	NA		NA	NA	genomic DNA	2562277	29-MAY-2009	387093	AP009179.1	AP009179	No	None	No
18981	Finegoldia magna ATCC 29328	1	0	ATCC 29328	Bacteria	Firmicutes	Clostridia	Clostridiales	Clostridiales Family XI. Incertae Sedis	Finegoldia	NA:pFMC	NA	genomic DNA	1797577:189163	2008-02-29	334413	AP008971.1:AP008972.1	AP008971:AP008972	Human	None	Yes
18983	Orientia tsutsugamushi str. Ikeda	1	0	Ikeda	Bacteria	Proteobacteria	Alphaproteobacteria	Rickettsiales	Rickettsiaceae	Rickettsieae	NA	NA	genomic DNA	2008987	30-SEP-2008	334380	AP008981.1	AP008981	Human	Scrub typhus	Yes
18987	Sulfolobus islandicus L.S.2.15	1	0	L.S.2.15	Archaea	Crenarchaeota	Thermoprotei	Sulfolobales	Sulfolobaceae	Sulfolobus	NA	NA	genomic DNA	2736272	01-JUN-2009	429572	CP001399.1	CP001399	No	None	No
18999	Brucella abortus S19	2	0	S19	Bacteria	Proteobacteria	Alphaproteobacteria	Rhizobiales	Brucellaceae	Brucella	NA	NA	genomic DNA	2122487:1161449	11-JUN-2010:22-MAY-2008	430066	CP000887.1:CP000888.1	CP000887:CP000888	Mammal	Spontaneous abortion	Yes
19011	Lactobacillus reuteri JCM 1112	1	0	JCM 1112	Bacteria	Firmicutes	Lactobacillales	Lactobacillaceae	Lactobacillus	NA	NA	NA	genomic DNA	2039414	04-SEP-2008	557433	AP007281.1	AP007281	No	None	No
19023	Pelotomaculum thermopropionicum SI	1	0	SI	Bacteria	Firmicutes	Clostridia	Clostridiales	Peptococcaceae	Pelotomaculum	NA	NA	genomic DNA	3025375	06-JAN-2009	370438	AP009389.1	AP009389	No	None	No
19051	Porphyromonas gingivalis ATCC 33277	1	0	ATCC 33277	Bacteria	Bacteroidetes	Bacteroidia	Bacteroidales	Porphyromonadaceae	Porphyromonas	NA	NA	genomic DNA	2354886	30-SEP-2008	431947	AP009380.1	AP009380	Human	Periodontal disease	Yes
19065	Clostridium kluyveri DSM 555	1	0	DSM 555	Bacteria	Firmicutes	Clostridia	Clostridiales	Clostridiaceae	Clostridium	NA:pCKL555A	NA	genomic DNA	3964618:59182	2008-02-21	431943	CP000673.1:CP000674.1	CP000673:CP000674	No	None	No
19087	Ureaplasma parvum serovar 3 str. ATCC 27815	1	0	ATCC 27815	Bacteria	Tenericutes	Mollicutes	Mycoplasmataceae	Ureaplasma	NA	NA	NA	genomic DNA	751679	2008-02-26	27815	CP000942.1	CP000942	Human, animal	Urogenital or respiratory tracts infections	Yes
19137	Coxiella burnetii CbuG_Q212	1	0	CbuG_Q212	Bacteria	Proteobacteria	Gammaproteobacteria	Legionellales	Coxiellaceae	Coxiella	NA	NA	genomic DNA	2008870	23-JAN-2009	434923	CP001019.1	CP001019	Animal, human	Q fever	Yes
19139	Coxiella burnetii CbuK_Q154	1	0	CbuK_Q154	Bacteria	Proteobacteria	Gammaproteobacteria	Legionellales	Coxiellaceae	Coxiella	NA:pQpRS_K_Q154	NA	genomic DNA	2063100:39280	23-JAN-2009	434924	CP001020.1:CP001021.1	CP001020:CP001021	Animal, human	Q fever	Yes
19227	Renibacterium salmoninarum ATCC 33209	1	0	NA	Bacteria	Actinobacteria	Actinobacteridae	Actinomycetales	Micrococcineae	Micrococcaceae	NA	NA	genomic DNA	3155250	18-DEC-2007	288705	CP000910.1	CP000910	Salmonid fish	Bacterial kidney disease (bkd)	No
19265	Nitrosopumilus maritimus SCM1	1	0	SCM1	Archaea	Thaumarchaeota	marine archaeal group 1	Nitrosopumilales	Nitrosopumilaceae	Nitrosopumilus	NA	NA	genomic DNA	1645259	21-MAY-2010	436308	CP000866.1	CP000866	No	None	No
19393	Vibrio fischeri MJ11	2	0	MJ11	Bacteria	Proteobacteria	Gammaproteobacteria	Vibrionales	Vibrionaceae	Aliivibrio	NA:NA:pMJ100	NA	genomic DNA	2905029:1418848:179459	2009-03-09	388396	CP001139.1:CP001133.1:CP001134.1	CP001139:CP001133:CP001134	No	None	No
19449	Desulfatibacillum alkenivorans AK-01	1	0	AK-01	Bacteria	Proteobacteria	Deltaproteobacteria	Desulfobacterales	Desulfobacteraceae	Desulfatibacillum	NA	NA	genomic DNA	6517073	24-DEC-2008	439235	CP001322.1	CP001322	No	None	No
19459	Salmonella enterica subsp. enterica serovar Schwarzengrund str. CVM19633	1	0	CVM19633	Bacteria	Proteobacteria	Gammaproteobacteria	Enterobacteriales	Enterobacteriaceae	Salmonella	NA:pCVM19633_110:pCVM19633_4	NA	genomic DNA	4709075:110227:4585	30-JUL-2008	439843	CP001127.1:CP001125.1:CP001126.1	CP001127:CP001125:CP001126	Human, animal	Gastroenteritis	Yes
19467	Salmonella enterica subsp. enterica serovar Dublin str. CT_02021853	1	0	CT_02021853	Bacteria	Proteobacteria	Gammaproteobacteria	Enterobacteriales	Enterobacteriaceae	Salmonella	NA:pCT02021853_74	NA	genomic DNA	4842908:74551	05-SEP-2008:04-SEP-2008	439851	CP001144.1:CP001143.1	CP001144:CP001143	Human, animal	Bacteremia, gastroenteritis	Yes
19469	Escherichia coli SMS-3-5	1	0	SMS-3-5	Bacteria	Proteobacteria	Gammaproteobacteria	Enterobacteriales	Enterobacteriaceae	Escherichia	NA:pSMS35_130:pSMS35_8:pSMS35_4:pSMS35_3	NA	genomic DNA	5068389:130440:8909:4074:3565	02-OCT-2008	439855	CP000970.1:CP000971.1:CP000972.1:CP000973.1:CP000974.1	CP000970:CP000971:CP000972:CP000973:CP000974	No	None	No
19485	Ochrobactrum anthropi ATCC 49188	2	0	ATCC 49188	Bacteria	Proteobacteria	Alphaproteobacteria	Rhizobiales	Brucellaceae	Ochrobactrum	NA:NA:pOANT01:pOANT02:pOANT03:pOANT04	NA	genomic DNA	2887297:1895911:170351:101491:93589:57138	2008-04-24	49188	CP000758.1:CP000759.1:CP000760.1:CP000761.1:CP000762.1:CP000763.1	CP000758:CP000759:CP000760:CP000761:CP000762:CP000763	Human	Opportunistic infections	Yes
19487	Sulfolobus islandicus Y.G.57.14	1	0	Y.G.57.14	Archaea	Crenarchaeota	Thermoprotei	Sulfolobales	Sulfolobaceae	Sulfolobus	NA	NA	genomic DNA	2702058	01-JUN-2009	439386	CP001403.1	CP001403	No	None	No
19489	Staphylococcus aureus subsp. aureus USA300_TCH1516	1	0	TCH1516	Bacteria	Firmicutes	Bacillales	Staphylococcus	NA		NA:pUSA300HOUMR:pUSA01-HOU	NA	genomic DNA	2872915:27041:3125	14-OCT-2010:26-MAR-2010:26-MAR-2010	451516	CP000730.1:CP000731.1:CP001544.1	CP000730:CP000731:CP001544	Human	Septicemia, pneumonia	Yes
19517	Clostridium botulinum A str. ATCC 19397	1	0	ATCC 19397	Bacteria	Firmicutes	Clostridia	Clostridiales	Clostridiaceae	Clostridium	NA	NA	genomic DNA	3863450	2010-02-18	441770	CP000726.1	CP000726	Human	Botulism	Yes
19519	Clostridium botulinum F str. Langeland	1	0	Langeland	Bacteria	Firmicutes	Clostridia	Clostridiales	Clostridiaceae	Clostridium	NA:pCLI	NA	genomic DNA	3995387:17531	18-FEB-2010:10-DEC-2009	441772	CP000728.1:CP000729.1	CP000728:CP000729	Human	Botulism	Yes
19521	Clostridium botulinum A str. Hall	1	0	Hall	Bacteria	Firmicutes	Clostridia	Clostridiales	Clostridiaceae	Clostridium	NA	NA	genomic DNA	3760560	2010-02-18	441771	CP000727.1	CP000727	Human	Botulism	Yes
19543	Thermotoga sp. RQ2	1	0	RQ2	Bacteria	Thermotogae	Thermotogales	Thermotogaceae	Thermotoga	NA	NA	NA	genomic DNA	1877693	2008-03-18	126740	CP000969.1	CP000969	No	None	No
19571	Francisella tularensis subsp. mediasiatica FSC147	1	0	FSC147; GIEM 543	Bacteria	Proteobacteria	Gammaproteobacteria	Thiotrichales	Francisellaceae	Francisella	NA	NA	genomic DNA	1893886	2010-03-29	441952	CP000915.1	CP000915	Human, animal	Tularemia	Yes
19575	Bradyrhizobium sp. ORS278	1	0	ORS278	Bacteria	Proteobacteria	Alphaproteobacteria	Rhizobiales	Bradyrhizobiaceae	Bradyrhizobium	NA	NA	genomic DNA	7456587	19-JUL-2010	114615	CU234118.1	CU234118	No	None	No
19619	Lysinibacillus sphaericus C3-41	1	0	NA:C3-41	Bacteria	Firmicutes	Bacillales	Bacillaceae	Lysinibacillus	NA	NA:pBsph	NA	genomic DNA	4639821:177642	09-APR-2008:05-MAR-2010	444177	CP000817.1:CP000818.1	CP000817:CP000818	Mosquito	Larvicidal toxin	No
19639	Methanococcus maripaludis C6	1	0	C6	Archaea	Euryarchaeota	Methanococci	Methanococcales	Methanococcaceae	Methanococcus	NA	NA	genomic DNA	1744193	2007-11-13	444158	CP000867.1	CP000867	No	None	No
19707	Cellulomonas flavigena DSM 20109	1	0	DSM 20109	Bacteria	Actinobacteria	Actinobacteridae	Actinomycetales	Micrococcineae	Cellulomonadaceae	NA	NA	genomic DNA	4123179	13-MAY-2010	446466	CP001964.1	CP001964	No	None	No
19743	Anaeromyxobacter sp. K	1	0	K	Bacteria	Proteobacteria	Deltaproteobacteria	Myxococcales	Cystobacterineae	Myxococcaceae	NA	NA	genomic DNA	5061632	01-OCT-2008	447217	CP001131.1	CP001131	No	None	No
19813	Rickettsia prowazekii Rp22	1	0	Rp22	Bacteria	Proteobacteria	Alphaproteobacteria	Rickettsiales	Rickettsiaceae	Rickettsieae	NA	NA	genomic DNA	1111612	13-MAY-2010	449216	CP001584.1	CP001584	Human	Typhus	Yes
19839	Borrelia burgdorferi ZS7	1	0	ZS7	Bacteria	Spirochaetes	Spirochaetales	Spirochaetaceae	Borrelia	Borrelia burgdorferi group	NA:ZS7_lp25:ZS7_lp54:ZS7_cp32-12:ZS7_lp36:ZS7_cp32-3+10:ZS7_lp28-3:ZS7_lp17:ZS7_cp32-1:ZS7_lp28-4:ZS7_cp32-4:ZS7_lp28-2:ZS7_lp28-1:ZS7_cp32-9:ZS7_cp26	NA	genomic DNA	906707:24326:53615:29806:36852:48168:28414:17266:30330:28885:30964:29758:23422:30467:26514	17-DEC-2008	445985	CP001205.1:CP001198.1:CP001199.1:CP001200.1:CP001201.1:CP001202.1:CP001203.1:CP001204.1:CP001206.1:CP001207.1:CP001208.1:CP001209.1:CP001210.1:CP001211.1:CP001212.1	CP001205:CP001198:CP001199:CP001200:CP001201:CP001202:CP001203:CP001204:CP001206:CP001207:CP001208:CP001209:CP001210:CP001211:CP001212	Human	Lyme disease	Yes
19931	Phenylobacterium zucineum HLK1	1	0	HLK1	Bacteria	Proteobacteria	Alphaproteobacteria	Caulobacterales	Caulobacteraceae	Phenylobacterium	NA:unnamed	NA	genomic DNA	3996255:382976	18-AUG-2008	450851	CP000747.1:CP000748.1	CP000747:CP000748	Human	None	Yes
19943	Rickettsia rickettsii str. Iowa	1	0	Iowa	Bacteria	Proteobacteria	Alphaproteobacteria	Rickettsiales	Rickettsiaceae	Rickettsieae	NA	NA	genomic DNA	1268175	17-JAN-2008	452659	CP000766.1	CP000766	Human	Rocky mountain spotted fever	Yes
19949	Sphingobium japonicum UT26S	2	0	UT26S (= NBRC 101211)	Bacteria	Proteobacteria	Alphaproteobacteria	Sphingomonadales	Sphingomonadaceae	Sphingobium	NA:NA:pCHQ1:pUT1:pUT2	NA	genomic DNA	3514822:681892:190974:31776:5398	2010-04-01	101211	AP010803.1:AP010804.1:AP010805.1:AP010806.1:AP010807.1	AP010803:AP010804:AP010805:AP010806:AP010807	No	None	No
19989	Opitutus terrae PB90-1	1	0	PB90-1	Bacteria	Verrucomicrobia	Opitutae	Opitutales	Opitutaceae	Opitutus	NA	NA	genomic DNA	5957605	2008-04-08	452637	CP001032.1	CP001032	No	None	No
20011	Arthrobacter chlorophenolicus A6	1	0	A6	Bacteria	Actinobacteria	Actinobacteridae	Actinomycetales	Micrococcineae	Micrococcaceae	NA:pACHL01:pACHL02	NA	genomic DNA	4395537:426858:158475	09-JAN-2009	452863	CP001341.1:CP001342.1:CP001343.1	CP001341:CP001342:CP001343	No	None	No
20039	Leptothrix cholodnii SP-6	1	0	SP-6	Bacteria	Proteobacteria	Betaproteobacteria	Burkholderiales	Leptothrix	NA	NA	NA	genomic DNA	4909403	2008-03-25	395495	CP001013.1	CP001013	No	None	No
20045	Salmonella enterica subsp. enterica serovar Heidelberg str. SL476	1	0	SL476	Bacteria	Proteobacteria	Gammaproteobacteria	Enterobacteriales	Enterobacteriaceae	Salmonella	NA:pSL476_91:pSL476_3	NA	genomic DNA	4888768:91374:3373	25-JUL-2008:24-JUL-2008:24-JUL-2008	454169	CP001120.1:CP001118.1:CP001119.1	CP001120:CP001118:CP001119	Human, animal	Gastroenteritis	Yes
20063	Salmonella enterica subsp. enterica serovar Agona str. SL483	1	0	SL483	Bacteria	Proteobacteria	Gammaproteobacteria	Enterobacteriales	Enterobacteriaceae	Salmonella	NA:unnamed	NA	genomic DNA	4798660:37978	22-AUG-2008	454166	CP001138.1:CP001137.1	CP001138:CP001137	Human, animal	Gastroenteritis	Yes
20067	Treponema pallidum subsp. pallidum SS14	1	0	SS14	Bacteria	Spirochaetes	Spirochaetales	Spirochaetaceae	Treponema	NA	NA	NA	genomic DNA	1139457	22-MAY-2008	455434	CP000805.1	CP000805	Human	Syphilis	Yes
20079	Escherichia coli str. K-12 substr. DH10B	1	0	K-12	Bacteria	Proteobacteria	Gammaproteobacteria	Enterobacteriales	Enterobacteriaceae	Escherichia	NA	NA	genomic DNA	4686137	05-JUN-2008	316385	CP000948.1	CP000948	No	None	No
20083	Campylobacter hominis ATCC BAA-381	1	0	ATCC BAA-381	Bacteria	Proteobacteria	Epsilonproteobacteria	Campylobacterales	Campylobacteraceae	Campylobacter	NA:pCH4	NA	genomic DNA	1711273:3678	25-JUL-2007	BAA-381	CP000776.1:CP000775.1	CP000776:CP000775	No	None	No
20085	Streptomyces griseus subsp. griseus NBRC 13350	1	0	NBRC 13350	Bacteria	Actinobacteria	Actinobacteridae	Actinomycetales	Streptomycineae	Streptomycetaceae	NA	NA	genomic DNA	8545929	2008-04-14	455632	AP009493.1	AP009493	No	None	No
20089	Akkermansia muciniphila ATCC BAA-835	1	0	ATCC BAA-835	Bacteria	Verrucomicrobia	Verrucomicrobiae	Verrucomicrobiales	Verrucomicrobiaceae	Akkermansia	NA	NA	genomic DNA	2664102	08-MAY-2008	349741	CP001071.1	CP001071	No	None	No
20091	Thauera sp. MZ1T	1	0	MZ1T	Bacteria	Proteobacteria	Betaproteobacteria	Rhodocyclales	Rhodocyclaceae	Thauera	NA:pTha01	NA	genomic DNA	4496212:78374	14-OCT-2010:15-DEC-2008	85643	CP001281.2:CP001282.1	CP001281:CP001282	No	None	No
20095	Anaeromyxobacter dehalogenans 2CP-1	1	0	2CP-1	Bacteria	Proteobacteria	Deltaproteobacteria	Myxococcales	Cystobacterineae	Myxococcaceae	NA	NA	genomic DNA	5029329	12-JAN-2009	455488	CP001359.1	CP001359	No	None	No
20097	Rhizobium leguminosarum bv. trifolii WSM1325	1	0	WSM1325	Bacteria	Proteobacteria	Alphaproteobacteria	Rhizobiales	Rhizobiaceae	Rhizobium/Agrobacterium group	NA:pR132501:pR132502:pR132503:pR132504:pR132505	NA	genomic DNA	4767043:828924:660973:516088:350312:294782	12-AUG-2009:12-AUG-2009:22-JUN-2009:22-JUN-2009:12-AUG-2009:22-JUN-2009	395491	CP001622.1:CP001623.1:CP001624.1:CP001625.1:CP001626.1:CP001627.1	CP001622:CP001623:CP001624:CP001625:CP001626:CP001627	No	None	No
20179	Rhizobium leguminosarum bv. trifolii WSM2304	1	0	WSM2304	Bacteria	Proteobacteria	Alphaproteobacteria	Rhizobiales	Rhizobiaceae	Rhizobium/Agrobacterium group	NA:pRLG201:pRLG202:pRLG204:pRLG203	NA	genomic DNA	4537948:1266105:501946:257956:308747	18-JUN-2010:14-OCT-2010:17-JUN-2010:17-JUN-2010:17-JUN-2010	395492	CP001191.1:CP001192.1:CP001193.1:CP001194.1:CP001195.1	CP001191:CP001192:CP001193:CP001194:CP001195	No	None	No
20197	Francisella tularensis subsp. holarctica FTNF002-00	1	0	FTNF002-00	Bacteria	Proteobacteria	Gammaproteobacteria	Thiotrichales	Francisellaceae	Francisella	NA	NA	genomic DNA	1890909	14-OCT-2010	458234	CP000803.1	CP000803	Human, animal	Tularemia	Yes
20207	Natranaerobius thermophilus JW/NM-WN-LF	1	0	JW/NM-WN-LF	Bacteria	Firmicutes	Clostridia	Natranaerobiales	Natranaerobiaceae	Natranaerobius	NA:pNTHE01:pNTHE02	NA	genomic DNA	3165557:17207:8689	2008-04-09	457570	CP001034.1:CP001035.1:CP001036.1	CP001034:CP001035:CP001036	No	None	No
20209	Macrococcus caseolyticus JCSC5402	1	0	JCSC5402	Bacteria	Firmicutes	Bacillales	Macrococcus	NA		NA:pMCCL1:pMCCL2:pMCCL3:pMCCL4:pMCCL5:pMCCL6:pMCCL7:pMCCL8	NA	genomic DNA	2102324:15667:80545:2131:3417:4398:4226:4061:2968	11-FEB-2009:29-JAN-2009:07-APR-2009:29-JAN-2009:29-JAN-2009:29-JAN-2009:29-JAN-2009:29-JAN-2009:29-JAN-2009	458233	AP009484.1:AP009485.1:AP009486.1:AP009487.1:AP009488.1:AP009489.1:AP009490.1:AP009491.1:AP009492.1	AP009484:AP009485:AP009486:AP009487:AP009488:AP009489:AP009490:AP009491:AP009492	No	None	No
20243	Brucella canis ATCC 23365	2	0	NA	Bacteria	Proteobacteria	Alphaproteobacteria	Rhizobiales	Brucellaceae	Brucella	NA	NA	genomic DNA	2105969:1206800	27-DEC-2007	483179	CP000872.1:CP000873.1	CP000872:CP000873	Human, dog	Canine brucellosis	Yes
20247	Ureaplasma urealyticum serovar 10 str. ATCC 33699	1	0	ATCC 33699	Bacteria	Tenericutes	Mollicutes	Mycoplasmataceae	Ureaplasma	NA	NA	NA	genomic DNA	874478	16-OCT-2008	565575	CP001184.1	CP001184	Human	Urogenital or respiratory tracts infections	Yes
20319	Cyanothece sp. ATCC 51142	2	0	ATCC 51142	Bacteria	Cyanobacteria	Chroococcales	Cyanothece	NA		NA:NA:A:B:C:D	NA	genomic DNA	4934271:429701:39620:31856:14685:10244	09-DEC-2008:14-OCT-2008:14-OCT-2008:14-OCT-2008:14-OCT-2008:14-OCT-2008	43989	CP000806.1:CP000807.1:CP000808.1:CP000809.1:CP000810.1:CP000811.1	CP000806:CP000807:CP000808:CP000809:CP000810:CP000811	No	None	No
20361	Methanocella paludicola SANAE	1	0	SANAE	Archaea	Euryarchaeota	Methanomicrobia	Methanocellales	Methanocellaceae	Methanocella	NA	NA	genomic DNA	2957635	26-DEC-2009	304371	AP011532.1	AP011532	No	None	No
20371	Brucella suis ATCC 23445	2	0	ATCC 23445	Bacteria	Proteobacteria	Alphaproteobacteria	Rhizobiales	Brucellaceae	Brucella	NA	NA	genomic DNA	1923763:1400844	28-DEC-2007	470137	CP000911.1:CP000912.1	CP000911:CP000912	Human, animal	Brucellosis, infectious abortions, fever	Yes
20391	Bacillus pumilus SAFR-032	1	0	SAFR-032	Bacteria	Firmicutes	Bacillales	Bacillaceae	Bacillus	NA	NA	NA	genomic DNA	3704465	11-OCT-2007	315750	CP000813.1	CP000813	No	None	No
20399	Paenibacillus sp. JDR-2	1	0	JDR-2	Bacteria	Firmicutes	Bacillales	Paenibacillaceae	Paenibacillus	NA	NA	NA	genomic DNA	7184930	02-JUL-2009	324057	CP001656.1	CP001656	No	None	No
20477	Methylobacterium nodulans ORS 2060	1	0	ORS 2060	Bacteria	Proteobacteria	Alphaproteobacteria	Rhizobiales	Methylobacteriaceae	Methylobacterium	NA:pMNOD01:pMNOD02:pMNOD03:pMNOD04:pMNOD05:pMNOD06:pMNOD07	NA	genomic DNA	7772460:487734:458070:40463:37542:20286:12638:9829	12-JAN-2009	460265	CP001349.1:CP001350.1:CP001351.1:CP001352.1:CP001353.1:CP001354.1:CP001355.1:CP001356.1	CP001349:CP001350:CP001351:CP001352:CP001353:CP001354:CP001355:CP001356	No	None	No
20479	Cyanothece sp. PCC 7424	1	0	PCC 7424	Bacteria	Cyanobacteria	Chroococcales	Cyanothece	NA		NA:pP742401:pP742402:pP742403:pP742404:pP742405:pP742406	NA	genomic DNA	5942652:328635:197705:29239:22636:18083:15219	17-DEC-2008	65393	CP001291.1:CP001292.1:CP001293.1:CP001294.1:CP001295.1:CP001296.1:CP001297.1	CP001291:CP001292:CP001293:CP001294:CP001295:CP001296:CP001297	No	None	No
20503	Cyanothece sp. PCC 8801	1	0	PCC 8801	Bacteria	Cyanobacteria	Chroococcales	Cyanothece	NA		NA:pP880101:pP880102:pP880103	NA	genomic DNA	4679413:50894:40786:16601	17-DEC-2008	41431	CP001287.1:CP001288.1:CP001289.1:CP001290.1	CP001287:CP001288:CP001289:CP001290	No	None	No
20585	Erwinia tasmaniensis Et1/99	1	0	Et1/99	Bacteria	Proteobacteria	Gammaproteobacteria	Enterobacteriales	Enterobacteriaceae	Erwinia	NA:pET09:pET35:pET49:pET45:pET46	NA	genomic DNA	3883467:9299:35494:48751:44694:46159	30-SEP-2008	465817	CU468135.1:CU468128.1:CU468130.1:CU468131.1:CU468132.1:CU468133.1	CU468135:CU468128:CU468130:CU468131:CU468132:CU468133	No	None	No
20635	Methylocella silvestris BL2	1	0	BL2	Bacteria	Proteobacteria	Alphaproteobacteria	Rhizobiales	Beijerinckiaceae	Methylocella	NA	NA	genomic DNA	4305430	29-JUN-2010	395965	CP001280.1	CP001280	No	None	No
20707	Streptococcus pyogenes NZ131	1	0	NZ131; ATCC BAA-1633	Bacteria	Firmicutes	Lactobacillales	Streptococcaceae	Streptococcus	NA	NA	NA	genomic DNA	1815785	09-DEC-2008	471876	CP000829.1	CP000829	Human	Wide range of infections	Yes
20737	Thermobispora bispora DSM 43833	1	0	DSM 43833	Bacteria	Actinobacteria	Actinobacteridae	Actinomycetales	Pseudonocardineae	Pseudonocardiaceae	NA	NA	genomic DNA	4189976	17-MAY-2010	469371	CP001874.1	CP001874	No	None	No
20739	Cryptobacterium curtum DSM 15641	1	0	DSM 15641	Bacteria	Actinobacteria	Coriobacteridae	Coriobacteriales	Coriobacterineae	Coriobacteriaceae	NA	NA	genomic DNA	1617804	04-JUN-2010	469378	CP001682.1	CP001682	Human	Caries and periodontal disease	Yes
20745	Conexibacter woesei DSM 14684	1	0	DSM 14684	Bacteria	Actinobacteria	Rubrobacteridae	Solirubrobacterales	Conexibacteraceae	Conexibacter	NA	NA	genomic DNA	6359369	17-JUN-2010	469383	CP001854.1	CP001854	No	None	No
20773	Thermococcus onnurineus NA1	1	0	NA1	Archaea	Euryarchaeota	Thermococci	Thermococcales	Thermococcaceae	Thermococcus	NA	NA	genomic DNA	1847607	2008-11-06	523850	CP000855.1	CP000855	No	None	No
20805	Geobacillus sp. WCH70	1	0	WCH70	Bacteria	Firmicutes	Bacillales	Bacillaceae	Geobacillus	NA	NA:pWCH7001:pWCH7002	NA	genomic DNA	3464618:33899:10287	12-AUG-2009:11-JUN-2009:11-JUN-2009	471223	CP001638.1:CP001639.1:CP001640.1	CP001638:CP001639:CP001640	No	None	No
20825	Thermomonospora curvata DSM 43183	1	0	DSM 43183	Bacteria	Actinobacteria	Actinobacteridae	Actinomycetales	Streptosporangineae	Thermomonosporaceae	NA	NA	genomic DNA	5639016	2009-11-16	471852	CP001738.1	CP001738	No	None	No
20827	Beutenbergia cavernae DSM 12333	1	0	DSM 12333	Bacteria	Actinobacteria	Actinobacteridae	Actinomycetales	Micrococcineae	Beutenbergiaceae	NA	NA	genomic DNA	4669183	04-JUN-2010	471853	CP001618.1	CP001618	No	None	No
20829	Dyadobacter fermentans DSM 18053	1	0	DSM 18053	Bacteria	Bacteroidetes	Cytophagia	Cytophagales	Cytophagaceae	Dyadobacter	NA	NA	genomic DNA	6967790	04-JUN-2010	471854	CP001619.1	CP001619	No	None	No
20831	Slackia heliotrinireducens DSM 20476	1	0	DSM 20476	Bacteria	Actinobacteria	Coriobacteridae	Coriobacteriales	Coriobacterineae	Coriobacteriaceae	NA	NA	genomic DNA	3165038	17-JUN-2010	471855	CP001684.1	CP001684	No	None	No
20835	Saccharomonospora viridis DSM 43017	1	0	DSM 43017	Bacteria	Actinobacteria	Actinobacteridae	Actinomycetales	Pseudonocardineae	Pseudonocardiaceae	NA	NA	genomic DNA	4308349	04-JUN-2010	471857	CP001683.1	CP001683	Human	Farmer's lung, hypersensitivity pneumonitis	Yes
20931	Desulfobacterium autotrophicum HRM2	1	0	HRM2	Bacteria	Proteobacteria	Deltaproteobacteria	Desulfobacterales	Desulfobacteraceae	Desulfobacterium	NA:pHRM2a	NA	genomic DNA	5589073:68709	10-AUG-2009:18-FEB-2009	177437	CP001087.1:CP001088.1	CP001087:CP001088	No	None	No
20993	Salmonella enterica subsp. enterica serovar Paratyphi C strain RKS4594	1	0	RKS4594	Bacteria	Proteobacteria	Gammaproteobacteria	Enterobacteriales	Enterobacteriaceae	Salmonella	NA:pSPCV	NA	genomic DNA	4833080:55414	03-MAR-2009:06-MAY-2009	476213	CP000857.1:CP000858.1	CP000857:CP000858	Human	Paratyphoid fever	Yes
21047	Candidatus Desulforudis audaxviator MP104C	1	0	MP104C	Bacteria	Firmicutes	Clostridia	Clostridiales	Peptococcaceae	Candidatus Desulforudis	NA	NA	genomic DNA	2349476	17-OCT-2008	477974	CP000860.1	CP000860	No	None	No
21055	Mycobacterium tuberculosis KZN 1435	1	0	KZN 1435	Bacteria	Actinobacteria	Actinobacteridae	Actinomycetales	Corynebacterineae	Mycobacteriaceae	NA	NA	genomic DNA	4398250	09-JUL-2009	478434	CP001658.1	CP001658	Human	Tuberculosis	Yes
21069	Klebsiella pneumoniae NTUH-K2044	1	0	NTUH-K2044	Bacteria	Proteobacteria	Gammaproteobacteria	Enterobacteriales	Enterobacteriaceae	Klebsiella	NA:pK2044	NA	genomic DNA	5248520:224152	02-OCT-2009:01-JUL-2009	484021	AP006725.1:AP006726.1	AP006725:AP006726	Human	Pneumonia and urinary tract infections	Yes
21071	Gluconacetobacter diazotrophicus PAl 5	1	0	PAl 5; ATCC 49037:PAl 5	Bacteria	Proteobacteria	Alphaproteobacteria	Rhodospirillales	Acetobacteraceae	Gluconacetobacter	NA:pGDIA01	NA	genomic DNA	3887492:27455	16-OCT-2008	272568	CP001189.1:CP001190.1	CP001189:CP001190	No	None	No
21083	Streptosporangium roseum DSM 43021	1	0	DSM 43021	Bacteria	Actinobacteria	Actinobacteridae	Actinomycetales	Streptosporangineae	Streptosporangiaceae	NA:pSROS01	NA	genomic DNA	10341314:28204	17-JUN-2010	479432	CP001814.1:CP001815.1	CP001814:CP001815	No	None	No
21085	Catenulispora acidiphila DSM 44928	1	0	DSM 44928	Bacteria	Actinobacteria	Actinobacteridae	Actinomycetales	Catenulisporineae	Catenulisporaceae	NA	NA	genomic DNA	10467782	04-JUN-2010	479433	CP001700.1	CP001700	No	None	No
21087	Sphaerobacter thermophilus DSM 20745	2	0	DSM 20745	Bacteria	Chloroflexi	Sphaerobacteridae	Sphaerobacterales	Sphaerobacterineae	Sphaerobacteraceae	NA	NA	genomic DNA	2741033:1252731	17-JUN-2010	479434	CP001823.1:CP001824.1	CP001823:CP001824	No	None	No
21089	Kribbella flavida DSM 17836	1	0	DSM 17836	Bacteria	Actinobacteria	Actinobacteridae	Actinomycetales	Propionibacterineae	Nocardioidaceae	NA	NA	genomic DNA	7579488	17-JUN-2010	479435	CP001736.1	CP001736	No	None	No
21091	Veillonella parvula DSM 2008	1	0	DSM 2008	Bacteria	Firmicutes	Clostridia	Clostridiales	Veillonellaceae	Veillonella	NA	NA	genomic DNA	2132142	17-JUN-2010	479436	CP001820.1	CP001820	Human	Rare opportunistic infections	Yes
21093	Eggerthella lenta DSM 2243	1	0	DSM 2243	Bacteria	Actinobacteria	Coriobacteridae	Coriobacteriales	Coriobacterineae	Coriobacteriaceae	NA	NA	genomic DNA	3632260	04-JUN-2010	479437	CP001726.1	CP001726	Human	Rare bacteremia	Yes
21101	Rhizobium sp. NGR234	1	0	NGR234	Bacteria	Proteobacteria	Alphaproteobacteria	Rhizobiales	Rhizobiaceae	Rhizobium/Agrobacterium group	NA:pNGR234a:pNGR234b	NA	genomic DNA	3925702:536165:2430033	2009-04-22	394	CP001389.1:U00090.2:CP000874.1	CP001389:U00090:CP000874	No	None	No
21111	Acinetobacter baumannii AB0057	1	0	AB0057	Bacteria	Proteobacteria	Gammaproteobacteria	Pseudomonadales	Moraxellaceae	Acinetobacter	NA:pAB0057	NA	genomic DNA	4050513:8729	03-DEC-2008	480119	CP001182.1:CP001183.1	CP001182:CP001183	Human	Nosocomial infections, nosocomial pneumonia	Yes
25335	Candidatus Phytoplasma mali	1	0	AT	Bacteria	Tenericutes	Mollicutes	Acholeplasmatales	Acholeplasmataceae	Candidatus Phytoplasma	NA	NA	genomic DNA	601943	05-JUL-2008	37692	CU469464.1	CU469464	Plant	Apple proliferation disease	No
27731	Desulfovibrio vulgaris str. 'Miyazaki F'	1	0	Miyazaki F	Bacteria	Proteobacteria	Deltaproteobacteria	Desulfovibrionales	Desulfovibrionaceae	Desulfovibrio	NA	NA	genomic DNA	4040304	24-DEC-2008	883	CP001197.1	CP001197	No	None	No
27739	Escherichia coli O157:H7 str. EC4115	1	0	EC4115	Bacteria	Proteobacteria	Gammaproteobacteria	Enterobacteriales	Enterobacteriaceae	Escherichia	NA:pO157:pEC4115	NA	genomic DNA	5572075:94644:37452	08-OCT-2008	444450	CP001164.1:CP001163.1:CP001165.1	CP001164:CP001163:CP001165	Human	Hemorrhagic colitis	Yes
27759	Exiguobacterium sp. AT1b	1	0	AT1b	Bacteria	Firmicutes	Bacillales	Bacillales Family XII. Incertae Sedis	Exiguobacterium	NA	NA	NA	genomic DNA	2999895	05-MAY-2009	360911	CP001615.1	CP001615	No	None	No
27767	Thermosipho africanus TCF52B	1	0	TCF52B	Bacteria	Thermotogae	Thermotogales	Thermotogaceae	Thermosipho	NA	NA	NA	genomic DNA	2016657	2009-02-27	484019	CP001185.1	CP001185	No	None	No
27777	Geobacillus sp. Y412MC10	1	0	Y412MC10	Bacteria	Firmicutes	Bacillales	Bacillaceae	Geobacillus	NA	NA	NA	genomic DNA	7121665	14-OCT-2009	481743	CP001793.1	CP001793	No	None	No
27803	Salmonella enterica subsp. enterica serovar Paratyphi B str. SPB7	1	0	SGSC4150; SPB7	Bacteria	Proteobacteria	Gammaproteobacteria	Enterobacteriales	Enterobacteriaceae	Salmonella	NA	NA	genomic DNA	4858887	15-JAN-2008	272994	CP000886.1	CP000886	Human	Typhoid-like disease	Yes
27833	Kocuria rhizophila DC2201	1	0	DC2201 (= NBRC 103217)	Bacteria	Actinobacteria	Actinobacteridae	Actinomycetales	Micrococcineae	Micrococcaceae	NA	NA	genomic DNA	2697540	08-MAY-2009	103217	AP009152.1	AP009152	No	None	No
27835	Microcystis aeruginosa NIES-843	1	0	NIES-843	Bacteria	Cyanobacteria	Chroococcales	Microcystis	NA		NA	NA	genomic DNA	5842795	2010-02-16	449447	AP009552.1	AP009552	Animal, human	Cyanobacterial hepatotoxicosis, gastroenteritis, skin irritation	Yes
27849	Streptococcus dysgalactiae subsp. equisimilis GGS_124	1	0	GGS_124	Bacteria	Firmicutes	Lactobacillales	Streptococcaceae	Streptococcus	NA	NA	NA	genomic DNA	2106340	05-SEP-2009	486410	AP010935.1	AP010935	Human	Endocarditis. septicemia, meningitis	Yes
27853	Francisella philomiragia subsp. philomiragia ATCC 25017	1	0	ATCC 25017	Bacteria	Proteobacteria	Gammaproteobacteria	Thiotrichales	Francisellaceae	Francisella	NA:pFPHI01	NA	genomic DNA	2045775:3936	02-JAN-2009:11-FEB-2008	25017	CP000937.1:CP000938.1	CP000937:CP000938	Human, animals	Bacteremia, pneumonia	Yes
27945	Halomicrobium mukohataei DSM 12286	1	0	DSM 12286	Archaea	Euryarchaeota	Halobacteria	Halobacteriales	Halobacteriaceae	Halomicrobium	NA:pHmuk01	NA	genomic DNA	3110487:221862	17-JUN-2010:03-SEP-2009	485914	CP001688.1:CP001689.1	CP001688:CP001689	No	None	No
27947	Desulfotomaculum acetoxidans DSM 771	1	0	DSM 771	Bacteria	Firmicutes	Clostridia	Clostridiales	Peptococcaceae	Desulfotomaculum	NA	NA	genomic DNA	4545624	23-JUN-2010	485916	CP001720.1	CP001720	No	None	No
27949	Pedobacter heparinus DSM 2366	1	0	DSM 2366	Bacteria	Bacteroidetes	Sphingobacteria	Sphingobacteriales	Sphingobacteriaceae	Pedobacter	NA	NA	genomic DNA	5167383	04-JUN-2010	485917	CP001681.1	CP001681	No	None	No
27951	Chitinophaga pinensis DSM 2588	1	0	DSM 2588	Bacteria	Bacteroidetes	Sphingobacteria	Sphingobacteriales	Chitinophagaceae	Chitinophaga	NA	NA	genomic DNA	9127347	17-JUN-2010	485918	CP001699.1	CP001699	No	None	No
28021	Rhizobium etli CIAT 652	1	0	CIAT 652	Bacteria	Proteobacteria	Alphaproteobacteria	Rhizobiales	Rhizobiaceae	Rhizobium/Agrobacterium group	NA:pA:pB:pC	NA	genomic DNA	4513324:414090:429111:1091523	19-JUN-2008	491916	CP001074.1:CP001075.1:CP001076.1:CP001077.1	CP001074:CP001075:CP001076:CP001077	No	None	No
28035	Streptococcus pneumoniae Hungary19A-6	1	0	Hungary19A-6	Bacteria	Firmicutes	Lactobacillales	Streptococcaceae	Streptococcus	NA	NA	NA	genomic DNA	2245615	10-AUG-2009	487214	CP000936.1	CP000936	Human	Pneumonia	Yes
28037	Streptococcus pneumoniae Taiwan19F-14	1	0	Taiwan19F-14	Bacteria	Firmicutes	Lactobacillales	Streptococcaceae	Streptococcus	NA	NA	NA	genomic DNA	2112148	30-SEP-2010	487213	CP000921.1	CP000921	Human	Pneumonia	Yes
28039	Streptococcus pneumoniae JJA	1	0	JJA	Bacteria	Firmicutes	Lactobacillales	Streptococcaceae	Streptococcus	NA	NA	NA	genomic DNA	2120234	30-SEP-2010	488222	CP000919.1	CP000919	Human	Pneumonia	Yes
28041	Streptococcus pneumoniae P1031	1	0	P1031	Bacteria	Firmicutes	Lactobacillales	Streptococcaceae	Streptococcus	NA	NA	NA	genomic DNA	2111882	30-SEP-2010	488223	CP000920.1	CP000920	Human	Pneumonia	Yes
28043	Streptococcus pneumoniae 70585	1	0	70585	Bacteria	Firmicutes	Lactobacillales	Streptococcaceae	Streptococcus	NA	NA	NA	genomic DNA	2184682	10-AUG-2009	488221	CP000918.1	CP000918	Human	Pneumonia	Yes
28085	Acidobacterium capsulatum ATCC 51196	1	0	ATCC 51196	Bacteria	Acidobacteria	Acidobacteriales	Acidobacteriaceae	Acidobacterium	NA	NA	NA	genomic DNA	4127356	2009-03-30	240015	CP001472.1	CP001472	No	None	No
28127	Xanthomonas oryzae pv. oryzae PXO99A	1	0	PXO99A	Bacteria	Proteobacteria	Gammaproteobacteria	Xanthomonadales	Xanthomonadaceae	Xanthomonas	NA	NA	genomic DNA	5240075	19-MAY-2008	360094	CP000967.1	CP000967	Rice	Rice bacterial blight disease	No
28141	Desulfurococcus kamchatkensis 1221n	1	0	1221n	Archaea	Crenarchaeota	Thermoprotei	Desulfurococcales	Desulfurococcaceae	Desulfurococcus	NA	NA	genomic DNA	1365223	2009-03-13	490899	CP001140.1	CP001140	No	None	No
28245	Anoxybacillus flavithermus WK1	1	0	WK1	Bacteria	Firmicutes	Bacillales	Bacillaceae	Anoxybacillus	NA	NA	NA	genomic DNA	2846746	03-DEC-2008	491915	CP000922.1	CP000922	No	None	No
28247	Synechococcus sp. PCC 7002	1	0	PCC 7002; ATCC 27264	Bacteria	Cyanobacteria	Chroococcales	Synechococcus	NA		NA:pAQ1:pAQ3:pAQ4:pAQ5:pAQ6:pAQ7	NA	genomic DNA	3008047:4809:16103:31972:38515:124030:186459	2008-03-14	27264	CP000951.1:CP000952.1:CP000953.1:CP000954.1:CP000955.1:CP000956.1:CP000957.1	CP000951:CP000952:CP000953:CP000954:CP000955:CP000956:CP000957	No	None	No
28329	Cellvibrio japonicus Ueda107	1	0	Ueda107	Bacteria	Proteobacteria	Gammaproteobacteria	Pseudomonadales	Pseudomonadaceae	Cellvibrio	NA	NA	genomic DNA	4576573	20-JUN-2008	498211	CP000934.1	CP000934	No	None	No
28337	Cyanothece sp. PCC 7425	1	0	PCC 7425	Bacteria	Cyanobacteria	Chroococcales	Cyanothece	NA		NA:pP742501:pP742502:pP742503	NA	genomic DNA	5374574:196837:179973:34726	09-JAN-2009	395961	CP001344.1:CP001345.1:CP001346.1:CP001347.1	CP001344:CP001345:CP001346:CP001347	No	None	No
28339	Cyanothece sp. PCC 8802	1	0	PCC 8802	Bacteria	Cyanobacteria	Chroococcales	Cyanothece	NA		NA:pP880201:pP880202:pP880203:pP880204	NA	genomic DNA	4669813:75678:23870:22723:11263	26-AUG-2009	395962	CP001701.1:CP001702.1:CP001703.1:CP001704.1:CP001705.1	CP001701:CP001702:CP001703:CP001704:CP001705	No	None	No
28471	Klebsiella pneumoniae 342	1	0	342	Bacteria	Proteobacteria	Gammaproteobacteria	Enterobacteriales	Enterobacteriaceae	Klebsiella	NA:pKP187:pKP91	NA	genomic DNA	5641239:187922:91096	24-SEP-2008	507522	CP000964.1:CP000965.1:CP000966.1	CP000964:CP000965:CP000966	No	None	No
28505	Clostridium botulinum B1 str. Okra	1	0	Okra	Bacteria	Firmicutes	Clostridia	Clostridiales	Clostridiaceae	Clostridium	NA:pCLD	NA	genomic DNA	3958233:148780	18-FEB-2010:10-DEC-2009	498213	CP000939.1:CP000940.1	CP000939:CP000940	Human	Botulism	Yes
28507	Clostridium botulinum A3 str. Loch Maree	1	0	Loch Maree	Bacteria	Firmicutes	Clostridia	Clostridiales	Clostridiaceae	Clostridium	NA:pCLK	NA	genomic DNA	3992906:266785	18-FEB-2010:10-DEC-2009	498214	CP000962.1:CP000963.1	CP000962:CP000963	Human	Botulism	Yes
28537	Lactobacillus casei str. Zhang	1	0	Zhang	Bacteria	Firmicutes	Lactobacillales	Lactobacillaceae	Lactobacillus	NA	NA:plca36	NA	genomic DNA	2861848:36487	20-SEP-2010:08-OCT-2008	498216	CP001084.1:CP000935.1	CP001084:CP000935	No	None	No
28539	Edwardsiella tarda EIB202	1	0	EIB202	Bacteria	Proteobacteria	Gammaproteobacteria	Enterobacteriales	Enterobacteriaceae	Edwardsiella	NA:pEIB202	NA	genomic DNA	3760463:43703	2009-11-13	498217	CP001135.1:CP001136.1	CP001135:CP001136	Human, fish, animals	Systemic disease in fish, occassional gastroenteritis, septicemia, and wound infections in humans	Yes
28711	Haliangium ochraceum DSM 14365	1	0	DSM 14365	Bacteria	Proteobacteria	Deltaproteobacteria	Myxococcales	Nannocystineae	Haliangiaceae	NA	NA	genomic DNA	9446314	17-JUN-2010	502025	CP001804.1	CP001804	No	None	No
28743	Yersinia pseudotuberculosis YPIII	1	0	YPIII	Bacteria	Proteobacteria	Gammaproteobacteria	Enterobacteriales	Enterobacteriaceae	Yersinia	NA	NA	genomic DNA	4689441	14-OCT-2010	502800	CP000950.1	CP000950	Human	Gastroenteritis	Yes
28745	Yersinia pseudotuberculosis PB1/+	1	0	PB1/+	Bacteria	Proteobacteria	Gammaproteobacteria	Enterobacteriales	Enterobacteriaceae	Yersinia	NA:pYPTS01	NA	genomic DNA	4695619:69812	14-OCT-2010:09-DEC-2009	502801	CP001048.1:CP001049.1	CP001048:CP001049	Human	Gastroenteritis	Yes
28805	Oligotropha carboxidovorans OM5	1	0	OM5; ATCC 49405	Bacteria	Proteobacteria	Alphaproteobacteria	Rhizobiales	Bradyrhizobiaceae	Oligotropha	NA	NA	genomic DNA	3745629	22-OCT-2008	504832	CP001196.1	CP001196	No	None	No
28817	Spirosoma linguale DSM 74	1	0	DSM 74	Bacteria	Bacteroidetes	Cytophagia	Cytophagales	Cytophagaceae	Spirosoma	NA:pSLIN01:pSLIN02:pSLIN03:pSLIN04:pSLIN05:pSLIN06:pSLIN07:pSLIN08	NA	genomic DNA	8078757:189452:146936:36434:9965:8651:7683:7308:6072	18-JUN-2010	504472	CP001769.1:CP001770.1:CP001771.1:CP001772.1:CP001773.1:CP001774.1:CP001775.1:CP001776.1:CP001777.1	CP001769:CP001770:CP001771:CP001772:CP001773:CP001774:CP001775:CP001776:CP001777	No	None	No
28855	Clostridium botulinum E3 str. Alaska E43	1	0	Alaska E43	Bacteria	Firmicutes	Clostridia	Clostridiales	Clostridiaceae	Clostridium	NA	NA	genomic DNA	3659644	2010-02-18	508767	CP001078.1	CP001078	Human	Botulism	Yes
28857	Clostridium botulinum B str. Eklund 17B	1	0	Eklund 17B	Bacteria	Firmicutes	Clostridia	Clostridiales	Clostridiaceae	Clostridium	NA:pCLL	NA	genomic DNA	3800327:47642	18-FEB-2010:10-DEC-2009	508765	CP001056.1:CP001057.1	CP001056:CP001057	No	None	No
28921	Acinetobacter baumannii AYE	1	0	AYE	Bacteria	Proteobacteria	Gammaproteobacteria	Pseudomonadales	Moraxellaceae	Acinetobacter	NA:p1ABAYE:p2ABAYE:p4ABAYE:p3ABAYE	NA	genomic DNA	3936291:5644:9661:2726:94413	2010-11-05	509173	CU459141.1:CU459137.1:CU459138.1:CU459139.1:CU459140.1	CU459141:CU459137:CU459138:CU459139:CU459140	Human	Nosocomial infections, nosocomial pneumonia	Yes
28997	Streptococcus mutans NN2025	1	0	NN2025	Bacteria	Firmicutes	Lactobacillales	Streptococcaceae	Streptococcus	NA	NA	NA	genomic DNA	2013587	01-AUG-2009	511691	AP010655.1	AP010655	Human	Dental caries, endocarditis	Yes
29025	Candidatus Azobacteroides pseudotrichonymphae genomovar. CFP2	1	0	NA	Bacteria	Bacteroidetes	Bacteroidia	Bacteroidales	Candidatus Azobacteroides	NA	NA:pCFPG1:pCFPG2:pCFPG3:pCFPG4	NA	genomic DNA	1114206:37560:37111:31893:4149	31-JAN-2009	511995	AP010656.1:AP010657.1:AP010658.1:AP010659.1:AP010660.1	AP010656:AP010657:AP010658:AP010659:AP010660	No	None	No
29045	Helicobacter pylori Shi470	1	0	Shi470	Bacteria	Proteobacteria	Epsilonproteobacteria	Campylobacterales	Helicobacteraceae	Helicobacter	NA	NA	genomic DNA	1608548	27-OCT-2009	512562	CP001072.2	CP001072	Human	Gastric ulcer	Yes
29047	Streptococcus pneumoniae G54	1	0	G54	Bacteria	Firmicutes	Lactobacillales	Streptococcaceae	Streptococcus	NA	NA	NA	genomic DNA	2078953	14-OCT-2010	512566	CP001015.1	CP001015	Human	Pneumonia	Yes
29065	Candidatus Riesia pediculicola USDA	1	0	USDA	Bacteria	Proteobacteria	Gammaproteobacteria	Enterobacteriales	Enterobacteriaceae	Candidatus Riesia	NA:pPAN	NA	genomic DNA	574390:7737	2010-03-16	515618	CP001085.1:CP001086.1	CP001085:CP001086	No	None	No
29077	Clostridium botulinum Ba4 str. 657	1	0	657	Bacteria	Firmicutes	Clostridia	Clostridiales	Clostridiaceae	Clostridium	NA:pCLJ:pCLJ2	NA	genomic DNA	3977794:270022:9953	18-FEB-2010:10-DEC-2009:14-AUG-2009	515621	CP001083.1:CP001081.1:CP001082.1	CP001083:CP001081:CP001082	Human	None	Yes
29147	Brevibacillus brevis NBRC 100599	1	0	NBRC 100599 (= 47)	Bacteria	Firmicutes	Bacillales	Paenibacillaceae	Brevibacillus	NA	NA	NA	genomic DNA	6296436	08-MAY-2009	100599	AP008955.1	AP008955	No	None	No
29153	Butyrivibrio proteoclasticus B316	2	0	B316	Bacteria	Firmicutes	Clostridia	Clostridiales	Lachnospiraceae	Butyrivibrio	NA:NA:pCY360:pCY186	NA	genomic DNA	3554804:302358:361399:186325	10-AUG-2010	515622	CP001810.1:CP001811.1:CP001812.1:CP001813.1	CP001810:CP001811:CP001812:CP001813	No	None	No
29175	Dictyoglomus turgidum DSM 6724	1	0	DSM 6724	Bacteria	Dictyoglomi	Dictyoglomales	Dictyoglomaceae	Dictyoglomus	NA	NA	NA	genomic DNA	1855560	12-DEC-2008	515635	CP001251.1	CP001251	No	None	No
29177	Thioalkalivibrio sp. HL-EbGR7	1	0	HL-EbGR7	Bacteria	Proteobacteria	Gammaproteobacteria	Chromatiales	Ectothiorhodospiraceae	Thioalkalivibrio	NA	NA	genomic DNA	3464554	21-JAN-2009	396588	CP001339.1	CP001339	No	None	No
29179	Streptococcus pneumoniae CGSP14	1	0	CGSP14	Bacteria	Firmicutes	Lactobacillales	Streptococcaceae	Streptococcus	NA	NA	NA	genomic DNA	2209198	2009-04-15	516950	CP001033.1	CP001033	Human	Pneumonia	Yes
29199	Desulfohalobium retbaense DSM 5692	1	0	DSM 5692	Bacteria	Proteobacteria	Deltaproteobacteria	Desulfovibrionales	Desulfohalobiaceae	Desulfohalobium	NA:pDRET01	NA	genomic DNA	2864304:45263	17-JUN-2010	485915	CP001734.1:CP001735.1	CP001734:CP001735	No	None	No
29203	Comamonas testosteroni CNB-2	1	0	CNB-1	Bacteria	Proteobacteria	Betaproteobacteria	Burkholderiales	Comamonadaceae	Comamonas	NA	NA	genomic DNA	5373643	2009-11-03	688245	CP001220.1	CP001220	No	None	No
29213	Chlorobaculum parvum NCIB 8327	1	0	NCIB 8327	Bacteria	Chlorobi	Chlorobia	Chlorobiales	Chlorobiaceae	Chlorobaculum	NA	NA	genomic DNA	2289249	27-JUN-2008	517417	CP001099.1	CP001099	No	None	No
29215	Chloroherpeton thalassium ATCC 35110	1	0	ATCC 35110	Bacteria	Chlorobi	Chlorobia	Chlorobiales	Chlorobiaceae	Chloroherpeton	NA	NA	genomic DNA	3293456	27-JUN-2008	517418	CP001100.1	CP001100	No	None	No
29281	Rhodothermus marinus DSM 4252	1	0	DSM 4252	Bacteria	Bacteroidetes	Sphingobacteria	Sphingobacteriales	Rhodothermaceae	Rhodothermus	NA:pRMAR01	NA	genomic DNA	3261604:125133	17-JUN-2010	518766	CP001807.1:CP001808.1	CP001807:CP001808	No	None	No
29305	Halorhabdus utahensis DSM 12940	1	0	DSM 12940	Archaea	Euryarchaeota	Halobacteria	Halobacteriales	Halobacteriaceae	Halorhabdus	NA	NA	genomic DNA	3116795	17-JUN-2010	519442	CP001687.1	CP001687	No	None	No
29309	Streptobacillus moniliformis DSM 12112	1	0	DSM 12112	Bacteria	Fusobacteria	Fusobacteriales	Fusobacteriaceae	Streptobacillus	NA	NA:pSMON01	NA	genomic DNA	1662578:10702	17-JUN-2010	519441	CP001779.1:CP001780.1	CP001779:CP001780	Human	Rat bite fever	Yes
29335	Neisseria gonorrhoeae NCCP11945	1	0	NCCP11945	Bacteria	Proteobacteria	Betaproteobacteria	Neisseriales	Neisseriaceae	Neisseria	NA:pNGK	NA	genomic DNA	2232025:4153	09-SEP-2009:09-JUL-2008	521006	CP001050.1:CP001051.1	CP001050:CP001051	Human	Gonorrhea	Yes
29381	Methanosphaerula palustris E1-9c	1	0	E1-9c	Archaea	Euryarchaeota	Methanomicrobia	Methanomicrobiales	Genera incertae sedis	Methanosphaerula	NA	NA	genomic DNA	2922917	05-JAN-2009	521011	CP001338.1	CP001338	No	None	No
29399	Tsukamurella paurometabola DSM 20162	1	0	DSM 20162	Bacteria	Actinobacteria	Actinobacteridae	Actinomycetales	Corynebacterineae	Tsukamurellaceae	NA:pTpau01	NA	genomic DNA	4379918:99806	13-MAY-2010	521096	CP001966.1:CP001967.1	CP001966:CP001967	Human	Rare infections	Yes
29403	Capnocytophaga ochracea DSM 7271	1	0	DSM 7271	Bacteria	Bacteroidetes	Flavobacteria	Flavobacteriales	Flavobacteriaceae	Capnocytophaga	NA	NA	genomic DNA	2612925	04-JUN-2010	521097	CP001632.1	CP001632	Human	None	Yes
29405	Alicyclobacillus acidocaldarius subsp. acidocaldarius DSM 446	1	0	DSM 446	Bacteria	Firmicutes	Bacillales	Alicyclobacillaceae	Alicyclobacillus	NA	NA:pAACI01:pAACI02:pAACI03	NA	genomic DNA	3018755:91726:87298:7907	17-JUN-2010	521098	CP001727.1:CP001728.1:CP001729.1:CP001730.1	CP001727:CP001728:CP001729:CP001730	No	None	No
29407	Caldicellulosiruptor bescii DSM 6725	1	0	DSM 6725	Bacteria	Firmicutes	Clostridia	Thermoanaerobacterales	Thermoanaerobacterales Family III. Incertae Sedis	Caldicellulosiruptor	NA:pATHE01:pATHE02	NA	genomic DNA	2919718:8291:3653	14-OCT-2010:23-AUG-2010:23-AUG-2010	521460	CP001393.1:CP001394.1:CP001395.1	CP001393:CP001394:CP001395	No	None	No
29409	Listeria monocytogenes HCC23	1	0	HCC23	Bacteria	Firmicutes	Bacillales	Listeriaceae	Listeria	NA	NA	NA	genomic DNA	2976212	12-DEC-2008	552536	CP001175.1	CP001175	Human	Listeriosis	Yes
29411	Planctomyces limnophilus DSM 3776	1	0	DSM 3776	Bacteria	Planctomycetes	Planctomycetacia	Planctomycetales	Planctomycetaceae	Planctomyces	NA:pPLIM01	NA	genomic DNA	5423075:37010	13-MAY-2010	521674	CP001744.1:CP001745.1	CP001744:CP001745	No	None	No
29419	Kosmotoga olearia TBF 19.5.1	1	0	TBF 19.5.1	Bacteria	Thermotogae	Thermotogales	Thermotogaceae	Kosmotoga	NA	NA	NA	genomic DNA	2302126	12-AUG-2009	521045	CP001634.1	CP001634	No	None	No
29431	Denitrovibrio acetiphilus DSM 12809	1	0	DSM 12809	Bacteria	Deferribacteres	Deferribacterales	Deferribacteraceae	Denitrovibrio	NA	NA	NA	genomic DNA	3222077	2010-03-11	522772	CP001968.1	CP001968	No	None	No
29443	Kangiella koreensis DSM 16069	1	0	DSM 16069	Bacteria	Proteobacteria	Gammaproteobacteria	Oceanospirillales	Alcanivoracaceae	Kangiella	NA	NA	genomic DNA	2852073	17-JUN-2010	523791	CP001707.1	CP001707	No	None	No
29445	Leptotrichia buccalis C-1013-b	1	0	DSM 1135	Bacteria	Fusobacteria	Fusobacteriales	Fusobacteriaceae	Leptotrichia	NA	NA	NA	genomic DNA	2465610	04-JUN-2010	523794	CP001685.1	CP001685	Human	Rare bacteremia, endocarditis	Yes
29493	Desulfovibrio desulfuricans subsp. desulfuricans str. ATCC 27774	1	0	ATCC 27774	Bacteria	Proteobacteria	Deltaproteobacteria	Desulfovibrionales	Desulfovibrionaceae	Desulfovibrio	NA	NA	genomic DNA	2873437	09-JAN-2009	525146	CP001358.1	CP001358	No	None	No
29523	Thermobaculum terrenum ATCC BAA-798	2	0	ATCC BAA-798	Bacteria	Thermobaculum	NA				NA	NA	genomic DNA	2026947:1074634	2009-11-23	525904	CP001825.1:CP001826.1	CP001825:CP001826	No	None	No
29525	Acidimicrobium ferrooxidans DSM 10331	1	0	DSM 10331	Bacteria	Actinobacteria	Acidimicrobidae	Acidimicrobiales	Acidimicrobineae	Acidimicrobiaceae	NA	NA	genomic DNA	2158157	04-JUN-2010	525909	CP001631.1	CP001631	No	None	No
29527	Desulfomicrobium baculatum DSM 4028	1	0	DSM 4028	Bacteria	Proteobacteria	Deltaproteobacteria	Desulfovibrionales	Desulfomicrobiaceae	Desulfomicrobium	NA	NA	genomic DNA	3942657	04-JUN-2010	525897	CP001629.1	CP001629	No	None	No
29529	Sulfurospirillum deleyianum DSM 6946	1	0	DSM 6946	Bacteria	Proteobacteria	Epsilonproteobacteria	Campylobacterales	Campylobacteraceae	Sulfurospirillum	NA	NA	genomic DNA	2306351	17-JUN-2010	525898	CP001816.1	CP001816	No	None	No
29531	Thermanaerovibrio acidaminovorans DSM 6589	1	0	DSM 6589	Bacteria	Synergistetes	Synergistia	Synergistales	Synergistaceae	Thermanaerovibrio	NA	NA	genomic DNA	1848474	17-JUN-2010	525903	CP001818.1	CP001818	No	None	No
29537	Nakamurella multipartita DSM 44233	1	0	DSM 44233	Bacteria	Actinobacteria	Actinobacteridae	Actinomycetales	Frankineae	Nakamurellaceae	NA	NA	genomic DNA	6060298	17-JUN-2010	479431	CP001737.1	CP001737	No	None	No
29539	Sebaldella termitidis ATCC 33386	1	0	ATCC 33386	Bacteria	Fusobacteria	Fusobacteriales	Fusobacteriaceae	Sebaldella	NA	NA:pSTERM01:pSTERM02	NA	genomic DNA	4418842:54160:13648	18-JUN-2010	526218	CP001739.1:CP001740.1:CP001741.1	CP001739:CP001740:CP001741	No	None	No
29541	Desulfovibrio salexigens DSM 2638	1	0	DSM 2638	Bacteria	Proteobacteria	Deltaproteobacteria	Desulfovibrionales	Desulfovibrionaceae	Desulfovibrio	NA	NA	genomic DNA	4289847	26-JUN-2009	526222	CP001649.1	CP001649	No	None	No
29543	Brachyspira murdochii DSM 12563	1	0	DSM 12563	Bacteria	Spirochaetes	Spirochaetales	Brachyspiraceae	Brachyspira	NA	NA	NA	genomic DNA	3241804	11-AUG-2010	526224	CP001959.1	CP001959	No	None	No
29547	Geodermatophilus obscurus DSM 43160	1	0	DSM 43160	Bacteria	Actinobacteria	Actinobacteridae	Actinomycetales	Frankineae	Geodermatophilaceae	NA	NA	genomic DNA	5322497	24-AUG-2010	526225	CP001867.1	CP001867	No	None	No
29549	Gordonia bronchialis DSM 43247	1	0	DSM 43247	Bacteria	Actinobacteria	Actinobacteridae	Actinomycetales	Corynebacterineae	Gordoniaceae	NA:pGBRO01	NA	genomic DNA	5208602:81410	24-AUG-2010:17-JUN-2010	526226	CP001802.1:CP001803.1	CP001802:CP001803	Human	Septicemia, endocarditis, lung and wound infections	Yes
29551	Meiothermus silvanus DSM 9946	1	0	NA	Bacteria	Deinococcus-Thermus	Deinococci	Thermales	Thermaceae	Meiothermus	NA:pMESIL01:pMESIL02	NA	genomic DNA	3249394:347854:124421	26-MAY-2010	526227	CP002042.1:CP002043.1:CP002044.1	CP002042:CP002043:CP002044	No	None	No
29567	Staphylococcus aureus subsp. aureus str. JKD6008	1	0	JKD6008	Bacteria	Firmicutes	Bacillales	Staphylococcus	NA		NA	NA	genomic DNA	2924344	13-AUG-2010	546342	CP002120.1	CP002120	Human	Septicemia, pneumonia	Yes
29637	Borrelia hermsii DAH	1	0	DAH	Bacteria	Spirochaetes	Spirochaetales	Spirochaetaceae	Borrelia	NA	NA	NA	genomic DNA	922307	2009-03-24	314723	CP000048.1	CP000048	Human	Tick-borne relapsing fever	Yes
29835	Candidatus Liberibacter asiaticus str. psy62	1	0	psy62	Bacteria	Proteobacteria	Alphaproteobacteria	Rhizobiales	Rhizobiaceae	Candidatus Liberibacter	NA	NA	genomic DNA	1226704	23-SEP-2010	537021	CP001677.4	CP001677	Citrus	Huanglongbing	No
29845	Pirellula staleyi DSM 6068	1	0	DSM 6068	Bacteria	Planctomycetes	Planctomycetacia	Planctomycetales	Planctomycetaceae	Pirellula	NA	NA	genomic DNA	6196199	17-JUN-2010	530564	CP001848.1	CP001848	No	None	No
29859	Clostridium botulinum A2 str. Kyoto	1	0	Kyoto	Bacteria	Firmicutes	Clostridia	Clostridiales	Clostridiaceae	Clostridium	NA	NA	genomic DNA	4155278	2010-02-18	536232	CP001581.1	CP001581	Human	Botulism	Yes
29975	Acidovorax ebreus TPSY	1	0	TPSY	Bacteria	Proteobacteria	Betaproteobacteria	Burkholderiales	Comamonadaceae	Acidovorax	NA	NA	genomic DNA	3796573	2010-02-19	535289	CP001392.1	CP001392	No	None	No
30031	Escherichia coli DH1	1	0	DH1	Bacteria	Proteobacteria	Gammaproteobacteria	Enterobacteriales	Enterobacteriaceae	Escherichia	NA	NA	genomic DNA	4630707	06-OCT-2010	536056	CP001637.1	CP001637	No	None	No
30045	Escherichia coli O157:H7 str. TW14359	1	0	TW14359	Bacteria	Proteobacteria	Gammaproteobacteria	Enterobacteriales	Enterobacteriaceae	Escherichia	NA:pO157	NA	genomic DNA	5528136:94601	23-JUL-2009	544404	CP001368.1:CP001369.1	CP001368:CP001369	Human	Hemorrhagic colitis	Yes
30165	Bacillus megaterium QM B1551	1	0	QM B1551	Bacteria	Firmicutes	Bacillales	Bacillaceae	Bacillus	NA	NA:pBM100:pBM200:pBM300:pBM400:pBM500:pBM600:pBM700	NA	genomic DNA	5097129:5428:9098:26587:53865:66985:99694:164406	2010-04-08	545693	CP001983.1:CP001984.1:CP001985.1:CP001986.1:CP001987.1:CP001988.1:CP001989.1:CP001990.1	CP001983:CP001984:CP001985:CP001986:CP001987:CP001988:CP001989:CP001990	No	None	No
30351	Stenotrophomonas maltophilia K279a	1	0	K279a	Bacteria	Proteobacteria	Gammaproteobacteria	Xanthomonadales	Xanthomonadaceae	Stenotrophomonas	NA	NA	genomic DNA	4851126	2010-11-05	522373	AM743169.1	AM743169	Human	Blood, respiratory, and urinary in- fections	Yes
30359	Lactobacillus casei BL23	1	0	BL23	Bacteria	Firmicutes	Lactobacillales	Lactobacillaceae	Lactobacillus	NA	NA	NA	genomic DNA	3079196	09-MAY-2010	543734	FM177140.1	FM177140	No	None	No
30411	Haloterrigena turkmenica DSM 5511	1	0	DSM 5511	Archaea	Euryarchaeota	Halobacteria	Halobacteriales	Halobacteriaceae	Haloterrigena	NA:pHTUR01:pHTUR02:pHTUR03:pHTUR04:pHTUR05:pHTUR06	NA	genomic DNA	3889038:698495:413648:180781:171943:71062:15815	19-JAN-2010	543526	CP001860.1:CP001861.1:CP001862.1:CP001863.1:CP001864.1:CP001865.1:CP001866.1	CP001860:CP001861:CP001862:CP001863:CP001864:CP001865:CP001866	No	None	No
30453	Variovorax paradoxus S110	2	0	S110	Bacteria	Proteobacteria	Betaproteobacteria	Burkholderiales	Comamonadaceae	Variovorax	NA	NA	genomic DNA	5626353:1128644	12-AUG-2009:11-JUN-2009	543728	CP001635.1:CP001636.1	CP001635:CP001636	No	None	No
30537	Geobacillus sp. Y412MC61	1	0	Y412MC61	Bacteria	Firmicutes	Bacillales	Bacillaceae	Geobacillus	NA	NA:pGYMC6101	NA	genomic DNA	3622844:45057	15-OCT-2009	544556	CP001794.1:CP001795.1	CP001794:CP001795	No	None	No
30561	Brucella melitensis ATCC 23457	2	0	ATCC 23457	Bacteria	Proteobacteria	Alphaproteobacteria	Rhizobiales	Brucellaceae	Brucella	NA	NA	genomic DNA	2125701:1185518	14-OCT-2010:06-OCT-2010	546272	CP001488.1:CP001489.1	CP001488:CP001489	Human, animal	Brucellosis	Yes
30687	Salmonella enterica subsp. enterica serovar Enteritidis str. P125109	1	0	P125109	Bacteria	Proteobacteria	Gammaproteobacteria	Enterobacteriales	Enterobacteriaceae	Salmonella	NA	NA	genomic DNA	4685848	13-MAY-2009	550537	AM933172.1	AM933172	Human, animal	Salmonellosis	Yes
30689	Salmonella enterica subsp. enterica serovar Gallinarum str. 287/91	1	0	287/91	Bacteria	Proteobacteria	Gammaproteobacteria	Enterobacteriales	Enterobacteriaceae	Salmonella	NA	NA	genomic DNA	4658697	13-MAY-2009	550538	AM933173.1	AM933173	Poultry	Fowl typhoid	No
30703	Aliivibrio salmonicida LFI1238	2	0	LFI1238	Bacteria	Proteobacteria	Gammaproteobacteria	Vibrionales	Vibrionaceae	Aliivibrio	NA:NA:pVSAL840:pVSAL320:pVSAL54:pVSAL43	NA	genomic DNA	3325165:1206461:83540:30807:5360:4327	13-MAY-2009	316275	FM178379.1:FM178380.1:FM178381.1:FM178382.1:FM178383.1:FM178384.1	FM178379:FM178380:FM178381:FM178382:FM178383:FM178384	Fish	Hitra disease	No
30729	Coprothermobacter proteolyticus DSM 5265	1	0	DSM 5265	Bacteria	Firmicutes	Clostridia	Thermoanaerobacterales	Thermodesulfobiaceae	Coprothermobacter	NA	NA	genomic DNA	1424912	26-SEP-2008	309798	CP001145.1	CP001145	No	None	No
30731	Dictyoglomus thermophilum H-6-12	1	0	H-6-12; ATCC 35947	Bacteria	Dictyoglomi	Dictyoglomales	Dictyoglomaceae	Dictyoglomus	NA	NA	NA	genomic DNA	1959987	26-SEP-2008	309799	CP001146.1	CP001146	No	None	No
30733	Thermodesulfovibrio yellowstonii DSM 11347	1	0	DSM 11347	Bacteria	Nitrospirae	Nitrospirales	Nitrospiraceae	Thermodesulfovibrio	NA	NA	NA	genomic DNA	2003803	26-SEP-2008	289376	CP001147.1	CP001147	No	None	No
30759	Thioalkalivibrio sp. K90mix	1	0	K90mix	Bacteria	Proteobacteria	Gammaproteobacteria	Chromatiales	Ectothiorhodospiraceae	Thioalkalivibrio	NA:pTK9001	NA	genomic DNA	2744800:240256	2010-02-17	396595	CP001905.1:CP001906.1	CP001905:CP001906	No	None	No
30767	Streptococcus equi subsp. zooepidemicus	1	0	H70	Bacteria	Firmicutes	Lactobacillales	Streptococcaceae	Streptococcus	NA	NA	NA	genomic DNA	2149868	2009-03-27	40041	FM204884.1	FM204884	Animal, human	Inflammatory airway disease, opportunistic infections	Yes
30781	Streptococcus equi subsp. zooepidemicus MGCS10565	1	0	MGCS10565; ATCC BAA1716	Bacteria	Firmicutes	Lactobacillales	Streptococcaceae	Streptococcus	NA	NA	NA	genomic DNA	2024171	01-OCT-2008	552526	CP001129.1	CP001129	Animal, human	Opportunistic infections	Yes
30817	Laribacter hongkongensis HLHK9	1	0	HLHK9	Bacteria	Proteobacteria	Betaproteobacteria	Neisseriales	Neisseriaceae	Laribacter	NA	NA	genomic DNA	3169329	2009-04-14	557598	CP001154.1	CP001154	Human	Gastroenteritis, opportunistic infections	Yes
30839	Teredinibacter turnerae T7901	1	0	T7901	Bacteria	Proteobacteria	Gammaproteobacteria	Alteromonadales	Alteromonadales genera incertae sedis	Teredinibacter	NA	NA	genomic DNA	5193164	23-JUL-2009	377629	CP001614.2	CP001614	No	None	No
30943	Salmonella enterica subsp. enterica serovar Paratyphi A str. AKU_12601	1	0	AKU12601	Bacteria	Proteobacteria	Gammaproteobacteria	Enterobacteriales	Enterobacteriaceae	Salmonella	NA	NA	genomic DNA	4581797	13-MAY-2010	554290	FM200053.1	FM200053	Human	Paratyphoid fever	Yes
30983	Thermosediminibacter oceani DSM 16646	1	0	DSM 16646	Bacteria	Firmicutes	Clostridia	Thermoanaerobacterales	Thermoanaerobacterales Family III. Incertae Sedis	Thermosediminibacter	NA	NA	genomic DNA	2280035	05-AUG-2010	555079	CP002131.1	CP002131	No	None	No
30989	Sulfolobus solfataricus 98/2	1	0	98/2	Archaea	Crenarchaeota	Thermoprotei	Sulfolobales	Sulfolobaceae	Sulfolobus	NA	NA	genomic DNA	2668974	20-OCT-2009	555311	CP001800.1	CP001800	No	None	No
30993	Acinetobacter baumannii AB307-0294	1	0	AB307-0294	Bacteria	Proteobacteria	Gammaproteobacteria	Pseudomonadales	Moraxellaceae	Acinetobacter	NA	NA	genomic DNA	3760981	2008-11-26	557600	CP001172.1	CP001172	Human	Nosocomial infections, nosocomial pneumonia	Yes
31001	Gardnerella vaginalis 409-05	1	0	409-05	Bacteria	Actinobacteria	Actinobacteridae	Bifidobacteriales	Bifidobacteriaceae	Gardnerella	NA	NA	genomic DNA	1617545	07-JAN-2010	553190	CP001849.1	CP001849	Human	None	Yes
31049	Halothiobacillus neapolitanus c2	1	0	c2	Bacteria	Proteobacteria	Gammaproteobacteria	Chromatiales	Halothiobacillaceae	Halothiobacillus	NA	NA	genomic DNA	2582886	21-OCT-2009	555778	CP001801.1	CP001801	No	None	No
31101	Pseudomonas aeruginosa LESB58	1	0	LESB58	Bacteria	Proteobacteria	Gammaproteobacteria	Pseudomonadales	Pseudomonadaceae	Pseudomonas	NA	NA	genomic DNA	6601757	13-MAY-2009	557722	FM209186.1	FM209186	Human	Lung infections	Yes
31137	Acetobacter pasteurianus IFO 3283-26	1	0	IFO 3283	Bacteria	Proteobacteria	Alphaproteobacteria	Rhodospirillales	Acetobacteraceae	Acetobacter	NA:pAPA26-013:pAPA26-020:pAPA26-030:pAPA26-040:pAPA26-050:pAPA26-060	NA	genomic DNA	2907309:191419:182940:49961:3204:3035:1815	27-AUG-2009	105189	AP011149.1:AP011150.1:AP011151.1:AP011152.1:AP011153.1:AP011154.1:AP011155.1	AP011149:AP011150:AP011151:AP011152:AP011153:AP011154:AP011155	No	None	No
31211	Mycobacterium bovis BCG str. Tokyo 172	1	0	Tokyo 172	Bacteria	Actinobacteria	Actinobacteridae	Actinomycetales	Corynebacterineae	Mycobacteriaceae	NA	NA	genomic DNA	4371711	2009-04-21	561275	AP010918.1	AP010918	Human	None	Yes
31223	Buchnera aphidicola str. Tuc7 (Acyrthosiphon pisum)	1	0	Tuc7	Bacteria	Proteobacteria	Gammaproteobacteria	Enterobacteriales	Enterobacteriaceae	Buchnera	NA	NA	genomic DNA	641895	22-JUL-2009	561501	CP001158.1	CP001158	No	None	No
31225	Buchnera aphidicola str. 5A (Acyrthosiphon pisum)	1	0	5A	Bacteria	Proteobacteria	Gammaproteobacteria	Enterobacteriales	Enterobacteriaceae	Buchnera	NA	NA	genomic DNA	642122	22-JUL-2009	563178	CP001161.1	CP001161	No	None	No
31233	Streptococcus pneumoniae ATCC 700669	1	0	ATCC 700669	Bacteria	Firmicutes	Lactobacillales	Streptococcaceae	Streptococcus	NA	NA	NA	genomic DNA	2221315	07-JAN-2010	561276	FM211187.1	FM211187	Pneumonia, meningitis, and bacteremia	None	No
31271	Mycobacterium leprae Br4923	1	0	NA	Bacteria	Actinobacteria	Actinobacteridae	Actinomycetales	Corynebacterineae	Mycobacteriaceae	NA	NA	genomic DNA	3268071	09-DEC-2009	561304	FM211192.1	FM211192	Human	Leprosy	Yes
31293	Pectobacterium wasabiae WPP163	1	0	WPP163	Bacteria	Proteobacteria	Gammaproteobacteria	Enterobacteriales	Enterobacteriaceae	Pectobacterium	NA	NA	genomic DNA	5063892	20-OCT-2009	561231	CP001790.1	CP001790	Plants	Soft rot disease	No
31295	Dickeya zeae Ech1591	1	0	Ech1591	Bacteria	Proteobacteria	Gammaproteobacteria	Enterobacteriales	Enterobacteriaceae	Dickeya	NA	NA	genomic DNA	4813854	02-JUL-2009	561229	CP001655.1	CP001655	Plant	Soft rot and wilt	No
31307	Bacillus cereus 03BB102	1	0	03BB102	Bacteria	Firmicutes	Bacillales	Bacillaceae	Bacillus	Bacillus cereus group	NA:p03BB102_179	NA	genomic DNA	5269628:179680	18-FEB-2010:10-DEC-2009	572264	CP001407.1:CP001406.1	CP001407:CP001406	Human	Pneumonia	Yes
31329	Bacillus anthracis str. CDC 684	1	0	CDC 684	Bacteria	Firmicutes	Bacillales	Bacillaceae	Bacillus	Bacillus cereus group	NA:pX02:pX01	NA	genomic DNA	5230115:94875:181773	18-FEB-2010:10-DEC-2009:10-DEC-2009	568206	CP001215.1:CP001214.1:CP001216.1	CP001215:CP001214:CP001216	Animal	Anthrax	Yes
32027	Caulobacter crescentus NA1000	1	0	NA1000	Bacteria	Proteobacteria	Alphaproteobacteria	Caulobacterales	Caulobacteraceae	Caulobacter	NA	NA	genomic DNA	4042929	15-SEP-2010	565050	CP001340.1	CP001340	No	None	No
32135	Candidatus Hodgkinia cicadicola Dsem	1	0	Dsem	Bacteria	Proteobacteria	Alphaproteobacteria	Rhizobiales	Candidatus Hodgkinia	NA	NA	NA	genomic DNA	143795	13-JUL-2009	573234	CP001226.1	CP001226	No	None	No
32195	Lactobacillus rhamnosus GG	1	0	GG (ATCC 53103)	Bacteria	Firmicutes	Lactobacillales	Lactobacillaceae	Lactobacillus	NA	NA	NA	genomic DNA	3010111	02-OCT-2009	568703	FM179322.1	FM179322	No	None	No
32197	Lactobacillus rhamnosus Lc 705	1	0	Lc 705	Bacteria	Firmicutes	Lactobacillales	Lactobacillaceae	Lactobacillus	NA	NA:pLC1	NA	genomic DNA	2968598:64508	06-OCT-2009	568704	FM179323.1:FM179324.1	FM179323:FM179324	No	None	No
32207	Listeria monocytogenes serotype 4b str. CLIP 80459	1	0	Clip80459	Bacteria	Firmicutes	Bacillales	Listeriaceae	Listeria	NA	NA	NA	genomic DNA	2912690	22-JUL-2009	568819	FM242711.1	FM242711	Human	Listeriosis	Yes
32233	Brucella microti CCM 4915	2	0	CCM 4915	Bacteria	Proteobacteria	Alphaproteobacteria	Rhizobiales	Brucellaceae	Brucella	NA	NA	genomic DNA	2117050:1220319	16-OCT-2009	568815	CP001578.1:CP001579.1	CP001578:CP001579	Mammals	None	Yes
32237	Streptococcus suis BM407	1	0	BM407	Bacteria	Firmicutes	Lactobacillales	Streptococcaceae	Streptococcus	NA	NA:pBM407	NA	genomic DNA	2146229:24579	10-AUG-2009:07-JUL-2009	568814	FM252032.1:FM252033.1	FM252032:FM252033	Human, swine	Meningitis, arthritis, pneumonia	Yes
32239	Streptococcus suis SC84	1	0	SC84	Bacteria	Firmicutes	Lactobacillales	Streptococcaceae	Streptococcus	NA	NA	NA	genomic DNA	2095898	17-JUL-2009	568813	FM252031.1	FM252031	Human, swine	Meningitis, arthritis, pneumonia	Yes
32291	Helicobacter pylori P12	1	0	P12	Bacteria	Proteobacteria	Epsilonproteobacteria	Campylobacterales	Helicobacteraceae	Helicobacter	NA:HPP12	NA	genomic DNA	1673813:10225	20-MAR-2009:30-OCT-2008	570508	CP001217.1:CP001218.1	CP001217:CP001218	Human	Gastric inflammation and peptic ulcer disease	Yes
32509	Escherichia coli O26:H11 str. 11368	1	0	11368	Bacteria	Proteobacteria	Gammaproteobacteria	Enterobacteriales	Enterobacteriaceae	Escherichia	NA:pO26_1:pO26_2:pO26_3:pO26_4	NA	genomic DNA	5697240:85167:63365:5686:4073	24-OCT-2009	573235	AP010953.1:AP010954.1:AP010955.1:AP010956.1:AP010957.1	AP010953:AP010954:AP010955:AP010956:AP010957	Human	Hemorrhagic colitis	Yes
32511	Escherichia coli O103:H2 str. 12009	1	0	12009	Bacteria	Proteobacteria	Gammaproteobacteria	Enterobacteriales	Enterobacteriaceae	Escherichia	NA:pO103	NA	genomic DNA	5449314:75546	24-OCT-2009	585395	AP010958.1:AP010959.1	AP010958:AP010959	Human	None	Yes
32513	Escherichia coli O111:H- str. 11128	1	0	11128	Bacteria	Proteobacteria	Gammaproteobacteria	Enterobacteriales	Enterobacteriaceae	Escherichia	NA:pO111_1:pO111_2:pO111_3:pO111_4:pO111_5	NA	genomic DNA	5371077:204604:97897:77690:8140:6673	24-OCT-2009	585396	AP010960.1:AP010961.1:AP010962.1:AP010963.1:AP010964.1:AP010965.1	AP010960:AP010961:AP010962:AP010963:AP010964:AP010965	Human	None	Yes
32515	Bifidobacterium animalis subsp. lactis V9	1	0	V9	Bacteria	Actinobacteria	Actinobacteridae	Bifidobacteriales	Bifidobacteriaceae	Bifidobacterium	NA	NA	genomic DNA	1944050	15-JUL-2010	573236	CP001892.1	CP001892	No	None	No
32547	Allochromatium vinosum DSM 180	1	0	DSM 180	Bacteria	Proteobacteria	Gammaproteobacteria	Chromatiales	Chromatiaceae	Allochromatium	NA:pALVIN01:pALVIN02	NA	genomic DNA	3526903:102242:39929	2010-02-16	572477	CP001896.1:CP001897.1:CP001898.1	CP001896:CP001897:CP001898	No	None	No
32551	Azospirillum sp. B510	1	0	B510	Bacteria	Proteobacteria	Alphaproteobacteria	Rhodospirillales	Rhodospirillaceae	Azospirillum	NA:pAB510a:pAB510b:pAB510c:pAB510d:pAB510e:pAB510f	NA	genomic DNA	3311395:1455109:723779:681723:628837:537299:261596	2010-02-17	137722	AP010946.1:AP010947.1:AP010948.1:AP010949.1:AP010950.1:AP010951.1:AP010952.1	AP010946:AP010947:AP010948:AP010949:AP010950:AP010951:AP010952	No	None	No
32569	Thermomicrobium roseum DSM 5159	1	0	DSM 5159	Bacteria	Chloroflexi	Thermomicrobiales	Thermomicrobiaceae	Thermomicrobium	NA	NA:unnamed	NA	genomic DNA	2003006:917738	22-JAN-2009	309801	CP001275.1:CP001276.1	CP001275:CP001276	No	None	No
32571	Escherichia coli O127:H6 str. E2348/69	1	0	E2348/69	Bacteria	Proteobacteria	Gammaproteobacteria	Enterobacteriales	Enterobacteriaceae	Escherichia	NA:pMAR2:pE2348-2	NA	genomic DNA	4965553:97978:6147	14-JUN-2010:13-MAY-2009:13-MAY-2009	574521	FM180568.1:FM180569.1:FM180570.1	FM180568:FM180569:FM180570	Human	None	Yes
32583	Archaeoglobus profundus DSM 5631	1	0	DSM 5631	Archaea	Euryarchaeota	Archaeoglobi	Archaeoglobales	Archaeoglobaceae	Archaeoglobus	NA:pArcpr01	NA	genomic DNA	1560622:2801	19-JAN-2010	572546	CP001857.1:CP001858.1	CP001857:CP001858	No	None	No
32587	Aminobacterium colombiense DSM 12261	1	0	DSM 12261	Bacteria	Synergistetes	Synergistia	Synergistales	Synergistaceae	Aminobacterium	NA	NA	genomic DNA	1980592	2010-04-05	572547	CP001997.1	CP001997	No	None	No
32593	Arcobacter nitrofigilis DSM 7299	1	0	DSM 7299	Bacteria	Proteobacteria	Epsilonproteobacteria	Campylobacterales	Campylobacteraceae	Arcobacter	NA	NA	genomic DNA	3192235	17-MAY-2010	572480	CP001999.1	CP001999	No	None	No
32609	Clostridium cellulovorans 743B	1	0	743B	Bacteria	Firmicutes	Clostridia	Clostridiales	Clostridiaceae	Clostridium	NA	NA	genomic DNA	5262222	11-AUG-2010	573061	CP002160.1	CP002160	No	None	No
32611	Methanocaldococcus infernus ME	1	0	ME	Archaea	Euryarchaeota	Methanococci	Methanococcales	Methanocaldococcaceae	Methanocaldococcus	NA	NA	genomic DNA	1328194	2010-04-30	573063	CP002009.1	CP002009	No	None	No
32615	Methanocaldococcus fervens AG86	1	0	AG86	Archaea	Euryarchaeota	Methanococci	Methanococcales	Methanocaldococcaceae	Methanocaldococcus	NA:pMEFER01	NA	genomic DNA	1485061:22190	28-AUG-2009	573064	CP001696.1:CP001697.1	CP001696:CP001697	No	None	No
32617	Fibrobacter succinogenes subsp. succinogenes S85	1	0	S85	Bacteria	Fibrobacteres	Fibrobacterales	Fibrobacteraceae	Fibrobacter	NA	NA	NA	genomic DNA	3842635	15-OCT-2009	59374	CP001792.1	CP001792	No	None	No
32637	Spirochaeta smaragdinae DSM 11293	1	0	DSM 11293	Bacteria	Spirochaetes	Spirochaetales	Spirochaetaceae	Spirochaeta	NA	NA	NA	genomic DNA	4653970	29-JUL-2010	573413	CP002116.1	CP002116	No	None	No
32653	Chlamydia trachomatis B/TZ1A828/OT	1	0	B/TZ1A828/OT	Bacteria	Chlamydiae	Chlamydiales	Chlamydiaceae	Chlamydia	NA	NA	NA	genomic DNA	1044282	11-SEP-2009	672161	FM872307.1	FM872307	Human	Ocular infection	Yes
32655	Chlamydia trachomatis B/Jali20/OT	1	0	Jali20	Bacteria	Chlamydiae	Chlamydiales	Chlamydiaceae	Chlamydia	NA	NA	NA	genomic DNA	1044352	10-SEP-2009	580049	FM872308.1	FM872308	Human	None	Yes
32815	Vibrio splendidus LGP32	2	0	LGP32	Bacteria	Proteobacteria	Gammaproteobacteria	Vibrionales	Vibrionaceae	Vibrio	NA	NA	genomic DNA	3299303:1675515	2009-02-11	575788	FM954972.2:FM954973.2	FM954972:FM954973	Fish, shellfish	Vibriosis	No
32827	Gallionella capsiferriformans ES-2	1	0	ES-2	Bacteria	Proteobacteria	Betaproteobacteria	Gallionellales	Gallionellaceae	Gallionella	NA	NA	genomic DNA	3162471	11-AUG-2010	395494	CP002159.1	CP002159	No	None	No
32851	Vibrio cholerae M66-2	2	0	M66-2	Bacteria	Proteobacteria	Gammaproteobacteria	Vibrionales	Vibrionaceae	Vibrio	NA	NA	genomic DNA	2892523:1046382	2009-04-20	579112	CP001233.1:CP001234.1	CP001233:CP001234	Human	Cholera	Yes
32853	Vibrio cholerae O395	2	0	O395	Bacteria	Proteobacteria	Gammaproteobacteria	Vibrionales	Vibrionaceae	Vibrio	NA	NA	genomic DNA	3024078:1111222	2009-04-20	345073	CP001235.1:CP001236.1	CP001235:CP001236	Human	Cholera	Yes
32893	Bifidobacterium animalis subsp. lactis DSM 10140	1	0	DSM 10140	Bacteria	Actinobacteria	Actinobacteridae	Bifidobacteriales	Bifidobacteriaceae	Bifidobacterium	NA	NA	genomic DNA	1938483	25-AUG-2009	555970	CP001606.1	CP001606	No	None	No
33047	Methanocaldococcus vulcanius M7	1	0	M7	Archaea	Euryarchaeota	Methanococci	Methanococcales	Methanocaldococcaceae	Methanocaldococcus	NA:pMETVU01:pMETVU02	NA	genomic DNA	1746329:10704:4704	15-OCT-2009	579137	CP001787.1:CP001788.1:CP001789.1	CP001787:CP001788:CP001789	No	None	No
33069	Dickeya dadantii Ech703	1	0	Ech703	Bacteria	Proteobacteria	Gammaproteobacteria	Enterobacteriales	Enterobacteriaceae	Dickeya	NA	NA	genomic DNA	4679450	26-JUN-2009	579405	CP001654.1	CP001654	Plant	Soft rot disease	No
33157	Thermoanaerobacter italicus Ab9	1	0	Ab9	Bacteria	Firmicutes	Clostridia	Thermoanaerobacterales	Thermoanaerobacteraceae	Thermoanaerobacter	NA	NA	genomic DNA	2451061	2010-02-24	580331	CP001936.1	CP001936	No	None	No
33161	Sideroxydans lithotrophicus ES-1	1	0	ES-1	Bacteria	Proteobacteria	Betaproteobacteria	Gallionellales	Gallionellaceae	Sideroxydans	NA	NA	genomic DNA	3003656	2010-03-26	580332	CP001965.1	CP001965	No	None	No
33165	Thermoanaerobacterium thermosaccharolyticum DSM 571	1	0	DSM 571	Bacteria	Firmicutes	Clostridia	Thermoanaerobacterales	Thermoanaerobacterales Family III. Incertae Sedis	Thermoanaerobacterium	NA	NA	genomic DNA	2785752	13-AUG-2010	580327	CP002171.1	CP002171	No	None	No
33191	Hirschia baltica ATCC 49814	1	0	ATCC 59814	Bacteria	Proteobacteria	Alphaproteobacteria	Rhodobacterales	Hyphomonadaceae	Hirschia	NA:pHbal01	NA	genomic DNA	3455622:84492	17-JUL-2009	582402	CP001678.1:CP001679.1	CP001678:CP001679	No	None	No
33241	Methylovorus sp. SIP3-4	1	0	SIP3-4	Bacteria	Proteobacteria	Betaproteobacteria	Methylophilales	Methylophilaceae	Methylovorus	NA:pMsip01:pMsip02	NA	genomic DNA	2995511:76680:9816	15-JUL-2009	582744	CP001674.1:CP001675.1:CP001676.1	CP001674:CP001675:CP001676	No	None	No
33261	Hyphomicrobium denitrificans ATCC 51888	1	0	ATCC 51888	Bacteria	Proteobacteria	Alphaproteobacteria	Rhizobiales	Hyphomicrobiaceae	Hyphomicrobium	NA	NA	genomic DNA	3638969	25-JUN-2010	582899	CP002083.1	CP002083	No	None	No
33271	Clostridium kluyveri NBRC 12016	1	0	NBRC 12016	Bacteria	Firmicutes	Clostridia	Clostridiales	Clostridiaceae	Clostridium	NA:pCKL1	NA	genomic DNA	3896121:59182	06-JAN-2009	583346	AP009049.1:AP009050.1	AP009049:AP009050	No	None	No
33319	Methylotenera mobilis JLW8	1	0	JLW8	Bacteria	Proteobacteria	Betaproteobacteria	Methylophilales	Methylophilaceae	Methylotenera	NA	NA	genomic DNA	2547570	15-JUL-2009	583345	CP001672.1	CP001672	No	None	No
33329	Thermoanaerobacter mathranii subsp. mathranii str. A3	1	0	A3	Bacteria	Firmicutes	Clostridia	Thermoanaerobacterales	Thermoanaerobacteraceae	Thermoanaerobacter	NA	NA	genomic DNA	2306092	26-MAY-2010	583358	CP002032.1	CP002032	No	None	No
33369	Escherichia fergusonii ATCC 35469	1	0	ATCC 35469T	Bacteria	Proteobacteria	Gammaproteobacteria	Enterobacteriales	Enterobacteriaceae	Escherichia	NA:pEFER	NA	genomic DNA	4588711:55150	27-JAN-2010	585054	CU928158.2:CU928144.1	CU928158:CU928144	Human, animal	Wound and urinary tract infections, bacteremia	Yes
33375	Escherichia coli S88	1	0	S88	Bacteria	Proteobacteria	Gammaproteobacteria	Enterobacteriales	Enterobacteriaceae	Escherichia	NA	NA	genomic DNA	5032268	2009-02-09	585035	CU928161.2	CU928161	Human	Gastroenteritis, opportunistic infections	Yes
33409	Escherichia coli ED1a	1	0	ED1a	Bacteria	Proteobacteria	Gammaproteobacteria	Enterobacteriales	Enterobacteriaceae	Escherichia	NA	NA	genomic DNA	5209548	2009-02-09	585397	CU928162.2	CU928162	Human	Gastroenteritis	Yes
33411	Escherichia coli IAI39	1	0	IAI39	Bacteria	Proteobacteria	Gammaproteobacteria	Enterobacteriales	Enterobacteriaceae	Escherichia	NA	NA	genomic DNA	5132068	2009-02-09	585057	CU928164.2	CU928164	Human	Urinary tract infection	Yes
33413	Escherichia coli 55989	1	0	55989	Bacteria	Proteobacteria	Gammaproteobacteria	Enterobacteriales	Enterobacteriaceae	Escherichia	NA	NA	genomic DNA	5154862	2009-02-09	585055	CU928145.2	CU928145	Human	Gastroenteritis	Yes
33415	Escherichia coli UMN026	1	0	UMN026	Bacteria	Proteobacteria	Gammaproteobacteria	Enterobacteriales	Enterobacteriaceae	Escherichia	NA	NA	genomic DNA	5202090	2009-02-09	585056	CU928163.2	CU928163	Human	Urinary tract infection	Yes
33543	Bacillus anthracis str. A0248	1	0	A0248	Bacteria	Firmicutes	Bacillales	Bacillaceae	Bacillus	Bacillus cereus group	NA:pXO2:pXO1	NA	genomic DNA	5227419:94830:181677	18-FEB-2010:10-DEC-2009:10-DEC-2009	592021	CP001598.1:CP001597.1:CP001599.1	CP001598:CP001597:CP001599	Human, animal	Anthrax	Yes
33555	Vibrio cholerae MJ-1236	2	0	MJ-1236	Bacteria	Proteobacteria	Gammaproteobacteria	Vibrionales	Vibrionaceae	Vibrio	NA	NA	genomic DNA	3149584:1086784	15-DEC-2009	593588	CP001485.1:CP001486.1	CP001485:CP001486	Human	Cholera	Yes
33635	Ferroglobus placidus DSM 10642	1	0	DSM 10642	Archaea	Euryarchaeota	Archaeoglobi	Archaeoglobales	Archaeoglobaceae	Ferroglobus	NA	NA	genomic DNA	2196266	2010-02-16	589924	CP001899.1	CP001899	No	None	No
33639	Shigella flexneri 2002017	1	0	2002017	Bacteria	Proteobacteria	Gammaproteobacteria	Enterobacteriales	Enterobacteriaceae	Shigella	NA:pSFxv_1:pSFxv_2:pSFxv_3:pSFxv_4:pSFxv_5	NA	genomic DNA	4650856:223364:6850:6200:4042:3180	18-FEB-2010:30-DEC-2009:30-DEC-2009:30-DEC-2009:30-DEC-2009:30-DEC-2009	591020	CP001383.1:CP001384.1:CP001385.1:CP001386.1:CP001387.1:CP001388.1	CP001383:CP001384:CP001385:CP001386:CP001387:CP001388	Human	Dysentery	Yes
33663	Thermotoga naphthophila RKU-10	1	0	RKU-10	Bacteria	Thermotogae	Thermotogales	Thermotogaceae	Thermotoga	NA	NA	NA	genomic DNA	1809823	23-DEC-2009	590168	CP001839.1	CP001839	No	None	No
33667	Dickeya dadantii Ech586	1	0	Ech586	Bacteria	Proteobacteria	Gammaproteobacteria	Enterobacteriales	Enterobacteriaceae	Dickeya	NA	NA	genomic DNA	4818394	09-DEC-2009	590409	CP001836.1	CP001836	Plant	Soft rot disease	No
33671	Thermococcus gammatolerans EJ3	1	0	EJ3; DSM 15229	Archaea	Euryarchaeota	Thermococci	Thermococcales	Thermococcaceae	Thermococcus	NA	NA	genomic DNA	2045438	14-OCT-2010	593117	CP001398.1	CP001398	No	None	No
33683	Staphylothermus hellenicus DSM 12710	1	0	DSM 12710	Archaea	Crenarchaeota	Thermoprotei	Desulfurococcales	Desulfurococcaceae	Staphylothermus	NA	NA	genomic DNA	1580347	01-JUN-2010	591019	CP002051.1	CP002051	No	None	No
33685	Acidaminococcus fermentans DSM 20731	1	0	DSM 20731	Bacteria	Firmicutes	Clostridia	Clostridiales	Veillonellaceae	Acidaminococcus	NA	NA	genomic DNA	2329769	15-JAN-2010	591001	CP001859.1	CP001859	No	None	No
33873	Tolumonas auensis DSM 9187	1	0	DSM 9187	Bacteria	Proteobacteria	Gammaproteobacteria	Aeromonadales	Aeromonadaceae	Tolumonas	NA	NA	genomic DNA	3471292	13-MAY-2009	595494	CP001616.1	CP001616	No	None	No
33901	Burkholderia glumae BGR1	2	0	BGR1	Bacteria	Proteobacteria	Betaproteobacteria	Burkholderiales	Burkholderiaceae	Burkholderia	NA:NA:bglu_1p:bglu_2p:bglu_3p:bglu_4p	NA	genomic DNA	3906529:2827355:133591:141792:141067:134349	22-MAY-2009	626418	CP001503.1:CP001504.1:CP001505.1:CP001506.1:CP001507.1:CP001508.1	CP001503:CP001504:CP001505:CP001506:CP001507:CP001508	Rice	None	No
34687	Neisseria meningitidis 8013	1	0	8013	Bacteria	Proteobacteria	Betaproteobacteria	Neisseriales	Neisseriaceae	Neisseria	NA	NA	genomic DNA	2277550	15-OCT-2009	604162	FM999788.1	FM999788	Human	Septicemia, meningitis	Yes
34739	Shewanella violacea DSS12	1	0	DSS12	Bacteria	Proteobacteria	Gammaproteobacteria	Alteromonadales	Shewanellaceae	Shewanella	NA	NA	genomic DNA	4962103	2010-04-02	637905	AP011177.1	AP011177	No	None	No
34779	Erwinia pyrifoliae Ep1/96	1	0	Ep1/96	Bacteria	Proteobacteria	Gammaproteobacteria	Enterobacteriales	Enterobacteriaceae	Erwinia	NA:pEP03:pEP05:pEP36:pEP2.6	NA	genomic DNA	4026322:3070:4955:35909:2590	22-JUN-2010:28-JUN-2010:28-JUN-2010:28-JUN-2010:28-JUN-2010	634499	FP236842.1:FP236827.1:FP236828.1:FP236829.1:FP928999.1	FP236842:FP236827:FP236828:FP236829:FP928999	Asian pear	None	No
34853	Edwardsiella ictaluri 93-146	1	0	93-146	Bacteria	Proteobacteria	Gammaproteobacteria	Enterobacteriales	Enterobacteriaceae	Edwardsiella	NA	NA	genomic DNA	3812315	04-JUN-2009	634503	CP001600.1	CP001600	Catfish	Enteric septicemia	No
34873	Bartonella grahamii as4aup	1	0	as4aup	Bacteria	Proteobacteria	Alphaproteobacteria	Rhizobiales	Bartonellaceae	Bartonella	NA:pBGR3	NA	genomic DNA	2341328:28192	24-JUN-2009	634504	CP001562.1:CP001563.1	CP001562:CP001563	Human, animal	None	Yes
36309	Bacillus cereus biovar anthracis str. CI	1	0	CI	Bacteria	Firmicutes	Bacillales	Bacillaceae	Bacillus	Bacillus cereus group	NA:pCI-XO1:pCI-XO2:pBAslCI14	NA	genomic DNA	5196054:181907:94469:14219	27-JUL-2010	637380	CP001746.1:CP001747.1:CP001748.1:CP001749.1	CP001746:CP001747:CP001748:CP001749	Chimpanzee	Anthrax	Yes
36361	Listeria monocytogenes 08-5578	1	0	5578-08-01	Bacteria	Firmicutes	Bacillales	Listeriaceae	Listeria	NA	NA:pLM5578	NA	genomic DNA	3032288:77054	2010-03-16	653938	CP001602.1:CP001603.1	CP001602:CP001603	Human	Listeriosis	Yes
36363	Listeria monocytogenes 08-5923	1	0	5923-08-01	Bacteria	Firmicutes	Bacillales	Listeriaceae	Listeria	NA	NA	NA	genomic DNA	2999054	2010-03-16	637381	CP001604.1	CP001604	Human	Listeriosis	Yes
36507	Yersinia pestis D106004	1	0	D106004:NA:NA:NA	Bacteria	Proteobacteria	Gammaproteobacteria	Enterobacteriales	Enterobacteriaceae	Yersinia	NA:pCD1:pMT1:pPCY1	NA	genomic DNA	4640720:68342:94249:9611	2009-11-04	637382	CP001585.1:CP001586.1:CP001587.1:CP001588.1	CP001585:CP001586:CP001587:CP001588	Human	Plague	Yes
36545	Yersinia pestis D182038	1	0	D182038:NA:NA:NA	Bacteria	Proteobacteria	Gammaproteobacteria	Enterobacteriales	Enterobacteriaceae	Yersinia	NA:pCD1:pMT1:pPCP1	NA	genomic DNA	4626944:69665:96046:9608	2009-11-04	637385	CP001589.1:CP001590.1:CP001591.1:CP001592.1	CP001589:CP001590:CP001591:CP001592	Human	Plague	Yes
36547	Yersinia pestis Z176003	1	0	Z176003	Bacteria	Proteobacteria	Gammaproteobacteria	Enterobacteriales	Enterobacteriaceae	Yersinia	NA:pCD1:pMT1:pPCP1	NA	genomic DNA	4553586:68342:94251:9609	24-JUN-2010	637386	CP001593.1:CP001594.1:CP001595.1:CP001596.1	CP001593:CP001594:CP001595:CP001596	Human	Plague	Yes
36571	Thermosphaera aggregans DSM 11486	1	0	DSM 11486	Archaea	Crenarchaeota	Thermoprotei	Desulfurococcales	Desulfurococcaceae	Thermosphaera	NA	NA	genomic DNA	1316595	17-MAY-2010	633148	CP001939.1	CP001939	No	None	No
37279	Corynebacterium aurimucosum ATCC 700975	1	0	DSM 44827; ATCC 700975:DSM 44827	Bacteria	Actinobacteria	Actinobacteridae	Actinomycetales	Corynebacterineae	Corynebacteriaceae	NA:pET44827	NA	genomic DNA	2790189:29037	01-MAR-2010:10-FEB-2010	548476	CP001601.1:FM164414.1	CP001601:FM164414	Human	Opportunistic infections	Yes
37873	Syntrophothermus lipocalidus DSM 12680	1	0	DSM 12680	Bacteria	Firmicutes	Clostridia	Clostridiales	Syntrophomonadaceae	Syntrophothermus	NA	NA	genomic DNA	2405559	28-MAY-2010	643648	CP002048.1	CP002048	No	None	No
37877	Erwinia pyrifoliae DSM 12163	1	0	DSM 12163	Bacteria	Proteobacteria	Gammaproteobacteria	Enterobacteriales	Enterobacteriaceae	Erwinia	NA:pEP2.6:pEP3:pEP36:pEp5	NA	genomic DNA	4026286:2610:3070:35901:4960	07-JAN-2010	644651	FN392235.1:FN392236.1:FN392237.1:FN392238.1:FN392239.1	FN392235:FN392236:FN392237:FN392238:FN392239	Asian pear	None	No
37925	Arcanobacterium haemolyticum DSM 20595	1	0	DSM 20595	Bacteria	Actinobacteria	Actinobacteridae	Actinomycetales	Actinomycineae	Actinomycetaceae	NA	NA	genomic DNA	1986154	27-MAY-2010	644284	CP002045.1	CP002045	Human	None	Yes
37943	Methanocaldococcus sp. FS406-22	1	0	FS406-22	Archaea	Euryarchaeota	Methanococci	Methanococcales	Methanocaldococcaceae	Methanocaldococcus	NA:pFS01	NA	genomic DNA	1760939:12197	2010-02-17	644281	CP001901.1:CP001902.1	CP001901:CP001902	No	None	No
37945	Methanohalobium evestigatum Z-7303	1	0	Z-7303	Archaea	Euryarchaeota	Methanomicrobia	Methanosarcinales	Methanosarcinaceae	Methanohalobium	NA:pMETEV01	NA	genomic DNA	2242317:163915	15-JUN-2010	644295	CP002069.1:CP002070.1	CP002069:CP002070	No	None	No
37957	Micromonospora aurantiaca ATCC 27029	1	0	ATCC 27029	Bacteria	Actinobacteria	Actinobacteridae	Actinomycetales	Micromonosporineae	Micromonosporaceae	NA	NA	genomic DNA	7025559	11-AUG-2010	644283	CP002162.1	CP002162	No	None	No
38039	Clostridium difficile R20291	1	0	R20291	Bacteria	Firmicutes	Clostridia	Clostridiales	Clostridiaceae	Clostridium	NA	NA	genomic DNA	4191339	2010-04-21	645463	FN545816.1	FN545816	Human	Antibiotic-associated diarrhea and pseudomembraneous colitis	Yes
38289	Francisella tularensis subsp. tularensis NE061598	1	0	NE061598	Bacteria	Proteobacteria	Gammaproteobacteria	Thiotrichales	Francisellaceae	Francisella	NA	NA	genomic DNA	1892681	2010-03-26	510831	CP001633.1	CP001633	Human, animal	Tularemia	Yes
38403	Aciduliprofundum boonei T469	1	0	T469	Archaea	Euryarchaeota	Aciduliprofundum	NA			NA	NA	genomic DNA	1486778	2010-02-24	439481	CP001941.1	CP001941	No	None	No
38547	Rothia mucilaginosa DY-18	1	0	DY-18	Bacteria	Actinobacteria	Actinobacteridae	Actinomycetales	Micrococcineae	Micrococcaceae	NA	NA	genomic DNA	2264603	06-JAN-2010	680646	AP011540.1	AP011540	Human	Endocarditis, meningitis, peritonitis, opportunistic infection	Yes
39579	Legionella longbeachae NSW150	1	0	NSW150	Bacteria	Proteobacteria	Gammaproteobacteria	Legionellales	Legionellaceae	Legionella	NA:pLLO	NA	genomic DNA	4077332:71826	2010-04-01	661367	FN650140.1:FN650141.1	FN650140:FN650141	Human	Legionellosis	Yes
39685	Helicobacter pylori B38	1	0	B38	Bacteria	Proteobacteria	Epsilonproteobacteria	Campylobacterales	Helicobacteraceae	Helicobacter	NA	NA	genomic DNA	1576758	22-SEP-2010	592205	FM991728.1	FM991728	Human	Gastric ulcer	Yes
39981	Treponema pallidum subsp. pallidum str. Chicago	1	0	Chicago	Bacteria	Spirochaetes	Spirochaetales	Spirochaetaceae	Treponema	NA	NA	NA	genomic DNA	1139281	03-MAY-2010	666714	CP001752.1	CP001752	Human	Syphilis	Yes
40107	Aggregatibacter actinomycetemcomitans D11S-1	1	0	NA:D11S-1:D11S-1	Bacteria	Proteobacteria	Gammaproteobacteria	Pasteurellales	Pasteurellaceae	Aggregatibacter	NA:S25:S57	NA	genomic DNA	2105764:31045:23886	19-OCT-2009:13-NOV-2009:13-NOV-2009	668336	CP001733.1:GQ866234.1:GQ866235.1	CP001733:GQ866234:GQ866235	Human	Periodontitis	Yes
40647	Escherichia coli 042	1	0	42	Bacteria	Proteobacteria	Gammaproteobacteria	Enterobacteriales	Enterobacteriaceae	Escherichia	NA:pAA	NA	genomic DNA	5241977:113346	28-JAN-2010	216592	FN554766.1:FN554767.1	FN554766:FN554767	Human	Persistent diarrhea	Yes
40749	Streptomyces scabiei 87.22	1	0	3 days, 15:22:00	Bacteria	Actinobacteria	Actinobacteridae	Actinomycetales	Streptomycineae	Streptomycetaceae	NA	NA	genomic DNA	10148695	06-OCT-2009	680198	FN554889.1	FN554889	Plant	Scab disease	No
40837	Leuconostoc kimchii IMSNU 11154	1	0	IMSNU 11154	Bacteria	Firmicutes	Lactobacillales	Leuconostoc	NA		NA:LkipL4701:LkipL4704:LkipL4719:LkipL4726:LkipL48	NA	genomic DNA	2002721:21055:23275:21924:29616:3196	29-JUN-2010	762051	CP001758.1:CP001753.1:CP001754.1:CP001755.1:CP001756.1:CP001757.1	CP001758:CP001753:CP001754:CP001755:CP001756:CP001757	No	None	No
40875	Corynebacterium pseudotuberculosis C231	1	0	C231	Bacteria	Actinobacteria	Actinobacteridae	Actinomycetales	Corynebacterineae	Corynebacteriaceae	NA	NA	genomic DNA	2328208	05-AUG-2010	681645	CP001829.1	CP001829	Animal	Lymphadenitis	Yes
41467	Thermincola potens JR	1	0	JR	Bacteria	Firmicutes	Clostridia	Clostridiales	Peptococcaceae	Thermincola	NA	NA	genomic DNA	3157416	17-MAY-2010	635013	CP002028.1	CP002028	No	None	No
42097	Clostridium saccharolyticum WM1	1	0	WM1	Bacteria	Firmicutes	Clostridia	Clostridiales	Clostridiaceae	Clostridium	NA	NA	genomic DNA	4662871	05-AUG-2010	610130	CP002109.1	CP002109	No	None	No
42729	Escherichia coli O55:H7 str. CB9615	1	0	CB9615	Bacteria	Proteobacteria	Gammaproteobacteria	Enterobacteriales	Enterobacteriaceae	Escherichia	NA:pO55	NA	genomic DNA	5386352:66001	2010-03-08	701177	CP001846.1:CP001847.1	CP001846:CP001847	Human	Gastroenteritis	Yes
42883	Bifidobacterium animalis subsp. lactis BB-12	1	0	BB-12	Bacteria	Actinobacteria	Actinobacteridae	Bifidobacteriales	Bifidobacteriaceae	Bifidobacterium	NA	NA	genomic DNA	1942198	2010-03-10	552531	CP001853.1	CP001853	No	None	No
43085	Pantoea ananatis LMG 20103	1	0	LMG 20103	Bacteria	Proteobacteria	Gammaproteobacteria	Enterobacteriales	Enterobacteriaceae	Pantoea	NA	NA	genomic DNA	4690298	14-MAY-2010	706191	CP001875.1	CP001875	Plants	Blight	No
43143	Chlamydia trachomatis E/150	1	0	E/150	Bacteria	Chlamydiae	Chlamydiales	Chlamydiaceae	Chlamydia	NA	NA	NA	genomic DNA	1042996	21-MAY-2010	707184	CP001886.1	CP001886	Human	None	Yes
43145	Chlamydia trachomatis G/9768	1	0	G/9768	Bacteria	Chlamydiae	Chlamydiales	Chlamydiaceae	Chlamydia	NA	NA	NA	genomic DNA	1042810	21-MAY-2010	707185	CP001887.1	CP001887	Human	None	Yes
43147	Chlamydia trachomatis G/11222	1	0	G/11222	Bacteria	Chlamydiae	Chlamydiales	Chlamydiaceae	Chlamydia	NA	NA	NA	genomic DNA	1042354	21-MAY-2010	707186	CP001888.1	CP001888	Human	None	Yes
43149	Chlamydia trachomatis G/11074	1	0	G/11074	Bacteria	Chlamydiae	Chlamydiales	Chlamydiaceae	Chlamydia	NA	NA	NA	genomic DNA	1042875	21-MAY-2010	707187	CP001889.1	CP001889	Human	None	Yes
43299	Mycoplasma gallisepticum str. R(high)	1	0	R(high)	Bacteria	Tenericutes	Mollicutes	Mycoplasmataceae	Mycoplasma	NA	NA	NA	genomic DNA	1012027	2010-03-19	710128	CP001872.1	CP001872	Avian	Chronic respiratory diseases	No
43535	Lactobacillus salivarius CECT 5713	1	0	CECT 5713	Bacteria	Firmicutes	Lactobacillales	Lactobacillaceae	Lactobacillus	NA	NA:pHN1:pHN2:pHN3	NA	genomic DNA	1828169:44581:20426:242962	20-SEP-2010	712961	CP002034.1:CP002035.1:CP002036.1:CP002037.1	CP002034:CP002035:CP002036:CP002037	No	None	No
43693	Escherichia coli IHE3034	1	0	IHE3034	Bacteria	Proteobacteria	Gammaproteobacteria	Enterobacteriales	Enterobacteriaceae	Escherichia	NA	NA	genomic DNA	5108383	2010-04-12	714962	CP001969.1	CP001969	Human	Neonatal meningitis	Yes
43757	Erwinia amylovora ATCC 49946	1	0	ATCC 49946	Bacteria	Proteobacteria	Gammaproteobacteria	Enterobacteriales	Enterobacteriaceae	Erwinia	NA:1:2	NA	genomic DNA	3805874:28243:71487	19-MAR-2010:19-MAR-2010:21-MAY-2010	716540	FN666575.1:FN666576.1:FN666577.1	FN666575:FN666576:FN666577	Maloid fruit trees	Fire blight	No
45851	Chlamydia trachomatis G/9301	1	0	G/9301	Bacteria	Chlamydiae	Chlamydiales	Chlamydiaceae	Chlamydia	NA	NA	NA	genomic DNA	1042811	28-MAY-2010	718219	CP001930.1	CP001930	Human	None	Yes
46623	Lactococcus lactis subsp. cremoris NZ9000	1	0	NZ9000	Bacteria	Firmicutes	Lactobacillales	Streptococcaceae	Lactococcus	NA	NA	NA	genomic DNA	2530294	02-JUL-2010	746361	CP002094.1	CP002094	No	None	No
46805	Erwinia amylovora CFBP1430	1	0	CFPB1430:CFBP1430	Bacteria	Proteobacteria	Gammaproteobacteria	Enterobacteriales	Enterobacteriaceae	Erwinia	NA:pEA29	NA	genomic DNA	3805573:28259	2010-04-01	665029	FN434113.1:FN434114.1	FN434113:FN434114	Maloid fruit trees	Fire blight	No
46869	Moraxella catarrhalis RH4	1	0	RH4	Bacteria	Proteobacteria	Gammaproteobacteria	Pseudomonadales	Moraxellaceae	Moraxella	NA	NA	genomic DNA	1863286	29-JUN-2010	749219	CP002005.1	CP002005	Human	None	Yes
47575	Clostridium botulinum F str. 230613	1	0	230613	Bacteria	Firmicutes	Clostridia	Clostridiales	Clostridiaceae	Clostridium	NA:pCBF	NA	genomic DNA	3993083:17531	2010-04-28	758678	CP002011.1:CP002012.1	CP002011:CP002012	Human	Botulism	Yes
47579	Bifidobacterium longum subsp. longum JDM301	1	0	JDM301	Bacteria	Actinobacteria	Actinobacteridae	Bifidobacteriales	Bifidobacteriaceae	Bifidobacterium	NA	NA	genomic DNA	2477838	16-JUL-2010	759350	CP002010.1	CP002010	No	None	No
48087	Chlamydia trachomatis D-EC	1	0	D-EC	Bacteria	Chlamydiae	Chlamydiales	Chlamydiaceae	Chlamydia	NA	NA:pCTDEC1	NA	genomic DNA	1042522:7493	19-AUG-2010	759363	CP002052.1:CP002053.1	CP002052:CP002053	Human	None	Yes
48089	Chlamydia trachomatis D-LC	1	0	D-LC	Bacteria	Chlamydiae	Chlamydiales	Chlamydiaceae	Chlamydia	NA	NA:pCTDLC1	NA	genomic DNA	1042520:7493	19-AUG-2010	759364	CP002054.1:CP002055.1	CP002054:CP002055	Human	None	Yes

## Sheet: PathogenFinder Test Set
PathogenFinder Test Set
Project_ID	Organism	Chromosomes	Segments	Strain	Tax1	Tax2	Tax3	Tax4	Tax5	Tax6	Plasmid	Isolate	Molecule_Type	Size	Date	Tax_ID	Protein_ID	Accession_ID	Host	Disease	Pathogenicity	Project_Relevance	Phenotype	Habitat	GoldStamp
319	Tannerella forsythia ATCC 43037	1	0	ATCC 43037	Bacteria	Bacteroidetes	Bacteroidia	Bacteroidales	Porphyromonadaceae	Tannerella	NA	NA	genomic DNA	3405521	15-DEC-2011	203275	CP003191.1	CP003191	Homo sapiens	Periodontal infection	Yes	Dental Pathogen, Human Pathogen, Medical	Pathogen	Host, Oral microflora	Gc02056
12525	Mycoplasma bovis PG45	1	0	PG45	Bacteria	Tenericutes	Mollicutes	Mycoplasmataceae	Mycoplasma	NA	NA	NA	genomic DNA	1003404	25-JAN-2011	289397	CP002188.1	CP002188	Cattle	Arthritis, Mastitis, Respiratory disease	No	Cattle Pathogen, Medical, Animal Pathogen	Pathogen	Host	Gc01556
13392	Shewanella putrefaciens 200	1	0	200	Bacteria	Proteobacteria	Gammaproteobacteria	Alteromonadales	Shewanellaceae	Shewanella	NA	NA	genomic DNA	4840251	07-OCT-2011	399804	CP002457.1	CP002457	Homo sapiens	Pneumonia, Endocarditis	Yes	Biotechnological, Human Pathogen, Medical	Pathogen	Fresh water, Soil, Host	Gc01637
13415	Mycoplasma fermentans M64	1	0	M64	Bacteria	Tenericutes	Mollicutes	Mycoplasmataceae	Mycoplasma	NA	NA	NA	genomic DNA	1118751	01-JUL-2011	943945	CP002458.1	CP002458	Homo sapiens	Arthritis, Respiratory disease	Yes	Human Pathogen, Medical	Pathogen	Host	Gc01588
13441	Listeria ivanovii subsp. ivanovii PAM 55	1	0	PAM 55	Bacteria	Firmicutes	Bacillales	Listeriaceae	Listeria	NA	NA	NA	genomic DNA	2928879	05-DEC-2011	881621	FR687253.1	FR687253	Homo sapiens	Stillbirth, Abortion	Yes	Animal Pathogen, Human Pathogen, Medical	Pathogen	Host	Gc01994
13472	Neisseria lactamica 020-06	1	0	020-06	Bacteria	Proteobacteria	Betaproteobacteria	Neisseriales	Neisseriaceae	Neisseria	NA	NA	genomic DNA	2220606	16-DEC-2010	489653	FN995097.1	FN995097	Homo sapiens	None	No	NA	Non-Pathogen	Host, Human nasopharyngeal microflora	Gc01618
13487	Bifidobacterium breve UCC2003	1	0	UCC2003	Bacteria	Actinobacteria	Actinobacteridae	Bifidobacteriales	Bifidobacteriaceae	Bifidobacterium	NA	NA	genomic DNA	2422684	2011-11-21	326426	CP000303.1	CP000303	Homo sapiens	None	No	Biotechnological, Food industry	Probiotic, Non-Pathogen	Intestinal microflora, Host	Gc01883
15679	Bacillus coagulans 36D1	1	0	36D1	Bacteria	Firmicutes	Bacillales	Bacillaceae	Bacillus	NA	NA	NA	genomic DNA	3552226	04-OCT-2011	345219	CP003056.1	CP003056	NA	None	No	Food industry, Medical, Bioenergy, Biofuels,	Acidophile	Soil	Gc01988
15712	Rickettsia slovaca 13-B	1	0	13-B	Bacteria	Proteobacteria	Alphaproteobacteria	Rickettsiales	Rickettsiaceae	Rickettsieae	NA	NA	genomic DNA	1275089	13-DEC-2011	941638	CP002428.1	CP002428	Homo sapiens	Headache, Malaise	Yes	Human Pathogen, Medical	Non-Pathogen	Host	Gc02049
15716	Bacillus cereus F837/76	1	0	F837/76	Bacteria	Firmicutes	Bacillales	Bacillaceae	Bacillus	Bacillus cereus group	NA:pF837_10:pF837_55	NA	genomic DNA	5222906:10288:55304	21-DEC-2011	347495	CP003187.1:CP003189.1:CP003188.1	CP003187:CP003189:CP003188	Homo sapiens	Food poisoning, Gastroenteritis	Yes	Medical, Human Pathogen	Pathogen	Host, Soil	Gc02061
16120	Lactobacillus delbrueckii subsp. bulgaricus 2038	1	0	2038	Bacteria	Firmicutes	Lactobacillales	Lactobacillaceae	Lactobacillus	NA	NA	NA	genomic DNA	1872918	2011-03-03	353496	CP000156.1	CP000156	Homo sapiens	None	No	Biotechnological, Food industry, Lactic acid	Probiotic	Intestinal microflora, Host	Gc01634
16294	Ramlibacter tataouinensis TTB310	1	0	TTB310	Bacteria	Proteobacteria	Betaproteobacteria	Burkholderiales	Comamonadaceae	Ramlibacter	NA	NA	genomic DNA	4070193	27-SEP-2011	365046	CP000245.1	CP000245	NA	None	No	Evolutionary	NA	Soil	Gc01801
16740	Xanthomonas oryzae pv. oryzicola BLS256	1	0	BLS256	Bacteria	Proteobacteria	Gammaproteobacteria	Xanthomonadales	Xanthomonadaceae	Xanthomonas	NA	NA	genomic DNA	4831739	20-OCT-2011	383407	CP003057.1	CP003057	NA	Bacterial streak disease	No	Agricultural, Plant Pathogen	Pathogen	Host	Gc02020
17317	Listeria monocytogenes FSL R2-561	1	0	FSL R2-561	Bacteria	Firmicutes	Bacillales	Listeriaceae	Listeria	NA	NA	NA	genomic DNA	2973801	13-SEP-2011	393126	CP002003.1	CP002003	Homo sapiens	Food poisoning, Listeriosis	Yes	Animal Pathogen, Cattle Pathogen, Human Pathogen,	Pathogen	Food, Fresh water, Host, Intestinal	Gc01975
17319	Listeria monocytogenes Finland 1998	1	0	Finland 1988	Bacteria	Firmicutes	Bacillales	Listeriaceae	Listeria	NA	NA	NA	genomic DNA	2874431	20-DEC-2011	393127	CP002004.1	CP002004	Homo sapiens	Food poisoning, Listeriosis	Yes	Animal Pathogen, Cattle Pathogen, Human Pathogen,	Pathogen	Food, Fresh water, Host, Intestinal	Gc01976
17493	Listeria monocytogenes J0161	1	0	J0161	Bacteria	Firmicutes	Bacillales	Listeriaceae	Listeria	NA	NA	NA	genomic DNA	3000464	07-SEP-2011	393130	CP002001.1	CP002001	Homo sapiens	Food poisoning, Listeriosis	Yes	Animal Pathogen, Cattle Pathogen, Human Pathogen,	Pathogen	Fresh water, Food, Host, Intestinal	Gc01965
17495	Listeria monocytogenes 10403S	1	0	10403S	Bacteria	Firmicutes	Bacillales	Listeriaceae	Listeria	NA	NA	NA	genomic DNA	2903106	07-SEP-2011	393133	CP002002.1	CP002002	Mice, Homo sapiens	Food poisoning, Listeriosis	Yes	Animal Pathogen, Cattle Pathogen, Human Pathogen,	Pathogen	Food, Fresh water, Host, Intestinal	Gc01964
18705	Lactococcus garvieae ATCC 49156	1	0	ATCC 49156	Bacteria	Firmicutes	Lactobacillales	Streptococcaceae	Lactococcus	NA	NA	NA	genomic DNA	1950135	16-AUG-2011	420889	AP009332.1	AP009332	Seriola quinqueradiata	Lactococcosis, Mastitis	Yes	Fish Pathogen, Human Pathogen, Mammal Pathogen,	Pathogen	Host	Gc01924
18707	Lactococcus garvieae Lg2	1	0	Lg2	Bacteria	Firmicutes	Lactobacillales	Streptococcaceae	Lactococcus	NA	NA	NA	genomic DNA	1963964	16-AUG-2011	420890	AP009333.1	AP009333	Homo sapiens	Lactococcosis, Mastitis	Yes	Fish Pathogen, Human Pathogen, Mammal Pathogen,	Pathogen	Host	Gc01925
19357	Roseobacter litoralis Och 149	1	0	Och 149	Bacteria	Proteobacteria	Alphaproteobacteria	Rhodobacterales	Rhodobacteraceae	Roseobacter	NA:pRLO149_63:pRLO149_83:pRLO149_94	NA	genomic DNA	4505211:63532:83129:93578	21-NOV-2011:28-JUN-2011:28-JUN-2011:28-JUN-2011	391595	CP002623.1:CP002626.1:CP002625.1:CP002624.1	CP002623:CP002626:CP002625:CP002624	NA	None	No	Environmental, Marine Microbial Initiative (MMI),	NA	Marine	Gc01918
19583	Mycobacterium tuberculosis CCDC5180	1	0	CCDC5180	Bacteria	Actinobacteria	Actinobacteridae	Actinomycetales	Corynebacterineae	Mycobacteriaceae	NA	NA	genomic DNA	4405981	20-SEP-2011	443150	CP001642.1	CP001642	Homo sapiens	Tuberculosis	Yes	Human Pathogen, Medical	Pathogen	Host	Gc01886
19585	Mycobacterium tuberculosis CCDC5079	1	0	CCDC5079	Bacteria	Actinobacteria	Actinobacteridae	Actinomycetales	Corynebacterineae	Mycobacteriaceae	NA	NA	genomic DNA	4398812	20-SEP-2011	443149	CP001641.1	CP001641	Homo sapiens	Tuberculosis	Yes	Human Pathogen, Medical	Pathogen	Host	Gc01885
19949	Sphingobium japonicum UT26S	2	0	UT26S (= NBRC 101211)	Bacteria	Proteobacteria	Alphaproteobacteria	Sphingomonadales	Sphingomonadaceae	Sphingobium	NA:NA:pCHQ1:pUT1:pUT2	NA	genomic DNA	3514822:681892:190974:31776:5398	22-DEC-2010:22-DEC-2010:22-DEC-2010:22-DEC-2010:21-OCT-2010	101211	AP010803.1:AP010804.1:AP010805.1:AP010806.1:AP010807.1	AP010803:AP010804:AP010805:AP010806:AP010807	NA	None	No	Biotechnological	NA	NA	Gc01274
20087	Arthrobacter phenanthrenivorans Sphe3	1	0	Sphe3	Bacteria	Actinobacteria	Actinobacteridae	Actinomycetales	Micrococcineae	Micrococcaceae	NA:pASPHE301:pASPHE302	NA	genomic DNA	4250414:190450:94456	07-OCT-2011	930171	CP002379.1:CP002380.1:CP002381.1	CP002379:CP002380:CP002381	NA	None	No	Bioremediation, Biotechnological, Environmental	NA	Soil	Gc01621
20843	Enterococcus faecalis OG1RF	1	0	OG1RF	Bacteria	Firmicutes	Lactobacillales	Enterococcaceae	Enterococcus	NA	NA	NA	genomic DNA	2739625	2011-04-06	474186	CP002621.1	CP002621	Homo sapiens	Bacteremia, Endocarditis, Urinary infection	Yes	Comparative analysis, Human Pathogen, Medical	Pathogen	Host, Intestinal microflora, Wastewater	Gc01860
21053	Mycobacterium tuberculosis KZN 4207	1	0	KZN 4207	Bacteria	Actinobacteria	Actinobacteridae	Actinomycetales	Corynebacterineae	Mycobacteriaceae	NA	NA	genomic DNA	4394985	2011-04-07	478433	CP001662.1	CP001662	Homo sapiens	Tuberculosis	Yes	Human Pathogen, Medical	Pathogen	Host	Gc01851
27715	Mycoplasma leachii PG50	1	0	PG50	Bacteria	Tenericutes	Mollicutes	Mycoplasmataceae	Mycoplasma	NA	NA	NA	genomic DNA	1008951	2010-11-30	880447	CP002108.1	CP002108	Bos taurus (cow)	Arthritis	Yes	Animal Pathogen, Human Pathogen, Medical	Pathogen	Host	Gc01560
27837	Myxococcus fulvus HW-1	1	0	HW-1	Bacteria	Proteobacteria	Deltaproteobacteria	Myxococcales	Cystobacterineae	Myxococcaceae	NA	NA	genomic DNA	9003593	06-SEP-2011	483219	CP002830.1	CP002830	NA	None	No	Biotechnological	NA	Marine	Gc01865
28333	Acinetobacter baumannii MDR-ZJ06	1	0	MDR-ZJ06	Bacteria	Proteobacteria	Gammaproteobacteria	Pseudomonadales	Moraxellaceae	Acinetobacter	NA:pMDR-ZJ06	NA	genomic DNA	3991133:20301	23-SEP-2011	497978	CP001937.1:CP001938.1	CP001937:CP001938	NA	Nosocomial infection	Yes	Medical	Pathogen	Host	Gc01982
28521	Mycobacterium sp. Spyr1	1	0	Spyr1	Bacteria	Actinobacteria	Actinobacteridae	Actinomycetales	Corynebacterineae	Mycobacteriaceae	NA:pMSPYR101:pMSPYR102	NA	genomic DNA	5547747:211864:23681	11-OCT-2011	278137	CP002385.1:CP002386.1:CP002387.1	CP002385:CP002386:CP002387	NA	None	No	Bioremediation, Biotechnological	NA	Creosote-contaminated soil, Soil	Gc01567
29003	Lactobacillus buchneri NRRL B-30929	1	0	NRRL B-30929	Bacteria	Firmicutes	Lactobacillales	Lactobacillaceae	Lactobacillus	NA	NA:pLBUC01:pLBUC02:pLBUC03	NA	genomic DNA	2506301:52697:18513:10798	11-OCT-2011	511437	CP002652.1:CP002653.1:CP002654.1:CP002655.1	CP002652:CP002653:CP002654:CP002655	NA	None	No	Bioenergy, Biofuels, Biotechnological, Ethanol	Probiotic	Host, Intestinal microflora	Gc01732
29357	Borrelia burgdorferi N40	1	0	N40	Bacteria	Spirochaetes	Spirochaetales	Spirochaetaceae	Borrelia	Borrelia burgdorferi group	NA:N40_cp26:N40_cp32-10:N40_cp32-12:N40_cp32-4:N40_cp32-5:N40_cp32-7:N40_cp32-9:N40_cp9:N40_lp17:N40_lp25:N40_lp28-2:N40_lp28-4:N40_lp28-5:N40_lp36:N40_lp38:N40_lp54	NA	genomic DNA	902191:26498:30154:27767:15915:29615:17483:30658:8722:20672:23394:29521:29424:26642:29194:37903:53786	16-NOV-2010:16-NOV-2010:16-NOV-2010:16-NOV-2010:16-NOV-2010:16-NOV-2010:16-NOV-2010:16-NOV-2010:16-NOV-2010:16-NOV-2010:16-NOV-2010:16-NOV-2010:16-NOV-2010:16-NOV-2010:16-NOV-2010:16-NOV-2010:02-JUL-2009	521007	CP002228.1:CP002239.1:CP002240.1:CP002238.1:CP002235.1:CP002227.1:CP002229.1:CP002242.1:CP002231.1:CP002241.1:CP002234.1:CP002232.1:CP002236.1:CP002233.1:CP002230.1:CP002237.1:CP001651.1	CP002228:CP002239:CP002240:CP002238:CP002235:CP002227:CP002229:CP002242:CP002231:CP002241:CP002234:CP002232:CP002236:CP002233:CP002230:CP002237:CP001651	Homo sapiens	Lyme disease, Tick-borne relapsing fever	Yes	Human Pathogen, Medical	Pathogen	Host	Gc01393
29359	Borrelia burgdorferi JD1	1	0	JD1	Bacteria	Spirochaetes	Spirochaetales	Spirochaetaceae	Borrelia	Borrelia burgdorferi group	NA:JD1 cp26:JD1 cp32-1+5:JD1 cp32-10:JD1 cp32-11:JD1 cp32-12:JD1 cp32-3:JD1 cp32-6:JD1 cp32-8:JD1 cp32-9:JD1 lp17:JD1 lp25:JD1 lp28-1:JD1 lp28-3:JD1 lp28-4:JD1 lp28-5:JD1 lp28-6:JD1 lp28-7:JD1 lp36:JD1 lp38:JD1_lp54	NA	genomic DNA	922801:26525:60739:30314:29902:30019:29707:30804:31085:30697:17522:22827:24354:28797:30096:24614:26981:29993:22808:27590:52916	16-NOV-2010:16-NOV-2010:16-NOV-2010:16-NOV-2010:16-NOV-2010:16-NOV-2010:16-NOV-2010:16-NOV-2010:16-NOV-2010:16-NOV-2010:16-NOV-2010:16-NOV-2010:16-NOV-2010:16-NOV-2010:16-NOV-2010:16-NOV-2010:16-NOV-2010:16-NOV-2010:16-NOV-2010:16-NOV-2010:02-JUL-2009	521008	CP002312.1:CP002316.1:CP002310.1:CP002323.1:CP002309.1:CP002321.1:CP002320.1:CP002307.1:CP002311.1:CP002322.1:CP002313.1:CP002308.1:CP002306.1:CP002314.1:CP002318.1:CP002317.1:CP002324.1:CP002319.1:CP002315.1:CP002325.1:CP001652.1	CP002312:CP002316:CP002310:CP002323:CP002309:CP002321:CP002320:CP002307:CP002311:CP002322:CP002313:CP002308:CP002306:CP002314:CP002318:CP002317:CP002324:CP002319:CP002315:CP002325:CP001652	Homo sapiens	Lyme disease, Tick-borne relapsing fever	Yes	Human Pathogen, Medical	Pathogen	Host	Gc01392
29363	Borrelia bissettii DN127	1	0	DN127	Bacteria	Spirochaetes	Spirochaetales	Spirochaetaceae	Borrelia	Borrelia burgdorferi group	NA:cp26:cp32-11:cp32-3:cp32-4:cp32-5:cp32-6:cp32-7:cp32-quad:cp9:lp17:lp25:lp28-3:lp28-4:lp28-7:lp54:lp56	NA	genomic DNA	900755:26473:30294:30547:30529:29936:30092:30767:66242:10209:27137:23029:24945:27319:30502:55219:29448	05-JAN-2012	521010	CP002746.1:CP002747.1:CP002748.1:CP002749.1:CP002750.1:CP002751.1:CP002752.1:CP002753.1:CP002754.1:CP002755.1:CP002756.1:CP002757.1:CP002758.1:CP002759.1:CP002760.1:CP002761.1:CP002762.1	CP002746:CP002747:CP002748:CP002749:CP002750:CP002751:CP002752:CP002753:CP002754:CP002755:CP002756:CP002757:CP002758:CP002759:CP002760:CP002761:CP002762	Ixodes pacificus (western blackleg tick)	Lyme disease	Yes	Human Pathogen, Medical	Pathogen	Host, Human skin	Gc01910
30189	Treponema primitia ZAS-2	1	0	ZAS-2	Bacteria	Spirochaetes	Spirochaetales	Spirochaetaceae	Treponema	NA	NA	NA	genomic DNA	4059867	23-MAY-2011	545694	CP001843.1	CP001843	Termite	None	No	Biotechnological, Energy production	Symbiotic	Host, Termite gut	Gc01786
30191	Treponema azotonutricium ZAS-9	1	0	ZAS-9	Bacteria	Spirochaetes	Spirochaetales	Spirochaetaceae	Treponema	NA	NA	NA	genomic DNA	3855671	23-MAY-2011	545695	CP001841.1	CP001841	Termite	None	No	Biotechnological, Energy production	NA	Host, Termite gut	Gc01785
30485	Filifactor alocis ATCC 35896	1	0	ATCC 35896	Bacteria	Firmicutes	Clostridia	Clostridiales	Peptostreptococcaceae	Filifactor	NA	NA	genomic DNA	1931012	27-JAN-2011	546269	CP002390.1	CP002390	Homo sapiens	None	No	Comparative analysis, Human Microbiome Project	NA	Host, Human oral microflora	Gc01639
30505	Yersinia pestis biovar Medievalis str. Harbin 35	1	0	Harbin 35	Bacteria	Proteobacteria	Gammaproteobacteria	Enterobacteriales	Enterobacteriaceae	Yersinia	NA:pCD:pMT:pPCP	NA	genomic DNA	4532063:68552:99286:9600	21-NOV-2011:25-JAN-2011:25-JAN-2011:25-JAN-2011	547048	CP001608.1:CP001609.1:CP001610.1:CP001611.1	CP001608:CP001609:CP001610:CP001611	Homo sapiens	Bubonic and Pneumonic plague	Yes	Animal Pathogen, Human Pathogen, Medical, Biothreat	Pathogen	Host	Gc01601
30643	Lactobacillus reuteri SD2112	1	0	SD2112	Bacteria	Firmicutes	Lactobacillales	Lactobacillaceae	Lactobacillus	NA	NA:pLR580:pLR581:pLR584:pLR585	NA	genomic DNA	2264399:7047:12160:19059:14173	21-NOV-2011:20-JUN-2011:20-JUN-2011:20-JUN-2011:20-JUN-2011	538	CP002844.1:CP002848.1:CP002845.1:CP002847.1:CP002846.1	CP002844:CP002848:CP002845:CP002847:CP002846	Homo sapiens	None	No	Comparative analysis, Biotechnological, Food	Non-Pathogen, Probiotic	Birds intestinal microflora, Host, Human	Gc01917
30657	Treponema paraluiscuniculi Cuniculi A	1	0	Cuniculi A	Bacteria	Spirochaetes	Spirochaetales	Spirochaetaceae	Treponema	NA	NA	NA	genomic DNA	1133390	09-JUN-2011	545776	CP002103.1	CP002103	Homo sapiens	NA	Yes	Human Pathogen, Medical	Pathogen	Host	Gc01816
30797	Geobacillus sp. Y412MC52	1	0	Y412MC52	Bacteria	Firmicutes	Bacillales	Bacillaceae	Geobacillus	NA	NA:pGYMC5201	NA	genomic DNA	3628883:45057	21-NOV-2011:11-OCT-2011	550542	CP002442.1:CP002443.1	CP002442:CP002443	NA	None	No	Biotechnological	NA	Fresh water, Hot spring	Gc01757
30987	Zymomonas mobilis subsp. mobilis ATCC 10988	1	0	ATCC 10988	Bacteria	Proteobacteria	Alphaproteobacteria	Sphingomonadales	Sphingomonadaceae	Zymomonas	NA:pZMOB01:pZMOB02:pZMOB03:pZMOB04:pZMOB05:pZMOBP6	NA	genomic DNA	2021773:32479:32283:31692:18461:4023:2750	21-SEP-2011	555217	CP002850.1:CP002851.1:CP002852.1:CP002853.1:CP002854.1:CP002855.1:CP002856.1	CP002850:CP002851:CP002852:CP002853:CP002854:CP002855:CP002856	NA	None	No	Bioenergy, Biofuels, Biotechnological, Energy	NA	Food	Gc01919
31473	Gardnerella vaginalis ATCC 14019	1	0	ATCC 14019	Bacteria	Actinobacteria	Actinobacteridae	Bifidobacteriales	Bifidobacteriaceae	Gardnerella	NA	NA	genomic DNA	1667350	2011-03-22	470460	CP002104.1	CP002104	Homo sapiens	Bacterial vaginosis	Yes	Human Microbiome Project (HMP), Medical	NA	Host, Vagina microflora	Gc01640
31539	Staphylococcus aureus subsp. aureus TCH60	1	0	TCH60	Bacteria	Firmicutes	Bacillales	Staphylococcus	NA		NA:unnamed	NA	genomic DNA	2802675:24491	22-MAR-2011:23-NOV-2010	772	CP002110.1:CP002111.1	CP002110:CP002111	Homo sapiens	Pneumonia, Septicemia	Yes	Human Microbiome Project (HMP), Human Pathogen,	Pathogen, Meticillin resistant	Host	Gc01663
32047	Bifidobacterium longum subsp. longum JCM 1217	1	0	JCM 1217	Bacteria	Actinobacteria	Actinobacteridae	Bifidobacteriales	Bifidobacteriaceae	Bifidobacterium	NA	NA	genomic DNA	2385164	29-JAN-2011	565042	AP010888.1	AP010888	Homo sapiens	None	No	Food industry, Human Microbiome Project (HMP),	Commensal	Host	Gc01612
32049	Bifidobacterium longum subsp. infantis ATCC 15697	1	0	JCM 1222	Bacteria	Actinobacteria	Actinobacteridae	Bifidobacteriales	Bifidobacteriaceae	Bifidobacterium	NA	NA	genomic DNA	2828958	2011-04-08	391904	AP010889.1	AP010889	Homo sapiens	None	No	Human Microbiome Project (HMP), Food industry,	Commensal	Host	Gc01613
32051	Bifidobacterium longum subsp. infantis 157F	1	0	157F	Bacteria	Actinobacteria	Actinobacteridae	Bifidobacteriales	Bifidobacteriaceae	Bifidobacterium	NA:p157F-NC1:p157F-NC2	NA	genomic DNA	2400312:4895:3624	29-JAN-2011	565040	AP010890.1:AP010891.1:AP010892.1	AP010890:AP010891:AP010892	Homo sapiens	None	No	Food industry, Human Microbiome Project (HMP),	Commensal	Host	Gc01611
32211	Serratia symbiotica str. 'Cinara cedri'	1	0	Cinara cedri	Bacteria	Proteobacteria	Gammaproteobacteria	Enterobacteriales	Enterobacteriaceae	Serratia	NA	NA	genomic DNA	1762765	20-DEC-2011	568817	CP002295.1	CP002295	NA	NA	No	NA	NA	NA	Gc02059
32215	Acidaminococcus intestini RyC-MR95	1	0	RyC-MR95	Bacteria	Firmicutes	Negativicutes	Selenomonadales	Acidaminococcaceae	Acidaminococcus	NA	NA	genomic DNA	2487765	05-DEC-2011	568816	CP003058.1	CP003058	Homo sapiens	Opportunistic infection	No	Medical	NA	Human intestinal microflora, Host	Gc01987
32553	Leptospira interrogans serovar Lai str. IPAV	2	0	IPAV	Bacteria	Spirochaetes	Spirochaetales	Leptospiraceae	Leptospira	NA	NA	NA	genomic DNA	4349158:359372	20-OCT-2011	573825	CP001221.1:CP001222.1	CP001221:CP001222	NA	Leptospirosis	No	Animal Pathogen, Medical	Pathogen	Fresh water, Host, Soil	Gc02004
32585	Thermoanaerobacter brockii subsp. finnii Ako-1	1	0	Ako-1	Bacteria	Firmicutes	Clostridia	Thermoanaerobacterales	Thermoanaerobacteraceae	Thermoanaerobacter	NA	NA	genomic DNA	2344824	2011-11-21	509193	CP002466.1	CP002466	NA	None	No	Biotechnological	NA	NA	Gc01641
32595	Asticcacaulis excentricus CB 48	2	0	CB 48	Bacteria	Proteobacteria	Alphaproteobacteria	Caulobacterales	Caulobacteraceae	Asticcacaulis	NA:NA:pASTEX01:pASTEX02	NA	genomic DNA	2588221:1315949:244260:160346	2011-11-22	573065	CP002395.1:CP002396.1:CP002397.1:CP002398.1	CP002395:CP002396:CP002397:CP002398	NA	None	No	NA	NA	Fresh water	Gc01642
32603	Desulfovibrio vulgaris RCH1	1	0	RCH1	Bacteria	Proteobacteria	Deltaproteobacteria	Desulfovibrionales	Desulfovibrionaceae	Desulfovibrio	NA:pDEVAL01	NA	genomic DNA	3532052:202305	06-OCT-2011	573059	CP002297.1:CP002298.1	CP002297:CP002298	NA	None	No	NA	NA	Animal intestinal microflora, Fresh water,	Gc01643
32825	Isosphaera pallida ATCC 43644	1	0	ATCC 43644	Bacteria	Planctomycetes	Planctomycetia	Planctomycetales	Planctomycetaceae	Isosphaera	NA:pISOP01	NA	genomic DNA	5472964:56340	07-OCT-2011	575540	CP002353.1:CP002354.1	CP002353:CP002354	NA	None	No	GEBA, Tree of Life	NA	Fresh water, Hot spring	Gc01591
32989	Nitrosomonas sp. AL212	1	0	AL212	Bacteria	Proteobacteria	Betaproteobacteria	Nitrosomonadales	Nitrosomonadaceae	Nitrosomonas	NA:pNAL21201:pNAL21202	NA	genomic DNA	3180526:92707:63790	21-NOV-2011:06-OCT-2011:06-OCT-2011	153948	CP002552.1:CP002553.1:CP002554.1	CP002552:CP002553:CP002554	NA	None	No	Biotechnological	NA	Soil	Gc01756
32993	Desulfobulbus propionicus DSM 2032	1	0	DSM 2032	Bacteria	Proteobacteria	Deltaproteobacteria	Desulfobacterales	Desulfobulbaceae	Desulfobulbus	NA	NA	genomic DNA	3851869	11-OCT-2011	577650	CP002364.1	CP002364	NA	None	No	GEBA, Tree of Life	NA	Fresh water, Marine, Sediment	Gc01599
33159	Geobacter sp. M18	1	0	M18	Bacteria	Proteobacteria	Deltaproteobacteria	Desulfuromonadales	Geobacteraceae	Geobacter	NA	NA	genomic DNA	5277406	2011-11-21	443143	CP002479.1	CP002479	NA	None	No	Biotechnological, Bioremediation	NA	Sediment	Gc01644
33163	Thermovirga lienii DSM 17291	1	0	DSM 17291	Bacteria	Synergistetes	Synergistia	Synergistales	Synergistaceae	Thermovirga	NA:pTLIE01	NA	genomic DNA	1967774:31872	2011-11-03	580340	CP003096.1:CP003097.1	CP003096:CP003097	NA	None	No	GEBA, Biotechnological, Tree of Life	NA	Fresh water, Oil fields	Gc02016
33183	Geobacillus sp. Y4.1MC1	1	0	Y4.1MC1	Bacteria	Firmicutes	Bacillales	Bacillaceae	Geobacillus	NA	NA:pGY4MC101	NA	genomic DNA	3840330:71617	21-NOV-2011:06-OCT-2011	581103	CP002293.1:CP002294.1	CP002293:CP002294	NA	None	No	Biotechnological	NA	NA	Gc01645
33399	Roseburia hominis A2-183	1	0	A2-183	Bacteria	Firmicutes	Clostridia	Clostridiales	Lachnospiraceae	Roseburia	NA	NA	genomic DNA	3592125	06-SEP-2011	585394	CP003040.1	CP003040	Homo sapiens	NA	Yes	Comparative analysis, Medical	NA	Human intestinal microflora, Host	Gc01953
33691	Cellulomonas fimi ATCC 484	1	0	ATCC 484	Bacteria	Actinobacteria	Actinobacteridae	Actinomycetales	Micrococcineae	Cellulomonadaceae	NA	NA	genomic DNA	4266344	11-OCT-2011	590998	CP002666.1	CP002666	NA	None	No	Bioenergy, Biofuels, Biotechnological, Energy	NA	Soil	Gc01753
33771	Streptomyces flavogriseus ATCC 33331	1	0	ATCC 33331	Bacteria	Actinobacteria	Actinobacteridae	Actinomycetales	Streptomycineae	Streptomycetaceae	NA:pSFLA01:pSFLA02	NA	genomic DNA	7337497:188552:130055	07-OCT-2011	591167	CP002475.1:CP002476.1:CP002477.1	CP002475:CP002476:CP002477	NA	None	No	Bioenergy, Biotechnological	NA	Soil	Gc01646
33803	Pantoea sp. At-9b	1	0	At-9b	Bacteria	Proteobacteria	Gammaproteobacteria	Enterobacteriales	Enterobacteriaceae	Pantoea	NA:pPAT9B01:pPAT9B02:pPAT9B03:pPAT9B04:pPAT9B05	NA	genomic DNA	4368708:793953:394054:321080:318111:116877	21-NOV-2011:07-OCT-2011:07-OCT-2011:07-OCT-2011:07-OCT-2011:07-OCT-2011	592316	CP002433.1:CP002434.1:CP002435.1:CP002436.1:CP002437.1:CP002438.1	CP002433:CP002434:CP002435:CP002436:CP002437:CP002438	NA	Leaf blight, Stewart's bacterial wilt	No	Biotechnological	Pathogen	Host	Gc01647
33825	Escherichia coli LF82	1	0	LF82	Bacteria	Proteobacteria	Gammaproteobacteria	Enterobacteriales	Enterobacteriaceae	Escherichia	NA	NA	genomic DNA	4773108	2010-11-24	591946	CU651637.1	CU651637	Homo sapiens	Enterocolitis	Yes	Comparative analysis, Medical	Pathogen	Host, Human intestinal microflora	Gc00963
33853	[Cellvibrio] gilvus ATCC 13127	1	0	ATCC 13127	Bacteria	Actinobacteria	Actinobacteridae	Actinomycetales	Micrococcineae	Cellulomonadaceae	NA	NA	genomic DNA	3526441	14-OCT-2011	593907	CP002665.1	CP002665	bos taurus	NA	No	Biotechnological, Bioenergy	NA	Host	Gc01821
33861	Mesorhizobium opportunistum WSM2075	1	0	WSM2075	Bacteria	Proteobacteria	Alphaproteobacteria	Rhizobiales	Phyllobacteriaceae	Mesorhizobium	NA	NA	genomic DNA	6884444	2011-11-21	536019	CP002279.1	CP002279	Biserrula pelecinus L	None	No	Agricultural, Root Nodulating Bacteria (RNB)	NA	Host, Rhizosphere, Root nodule	Gc01853
33875	Escherichia coli KO11FL	1	0	KO11	Bacteria	Proteobacteria	Gammaproteobacteria	Enterobacteriales	Enterobacteriaceae	Escherichia	NA:pEKO1101:pEKO1102	NA	genomic DNA	4920168:103795:5360	21-NOV-2011:07-OCT-2011:07-OCT-2011	595495	CP002516.1:CP002517.1:CP002518.1	CP002516:CP002517:CP002518	NA	None	No	Biofuels	NA	Host, Human intestinal microflora	Gc01620
34603	Helicobacter pylori 35A	1	0	35A	Bacteria	Proteobacteria	Epsilonproteobacteria	Campylobacterales	Helicobacteraceae	Helicobacter	NA	NA	genomic DNA	1566655	2011-03-22	4655	CP002096.1	CP002096	Homo sapiens	Gastric inflammation, Ulcer	Yes	Human Microbiome Project (HMP), Medical	Pathogen	Host, Human stomach	Gc01648
34609	Helicobacter pylori 83	1	0	83	Bacteria	Proteobacteria	Epsilonproteobacteria	Campylobacterales	Helicobacteraceae	Helicobacter	NA	NA	genomic DNA	1617426	11-MAY-2011	462	CP002605.1	CP002605	Homo sapiens	Gastric inflammation, Ulcer	Yes	Human Microbiome Project (HMP), Medical	Pathogen	Host, Human stomach	Gc01758
34809	Staphylococcus aureus 04-02981	1	0	04-02981	Bacteria	Firmicutes	Bacillales	Staphylococcus	NA		NA	NA	genomic DNA	2821452	2011-11-21	703339	CP001844.2	CP001844	Homo sapiens	Septicemia, Pneumonia	Yes	Comparative analysis, Human Pathogen, Medical	Pathogen, Meticillin resistant	Host	Gc01218
34927	Zymomonas mobilis subsp. pomaceae ATCC 29192	1	0	ATCC 29192	Bacteria	Proteobacteria	Alphaproteobacteria	Sphingomonadales	Sphingomonadaceae	Zymomonas	NA:pZYMOP01:pZYMOP02	NA	genomic DNA	1989865:37387:34161	21-SEP-2011	579138	CP002865.1:CP002866.1:CP002867.1	CP002865:CP002866:CP002867	NA	None	No	Bioenergy, Biofuels, Biotechnological, Energy	NA	NA	Gc01830
37717	Burkholderia sp. CCGE1001	2	0	CCGE1001	Bacteria	Proteobacteria	Betaproteobacteria	Burkholderiales	Burkholderiaceae	Burkholderia	NA	NA	genomic DNA	4063449:2770302	11-OCT-2011	640510	CP002519.1:CP002520.1	CP002519:CP002520	NA	NA	No	NA	NA	Host, Rhizosphere, Rhizosphere-colonizing	Gc01649
37867	Acidovorax avenae subsp. avenae ATCC 19860	1	0	ATCC 19860	Bacteria	Proteobacteria	Betaproteobacteria	Burkholderiales	Comamonadaceae	Acidovorax	NA	NA	genomic DNA	5482170	2011-11-21	643561	CP002521.1	CP002521	NA	Bacterial fruit blotch	No	Agricultural, Plant Pathogen	Pathogen	Host	Gc01650
37869	Desulfovibrio aespoeensis Aspo-2	1	0	Aspo-2	Bacteria	Proteobacteria	Deltaproteobacteria	Desulfovibrionales	Desulfovibrionaceae	Desulfovibrio	NA	NA	genomic DNA	3629109	11-OCT-2011	643562	CP002431.1	CP002431	NA	None	No	NA	NA	Animal intestinal microflora, Fresh water,	Gc01651
37913	Frankia sp. EuI1c	1	0	EuI1c	Bacteria	Actinobacteria	Actinobacteridae	Actinomycetales	Frankineae	Frankiaceae	NA	NA	genomic DNA	8815781	2010-11-05	298654	CP002299.1	CP002299	NA	None	No	Agricultural, Biotechnological	Non-Pathogen	Plant symbiont, Soil, Host	Gc01652
38025	Thermaerobacter marianensis DSM 12885	1	0	DSM 12885	Bacteria	Firmicutes	Clostridia	Clostridiales	Clostridiales Family XVII. Incertae Sedis	Thermaerobacter	NA	NA	genomic DNA	2844696	2011-11-21	644966	CP002344.1	CP002344	NA	NA	No	GEBA, Tree of Life	NA	Mud	Gc01573
38111	Syntrophobotulus glycolicus DSM 8271	1	0	DSM 8271	Bacteria	Firmicutes	Clostridia	Clostridiales	Peptococcaceae	Syntrophobotulus	NA	NA	genomic DNA	3406739	07-OCT-2011	645991	CP002547.1	CP002547	NA	NA	No	GEBA, Tree of Life	NA	Fresh water, Marine, Sludge	Gc01670
38225	Streptomyces sp. SirexAA-E	1	0	SirexAA-E	Bacteria	Actinobacteria	Actinobacteridae	Actinomycetales	Streptomycineae	Streptomycetaceae	NA	NA	genomic DNA	7414440	26-AUG-2011	862751	CP002993.1	CP002993	NA	None	No	Biotechnological	NA	Soil, Terrestrial	Gc01941
38253	Rhodomicrobium vannielii ATCC 17100	1	0	ATCC 17100	Bacteria	Proteobacteria	Alphaproteobacteria	Rhizobiales	Hyphomicrobiaceae	Rhodomicrobium	NA	NA	genomic DNA	4014469	07-OCT-2011	648757	CP002292.1	CP002292	NA	None	No	NA	NA	NA	Gc01653
38283	Leadbetterella byssophila DSM 17132	1	0	DSM 17132	Bacteria	Bacteroidetes	Cytophagia	Cytophagales	Cytophagaceae	Leadbetterella	NA	NA	genomic DNA	4059653	07-OCT-2011	649349	CP002305.1	CP002305	NA	None	No	GEBA, Tree of Life	NA	NA	Gc01535
38291	Micromonospora sp. L5	1	0	L5	Bacteria	Actinobacteria	Actinobacteridae	Actinomycetales	Micromonosporineae	Micromonosporaceae	NA	NA	genomic DNA	6962533	2011-11-21	648999	CP002399.1	CP002399	NA	None	No	Biotechnological	NA	Soil	Gc01654
38421	Erysipelothrix rhusiopathiae str. Fujisawa	1	0	Fujisawa	Bacteria	Firmicutes	Erysipelotrichi	Erysipelotrichales	Erysipelotrichaceae	Erysipelothrix	NA	NA	genomic DNA	1787941	31-MAY-2011	650150	AP012027.1	AP012027	Swine, Animals, human	Erysipelas, Human Erysipeloid	Yes	Animal Pathogen, Vaccine development	NA	Host	Gc01731
38423	Bacillus cellulosilyticus DSM 2522	1	0	DSM 2522	Bacteria	Firmicutes	Bacillales	Bacillaceae	Bacillus	NA	NA	NA	genomic DNA	4681672	2011-11-21	649639	CP002394.1	CP002394	NA	None	No	Biotechnological	Alkaliphile	Soil	Gc01655
38487	Rickettsia japonica YH	1	0	YH	Bacteria	Proteobacteria	Alphaproteobacteria	Rickettsiales	Rickettsiaceae	Rickettsieae	NA	NA	genomic DNA	1283087	01-OCT-2011	652620	AP011533.1	AP011533	Homo sapiens	Spotted fever	Yes	Human Pathogen, Medical	Pathogen, Intracellular	Host	Gc01996
38503	Rhodopseudomonas palustris DX-1	1	0	DX-1	Bacteria	Proteobacteria	Alphaproteobacteria	Rhizobiales	Bradyrhizobiaceae	Rhodopseudomonas	NA	NA	genomic DNA	5404117	11-OCT-2011	652103	CP002418.1	CP002418	NA	None	No	Biotechnological, Energy production, Hydrogen	NA	Fresh water, Soil	Gc01656
38575	Desulfurispirillum indicum S5	1	0	S5	Bacteria	Chrysiogenetes	Chrysiogenales	Chrysiogenaceae	Desulfurispirillum	NA	NA	NA	genomic DNA	2928377	2011-11-21	653733	CP002432.1	CP002432	NA	None	No	Biogeochemical, Bioremediation, Biotechnological,	NA	Fresh water, Sediment	Gc01930
39113	Frankia symbiont of Datisca glomerata	1	0	4085684	Bacteria	Actinobacteria	Actinobacteridae	Actinomycetales	Frankineae	Frankiaceae	NA:pFSYMDG01:pFSYMDG02	NA	genomic DNA	5323186:12355:5448	12-OCT-2011	656024	CP002801.1:CP002802.1:CP002803.1	CP002801:CP002802:CP002803	Datisca glomerata	None	No	Agricultural, Biotechnological	Non-Pathogen	Host, Plant symbiont, Soil, Root nodule	Gc01863
39273	Candidatus Liberibacter solanacearum CLso-ZC1	1	0	CLso-ZC1	Bacteria	Proteobacteria	Alphaproteobacteria	Rhizobiales	Rhizobiaceae	Candidatus Liberibacter	NA	NA	genomic DNA	1258278	02-JUN-2011	658172	CP002371.1	CP002371	Bactericera cockerelli	Zebra Chip	No	Agricultural, Plant Pathogen	Pathogen	Host	Gc01561
39311	Pseudoalteromonas sp. SM9913	2	0	NA	Bacteria	Proteobacteria	Gammaproteobacteria	Alteromonadales	Pseudoalteromonadaceae	Pseudoalteromonas	NA	NA	genomic DNA	3332787:704884	21-NOV-2011:14-DEC-2010	234831	CP001796.1:CP001797.1	CP001796:CP001797	NA	None	No	Ecological, Environmental	NA	Marine, Coastal	Gc01563
39683	Corynebacterium resistens DSM 45100	1	0	DSM 45100	Bacteria	Actinobacteria	Actinobacteridae	Actinomycetales	Corynebacterineae	Corynebacteriaceae	NA	NA	genomic DNA	2601311	2011-11-21	662755	CP002857.1	CP002857	Homo sapiens	NA	Yes	Medical	Catalase positive	Blood, Host	Gc01861
39729	Ethanoligenens harbinense YUAN-3	1	0	YUAN-3	Bacteria	Firmicutes	Clostridia	Clostridiales	Ruminococcaceae	Ethanoligenens	NA	NA	genomic DNA	3008576	2011-11-21	663278	CP002400.1	CP002400	NA	None	No	Biotechnological	NA	Sludge	Gc01658
39783	Streptococcus dysgalactiae subsp. equisimilis ATCC 12394	1	0	ATCC 12394	Bacteria	Firmicutes	Lactobacillales	Streptococcaceae	Streptococcus	NA	NA	NA	genomic DNA	2159491	2011-03-29	663954	CP002215.1	CP002215	Bovine	Mastitis	Yes	Animal Pathogen, Cattle Pathogen	Pathogen	Host	Gc01609
39983	Methylotenera versatilis 301	1	0	301	Bacteria	Proteobacteria	Betaproteobacteria	Methylophilales	Methylophilaceae	Methylotenera	NA	NA	genomic DNA	3059871	14-JUL-2011	666681	CP002056.1	CP002056	NA	NA	No	NA	NA	NA	Gc01302
40055	Bacteroides salanitronis DSM 18170	1	0	DSM 18170	Bacteria	Bacteroidetes	Bacteroidia	Bacteroidales	Bacteroidaceae	Bacteroides	NA:pBACSA01:pBACSA02:pBACSA03	NA	genomic DNA	4242803:40303:19280:6277	21-NOV-2011:11-OCT-2011:11-OCT-2011:11-OCT-2011	667015	CP002530.1:CP002531.1:CP002532.1:CP002533.1	CP002530:CP002531:CP002532:CP002533	caecum of healthy chicken	None	No	GEBA, Tree of Life	NA	Host	Gc01665
40057	Thermodesulfatator indicus DSM 15286	1	0	DSM 15286	Bacteria	Thermodesulfobacteria	Thermodesulfobacteriales	Thermodesulfobacteriaceae	Thermodesulfatator	NA	NA	NA	genomic DNA	2322224	2011-11-21	667014	CP002683.1	CP002683	NA	None	No	Biotechnological, GEBA, Tree of Life	NA	Deep sea, Hydrothermal vent, Marine	Gc01827
40219	Caldicellulosiruptor lactoaceticus 6A	1	0	6A	Bacteria	Firmicutes	Clostridia	Thermoanaerobacterales	Thermoanaerobacterales Family III. Incertae Sedis	Caldicellulosiruptor	NA	NA	genomic DNA	2674809	07-OCT-2011	632516	CP003001.1	CP003001	NA	None	No	Bioenergy, Biotechnological, Comparative analysis,	NA	Hot spring	Gc01936
40223	Oceanithermus profundus DSM 14977	1	0	DSM 14977	Bacteria	Deinococcus-Thermus	Deinococci	Thermales	Thermaceae	Oceanithermus	NA:pOCEPR01	NA	genomic DNA	2303940:135351	07-OCT-2011	670487	CP002361.1:CP002362.1	CP002361:CP002362	NA	NA	No	Biotechnological, GEBA, Tree of Life	NA	Deep sea, Hydrothermal vent, Marine	Gc01553
40373	NC10 bacterium 'Dutch sediment'	1	0	NA	Bacteria	candidate division NC10	environmental samples	NA			NA	NA	genomic DNA	2752854	2010-11-17	671143	FP565575.1	FP565575	NA	NA	No	NA	NA	Soil	Gc01233
40557	Pseudonocardia dioxanivorans CB1190	1	0	CB1190:CB1190:CB1190:CB1190:NA	Bacteria	Actinobacteria	Actinobacteridae	Actinomycetales	Pseudonocardineae	Pseudonocardiaceae	NA:pPSED01:pPSED03:pPSED02:pPSED02	NA	genomic DNA	7096571:192355:15063:45552:66907	11-OCT-2011	675635	CP002593.1:CP002594.1:CP002598.1:CP002596.1:CP002597.1	CP002593:CP002594:CP002598:CP002596:CP002597	NA	None	No	Antibiotic production, Bioremediation,	NA	Fresh water, Sludge	Gc01698
40777	Sulfobacillus acidophilus DSM 10332	1	0	DSM 10332	Bacteria	Firmicutes	Clostridia	Clostridiales	Clostridiales Family XVII. Incertae Sedis	Sulfobacillus	NA:unnamed	NA	genomic DNA	3472898:84933	14-DEC-2011	679936	CP003179.1:CP003180.1	CP003179:CP003180	NA	None	No	GEBA, Tree of Life	Acidophile	Soil	Gc02053
40781	Geobacillus thermoglucosidasius C56-YS93	1	0	C56-YS93	Bacteria	Firmicutes	Bacillales	Bacillaceae	Geobacillus	NA	NA:pGEOTH01:pGEOTH02	NA	genomic DNA	3893306:80849:19638	21-NOV-2011:10-JUN-2011:10-JUN-2011	634956	CP002835.1:CP002836.1:CP002837.1	CP002835:CP002836:CP002837	NA	None	No	Bioenergy, Biotechnological	NA	NA	Gc01858
40831	Caldicellulosiruptor hydrothermalis 108	1	0	108	Bacteria	Firmicutes	Clostridia	Thermoanaerobacterales	Thermoanaerobacterales Family III. Incertae Sedis	Caldicellulosiruptor	NA	NA	genomic DNA	2770676	07-OCT-2011	632292	CP002219.1	CP002219	NA	None	No	Bioenergy, Biotechnological, Energy production	NA	Hot spring	Gc01540
40833	Caldicellulosiruptor owensensis OL	1	0	OL	Bacteria	Firmicutes	Clostridia	Thermoanaerobacterales	Thermoanaerobacterales Family III. Incertae Sedis	Caldicellulosiruptor	NA	NA	genomic DNA	2428903	07-OCT-2011	632518	CP002216.1	CP002216	NA	None	No	Biotechnological, Bioenergy, Energy production	NA	Hot spring	Gc01538
41025	Oligotropha carboxidovorans OM5	1	0	OM5	Bacteria	Proteobacteria	Alphaproteobacteria	Rhizobiales	Bradyrhizobiaceae	Oligotropha	NA:pHCG3:pOC167	NA	genomic DNA	3595748:133057:167269	21-NOV-2011:23-SEP-2011:20-SEP-2011	504832	CP002826.1:CP002827.1:CP002828.1	CP002826:CP002827:CP002828	NA	None	No	Biotechnological	NA	NA	Gc01820
41117	Sinorhizobium meliloti SM11	1	0	SM11	Bacteria	Proteobacteria	Alphaproteobacteria	Rhizobiales	Rhizobiaceae	Sinorhizobium/Ensifer group	NA:pSmeSM11c:pSmeSM11d	NA	genomic DNA	3908022:1633319:1632395	19-DEC-2011	707241	CP001830.1:CP001831.1:CP001832.1	CP001830:CP001831:CP001832	NA	None	No	Biotechnological, Agricultural, Root Nodulating	Symbiotic, Streptomycin resistant	Host, Plant root, Root nodule, Soil	Gc01686
41221	Escherichia coli O83:H1 str. NRG 857C	1	0	NRG 857C	Bacteria	Proteobacteria	Gammaproteobacteria	Enterobacteriales	Enterobacteriaceae	Escherichia	NA:pO83_CORR	NA	genomic DNA	4747819:147060	21-NOV-2011:30-NOV-2010	685038	CP001855.1:CP001856.1	CP001855:CP001856	Homo sapiens	Hemorrhagic colitis	Yes	Human Pathogen, Medical	Pathogen	Host	Gc01559
41335	Rhodococcus equi 103S	1	0	103S	Bacteria	Actinobacteria	Actinobacteridae	Actinomycetales	Corynebacterineae	Nocardiaceae	NA	NA	genomic DNA	5043170	2010-11-09	685727	FN563149.1	FN563149	NA	Bronchopneumonia	Yes	Medical, Animal Pathogen	Pathogen	Host	Gc01546
41379	Buchnera aphidicola (Cinara tujafilina)	1	0	NA	Bacteria	Proteobacteria	Gammaproteobacteria	Enterobacteriales	Enterobacteriaceae	Buchnera	NA	NA	genomic DNA	444925	09-JUN-2011	261317	CP001817.1	CP001817	Cinara tujafilina	None	No	Biotechnological, Evolutionary	NA	Endosymbiont, Host, Insect endosymbiont	Gc01809
41509	Enterobacter asburiae LF7a	1	0	LF7a	Bacteria	Proteobacteria	Gammaproteobacteria	Enterobacteriales	Enterobacteriaceae	Enterobacter	NA:pENTAS01:pENTAS02	NA	genomic DNA	4812833:166725:32574	30-AUG-2011	640513	CP003026.1:CP003027.1:CP003028.1	CP003026:CP003027:CP003028	NA	NA	No	Bioenergy	NA	NA	Gc01937
41511	Clostridium lentocellum DSM 5427	1	0	DSM 5427	Bacteria	Firmicutes	Clostridia	Clostridiales	Lachnospiraceae	Cellulosilyticum	NA	NA	genomic DNA	4714237	2011-11-21	642492	CP002582.1	CP002582	NA	NA	No	NA	NA	NA	Gc01755
41517	Thermotoga thermarum DSM 5069	1	0	DSM 5069	Bacteria	Thermotogae	Thermotogales	Thermotogaceae	Thermotoga	NA	NA	NA	genomic DNA	2039943	2011-11-21	688269	CP002351.1	CP002351	NA	None	No	GEBA, Tree of Life	NA	NA	Gc01826
41529	Cellulophaga algicola DSM 14237	1	0	DSM 14237	Bacteria	Bacteroidetes	Flavobacteriia	Flavobacteriales	Flavobacteriaceae	Cellulophaga	NA	NA	genomic DNA	4888353	2011-11-21	688270	CP002453.1	CP002453	NA	NA	No	GEBA, Tree of Life	NA	NA	Gc01592
41553	Clostridium thermocellum DSM 1313	1	0	DSM 1313	Bacteria	Firmicutes	Clostridia	Clostridiales	Clostridiaceae	Clostridium	NA	NA	genomic DNA	3561619	2011-11-21	637887	CP002416.1	CP002416	NA	None	No	Bioenergy, Biofuels, Biotechnological	NA	NA	Gc01579
41613	Tetragenococcus halophilus NBRC 12172	1	0	NBRC 12172	Bacteria	Firmicutes	Lactobacillales	Enterococcaceae	Tetragenococcus	NA	NA	NA	genomic DNA	2562720	01-OCT-2011	12172	AP012046.1	AP012046	NA	None	No	Comparative analysis	NA	NA	Gc01997
41663	Alicycliphilus denitrificans BC	1	0	BC	Bacteria	Proteobacteria	Betaproteobacteria	Burkholderiales	Comamonadaceae	Alicycliphilus	NA:pALIDE01:pALIDE02	NA	genomic DNA	4637013:119718:78982	07-OCT-2011	596153	CP002449.1:CP002450.1:CP002451.1	CP002449:CP002450:CP002451	NA	None	No	Biotechnological	NA	NA	Gc01659
41727	Caldicellulosiruptor kristjanssonii 177R1B	1	0	177R1B	Bacteria	Firmicutes	Clostridia	Thermoanaerobacterales	Thermoanaerobacterales Family III. Incertae Sedis	Caldicellulosiruptor	NA:pCALKR01	NA	genomic DNA	2786473:15970	07-OCT-2011	632335	CP002326.1:CP002327.1	CP002326:CP002327	NA	None	No	Bioenergy, Biotechnological, Energy production	NA	Hot spring	Gc01541
41823	Oscillibacter valericigenes Sjm18-20	1	0	Sjm18-20	Bacteria	Firmicutes	Clostridia	Clostridiales	Oscillospiraceae	Oscillibacter	NA:pOBV01	NA	genomic DNA	4410036:60586	01-OCT-2011	101213	AP012044.1:AP012045.1	AP012044:AP012045	NA	None	No	NA	NA	NA	Gc01995
41867	Brucella pinnipedialis B2/94	2	0	B2/94	Bacteria	Proteobacteria	Alphaproteobacteria	Rhizobiales	Brucellaceae	Brucella	NA	NA	genomic DNA	2138342:1260926	2011-11-21	520461	CP002078.1:CP002079.1	CP002078:CP002079	Phoca vitulina, Homo sapiens	Brucellosis	Yes	Biothreat, Human Pathogen, Mammal Pathogen, Medical	Pathogen, Intracellular pathogen	Host	Gc01901
41911	Deinococcus proteolyticus MRP	1	0	MRP	Bacteria	Deinococcus-Thermus	Deinococci	Deinococcales	Deinococcaceae	Deinococcus	NA:pDEIPR01:pDEIPR02:pDEIPR03:pDEIPR04	NA	genomic DNA	2147060:314518:195800:132270:97188	07-OCT-2011	693977	CP002536.1:CP002537.1:CP002538.1:CP002539.1:CP002540.1	CP002536:CP002537:CP002538:CP002539:CP002540	Lama glama	NA	No	Tree of Life, GEBA	Radiation resistant	Soil, Host	Gc01666
41913	Bacteroides helcogenes P 36-108	1	0	P 36-108	Bacteria	Bacteroidetes	Bacteroidia	Bacteroidales	Bacteroidaceae	Bacteroides	NA	NA	genomic DNA	3998906	07-OCT-2011	693979	CP002352.1	CP002352	Sus scrofa	None	No	GEBA, Tree of Life	NA	Host	Gc01593
41989	Riemerella anatipestifer DSM 15868	1	0	DSM 15868	Bacteria	Bacteroidetes	Flavobacteriia	Flavobacteriales	Flavobacteriaceae	Riemerella	NA	NA	genomic DNA	2155121	07-OCT-2011	693978	CP002346.1	CP002346	Anas platyrhynchos (duck), gucks,	Septicemia	No	Bird pathogen, GEBA, Tree of Life	NA	Host	Gc01548
41993	Sinorhizobium meliloti AK83	3	0	AK83	Bacteria	Proteobacteria	Alphaproteobacteria	Rhizobiales	Rhizobiaceae	Sinorhizobium/Ensifer group	NA:NA:NA:pSINME01:pSINME02	NA	genomic DNA	3820344:1680879:1312480:256269:70499	07-OCT-2011	693982	CP002781.1:CP002782.1:CP002783.1:CP002784.1:CP002785.1	CP002781:CP002782:CP002783:CP002784:CP002785	NA	None	No	Agricultural, Biotechnological, Root Nodulating	Symbiotic, Streptomycin resistant,	Host, Soil, Plant root, Root nodule	Gc01810
42009	Paludibacter propionicigenes WB4	1	0	WB4	Bacteria	Bacteroidetes	Bacteroidia	Bacteroidales	Porphyromonadaceae	Paludibacter	NA	NA	genomic DNA	3685504	2011-11-21	694427	CP002345.1	CP002345	NA	NA	No	GEBA, Tree of Life	NA	Soil	Gc01549
42079	Lactobacillus amylovorus GRL1118	1	0	GRL1118	Bacteria	Firmicutes	Lactobacillales	Lactobacillaceae	Lactobacillus	NA	NA:plasmid1:plasmid2	NA	genomic DNA	1894401:4541:78145	14-JUN-2011:29-MAR-2011:29-MAR-2011	695562	CP002609.1:CP002610.1:CP002611.1	CP002609:CP002610:CP002611	Sus scrofa	None	No	Medical	NA	Host	Gc01704
42109	Bartonella clarridgeiae 73	1	0	73	Bacteria	Proteobacteria	Alphaproteobacteria	Rhizobiales	Bartonellaceae	Bartonella	NA	NA	genomic DNA	1522743	25-MAY-2011	696125	FN645454.1	FN645454	cats and dogs	Bartonellosis	Yes	Medical, opportunistic Human Pathogen, Rat Pathogen	Pathogen	Host	Gc01607
42125	Candidatus Midichloria mitochondrii IricVA	1	0	IricVA	Bacteria	Proteobacteria	Alphaproteobacteria	Rickettsiales	Candidatus Midichloria	NA	NA	NA	genomic DNA	1183732	2011-11-21	696127	CP002130.1	CP002130	Ixodes ricinus	Zebra Chip	No	NA	Pathogen	Host	Gc01873
42137	Escherichia coli UMNK88	1	0	UMNK88	Bacteria	Proteobacteria	Gammaproteobacteria	Enterobacteriales	Enterobacteriaceae	Escherichia	NA:pUMNK88:pUMNK88_91:pUMNK88_Ent:pUMNK88_Hly:pUMNK88_K88	NA	genomic DNA	5186416:160573:90868:81475:65549:81883	09-MAY-2011:01-SEP-2011:05-JAN-2012:05-JAN-2012:05-JAN-2012:05-JAN-2012	696406	CP002729.1:HQ023862.1:CP002731.1:CP002732.1:CP002733.1:CP002730.1	CP002729:HQ023862:CP002731:CP002732:CP002733:CP002730	Sus scrofa	None	No	Medical	NA	Host, Human intestinal microflora	Gc01834
42153	Acinetobacter baumannii 1656-2	1	0	1656-2	Bacteria	Proteobacteria	Gammaproteobacteria	Pseudomonadales	Moraxellaceae	Acinetobacter	NA:ABKp1:ABKp2	NA	genomic DNA	3940614:74451:8041	31-OCT-2011:08-FEB-2011:08-FEB-2011	696749	CP001921.1:CP001922.1:CP001923.1	CP001921:CP001922:CP001923	NA	Nosocomial infection, Pneumonia	Yes	Medical	Pathogen	Fresh water, Host, Human skin, Skin	Gc01610
42243	Mahella australiensis 50-1 BON	1	0	50-1 BON	Bacteria	Firmicutes	Clostridia	Thermoanaerobacterales	Thermoanaerobacterales Family IV. Incertae Sedis	Mahella	NA	NA	genomic DNA	3135972	2011-11-21	697281	CP002360.1	CP002360	NA	None	No	GEBA, Tree of Life	NA	Oil fields	Gc01760
42251	Thermoanaerobacter wiegelii Rt8.B1	1	0	Rt8.B1	Bacteria	Firmicutes	Clostridia	Thermoanaerobacterales	Thermoanaerobacteraceae	Thermoanaerobacter	NA	NA	genomic DNA	2785056	07-OCT-2011	697303	CP002991.1	CP002991	NA	None	No	Biotechnological	NA	Hot spring, Fresh water	Gc01944
42255	Ruminococcus albus 7	1	0	7	Bacteria	Firmicutes	Clostridia	Clostridiales	Ruminococcaceae	Ruminococcus	NA:pRUMAL01:pRUMAL02:pRUMAL03:pRUMAL04	NA	genomic DNA	3685408:420706:352646:15907:7420	07-OCT-2011	697329	CP002403.1:CP002404.1:CP002405.1:CP002406.1:CP002407.1	CP002403:CP002404:CP002405:CP002406:CP002407	NA	None	No	Biotechnological	NA	Host	Gc01590
42399	Corynebacterium diphtheriae 31A	1	0	31A	Bacteria	Actinobacteria	Actinobacteridae	Actinomycetales	Corynebacterineae	Corynebacteriaceae	NA	NA	genomic DNA	2535346	13-JAN-2012	698962	CP003206.1	CP003206	Homo sapiens	Diphtheria, Respiratory infection	Yes	Medical	Pathogen	Host	Gc02082
42407	Corynebacterium diphtheriae 241	1	0	241	Bacteria	Actinobacteria	Actinobacteridae	Actinomycetales	Corynebacterineae	Corynebacteriaceae	NA	NA	genomic DNA	2426551	13-JAN-2012	698966	CP003207.1	CP003207	Homo sapiens	Diphtheria, Respiratory infection	Yes	Medical	Pathogen	Host	Gc02081
42419	Corynebacterium diphtheriae INCA 402	1	0	INCA 402	Bacteria	Actinobacteria	Actinobacteridae	Actinomycetales	Corynebacterineae	Corynebacteriaceae	NA	NA	genomic DNA	2449071	13-JAN-2012	698972	CP003208.1	CP003208	Homo sapiens	Respiratory infection, Diphtheria	Yes	Medical	Pathogen	Host	Gc02080
42423	Corynebacterium diphtheriae BH8	1	0	BH8	Bacteria	Actinobacteria	Actinobacteridae	Actinomycetales	Corynebacterineae	Corynebacteriaceae	NA	NA	genomic DNA	2485519	13-JAN-2012	698973	CP003209.1	CP003209	Homo sapiens	Diphtheria, Respiratory infection	Yes	Medical	Pathogen	Host	Gc02079
42477	Sinorhizobium meliloti BL225C	1	0	BL225C	Bacteria	Proteobacteria	Alphaproteobacteria	Rhizobiales	Rhizobiaceae	Sinorhizobium/Ensifer group	NA:pSINMEB01:pSINMEB02	NA	genomic DNA	3671982:1616209:1690594	07-OCT-2011	698936	CP002740.1:CP002741.1:CP002742.1	CP002740:CP002741:CP002742	NA	None	No	Agricultural, Biotechnological, Environmental, Root	Symbiotic, Streptomycin resistant,	Host, Plant root, Root nodule, Soil	Gc01811
42699	Coriobacterium glomerans PW2	1	0	PW2	Bacteria	Actinobacteria	Coriobacteridae	Coriobacteriales	Coriobacterineae	Coriobacteriaceae	NA	NA	genomic DNA	2115681	11-OCT-2011	700015	CP002628.1	CP002628	Pyrrhocoris apterus	None	No	GEBA, Tree of Life	NA	Host, Intestinal tract	Gc01723
42741	Pediococcus claussenii ATCC BAA-344	1	0	ATCC BAA-344	Bacteria	Firmicutes	Lactobacillales	Lactobacillaceae	Pediococcus	NA	NA:pPECL-1:pPECL-2:pPECL-3:pPECL-4:pPECL-5:pPECL-6:pPECL-7:pPECL-8	NA	genomic DNA	1829111:1815:2450:17830:23136:36338:18800:16067:20815	2012-02-24	701521	CP003137.1:CP003138.1:CP003139.1:CP003140.1:CP003141.1:CP003142.1:CP003143.1:CP003144.1:CP003145.1	CP003137:CP003138:CP003139:CP003140:CP003141:CP003142:CP003143:CP003144:CP003145	NA	NA	No	NA	NA	NA	Gc02055
42863	Bifidobacterium bifidum PRL2010	1	0	PRL2010	Bacteria	Actinobacteria	Actinobacteridae	Bifidobacteriales	Bifidobacteriaceae	Bifidobacterium	NA	NA	genomic DNA	2214656	2011-11-21	702459	CP001840.1	CP001840	Homo sapiens	None	No	Anticancer agent, Biotechnological, Food industry,	Probiotic, Non-Pathogen	Host, Intestinal microflora	Gc01507
42891	Brucella melitensis M5-90	2	0	M5-90	Bacteria	Proteobacteria	Alphaproteobacteria	Rhizobiales	Brucellaceae	Brucella	NA	NA	genomic DNA	2126451:1185778	20-MAY-2011	703352	CP001851.1:CP001852.1	CP001851:CP001852	Homo sapiens	Spontaneous abortion	Yes	Human Pathogen, Mammal Pathogen, Medical, Biothreat	Intracellular pathogen, Pathogen	Host	Gc01694
43031	Streptomyces violaceusniger Tu 4113	1	0	Tu 4113	Bacteria	Actinobacteria	Actinobacteridae	Actinomycetales	Streptomycineae	Streptomycetaceae	NA:pSTRVI01:pSTRVI02	NA	genomic DNA	10657107:290055:191151	07-OCT-2011	653045	CP002994.1:CP002995.1:CP002996.1	CP002994:CP002995:CP002996	NA	None	No	Biotechnological	NA	Soil, Terrestrial	Gc01942
43059	Halanaerobium hydrogeniformans	1	0	NA	Bacteria	Firmicutes	Clostridia	Halanaerobiales	Halanaerobiaceae	Halanaerobium	NA	NA	genomic DNA	2613117	29-JUN-2011	656519	CP002304.1	CP002304	NA	None	No	Bioenergy, Biotechnological	NA	Fresh water, Sediment	Gc01536
43171	Mycobacterium tuberculosis CTRI-2	1	0	CTRI-2	Bacteria	Actinobacteria	Actinobacteridae	Actinomycetales	Corynebacterineae	Mycobacteriaceae	NA	NA	genomic DNA	4398525	20-OCT-2011	707235	CP002992.1	CP002992	Homo sapiens	None	No	Medical	NA	Host, Human skin	Gc01929
43245	Mycoplasma suis KI3806	1	0	KI3806	Bacteria	Tenericutes	Mollicutes	Mycoplasmataceae	Mycoplasma	NA	NA	NA	genomic DNA	709270	2012-02-07	708248	FQ790233.1	FQ790233	Sus scrofa	NA	No	Medical	NA	Host, Human vaginal microflora	Gc01685
43399	Sulfuricurvum kujiense DSM 16994	1	0	DSM 16994	Bacteria	Proteobacteria	Epsilonproteobacteria	Campylobacterales	Helicobacteraceae	Sulfuricurvum	NA:pSULKU01:pSULKU02:pSULKU03:pSULKU04	NA	genomic DNA	2574824:118585:71513:51014:3421	07-OCT-2011	709032	CP002355.1:CP002356.1:CP002357.1:CP002358.1:CP002359.1	CP002355:CP002356:CP002357:CP002358:CP002359	NA	None	No	GEBA, Tree of Life	NA	NA	Gc01552
43457	Variovorax paradoxus EPS	1	0	EPS	Bacteria	Proteobacteria	Betaproteobacteria	Burkholderiales	Comamonadaceae	Variovorax	NA	NA	genomic DNA	6550056	2011-11-21	595537	CP002417.1	CP002417	NA	None	No	Biotechnological, Agricultural	NA	Soil	Gc01580
43461	Deinococcus maricopensis DSM 21211	1	0	DSM 21211	Bacteria	Deinococcus-Thermus	Deinococci	Deinococcales	Deinococcaceae	Deinococcus	NA	NA	genomic DNA	3498530	2011-11-21	709986	CP002454.1	CP002454	NA	NA	No	GEBA, Tree of Life	Radiation resistant	Soil	Gc01597
43469	Odoribacter splanchnicus DSM 20712	1	0	DSM 20712	Bacteria	Bacteroidetes	Bacteroidia	Bacteroidales	Porphyromonadaceae	Odoribacter	NA	NA	genomic DNA	4392288	2011-11-21	709991	CP002544.1	CP002544	Homo sapiens	None	Yes	GEBA, Tree of Life	NA	Host	Gc01667
43503	Amycolatopsis mediterranei S699	1	0	S699	Bacteria	Actinobacteria	Actinobacteridae	Actinomycetales	Pseudonocardineae	Pseudonocardiaceae	NA	NA	genomic DNA	10236779	2011-11-21	713604	CP002896.1	CP002896	NA	NA	No	Biotechnological, Pharmaceutical, Antibiotic	NA	Soil	Gc01914
43505	Buchnera aphidicola str. LL01 (Acyrthosiphon pisum)	1	0	LL01	Bacteria	Proteobacteria	Gammaproteobacteria	Enterobacteriales	Enterobacteriaceae	Buchnera	NA	NA	genomic DNA	641799	24-MAY-2011	713603	CP002300.1	CP002300	Acyrthosiphon pisum	None	No	Biotechnological, Evolutionary	NA	Host, Insect endosymbiont, Endosymbiont	Gc01533
43507	Buchnera aphidicola str. TLW03 (Acyrthosiphon pisum)	1	0	TLW03	Bacteria	Proteobacteria	Gammaproteobacteria	Enterobacteriales	Enterobacteriaceae	Buchnera	NA	NA	genomic DNA	641770	24-MAY-2011	713602	CP002301.1	CP002301	Acyrthosiphon pisum	None	No	Evolutionary, Biotechnological	NA	Endosymbiont, Host, Insect endosymbiont	Gc01532
43509	Buchnera aphidicola str. JF99 (Acyrthosiphon pisum)	1	0	JF99	Bacteria	Proteobacteria	Gammaproteobacteria	Enterobacteriales	Enterobacteriaceae	Buchnera	NA	NA	genomic DNA	641716	24-MAY-2011	713601	CP002302.1	CP002302	Acyrthosiphon pisum	None	No	Biotechnological, Evolutionary	NA	Endosymbiont, Host, Insect endosymbiont	Gc01531
43511	Buchnera aphidicola str. JF98 (Acyrthosiphon pisum)	1	0	JF98	Bacteria	Proteobacteria	Gammaproteobacteria	Enterobacteriales	Enterobacteriaceae	Buchnera	NA	NA	genomic DNA	641771	24-MAY-2011	713600	CP002303.1	CP002303	Acyrthosiphon pisum	None	No	Biotechnological, Evolutionary	NA	Endosymbiont, Host, Insect endosymbiont	Gc01530
43527	Intrasporangium calvum DSM 43043	1	0	DSM 43043	Bacteria	Actinobacteria	Actinobacteridae	Actinomycetales	Micrococcineae	Intrasporangiaceae	NA	NA	genomic DNA	4024382	11-OCT-2011	710696	CP002343.1	CP002343	NA	None	No	GEBA, Tree of Life	NA	Air	Gc01572
43579	Lactobacillus sanfranciscensis TMW 1.1304	1	0	TMW 1.1304	Bacteria	Firmicutes	Lactobacillales	Lactobacillaceae	Lactobacillus	NA	NA:pLS1:pLS2	NA	genomic DNA	1298316:58739:18715	25-OCT-2011	714313	CP002461.1:CP002462.1:CP002463.1	CP002461:CP002462:CP002463	NA	None	No	Medical	NA	Host	Gc01952
43737	Bacillus thuringiensis serovar chinensis CT-43	1	0	CT-43	Bacteria	Firmicutes	Bacillales	Bacillaceae	Bacillus	Bacillus cereus group	NA:pCT127:pCT14:pCT281:pCT51:pCT6880:pCT72:pCT8252:pCT83:pCT8513:pCT9547	NA	genomic DNA	5486830:127885:14860:281231:51488:6880:72074:8252:83590:8513:9547	17-JUN-2011	541229	CP001907.1:CP001908.1:CP001909.1:CP001910.1:CP001911.1:CP001912.1:CP001913.1:CP001914.1:CP001915.1:CP001916.1:CP001917.1	CP001907:CP001908:CP001909:CP001910:CP001911:CP001912:CP001913:CP001914:CP001915:CP001916:CP001917	NA	None	No	Agricultural	NA	Host	Gc01699
45811	Mycobacterium bovis BCG str. Mexico	1	0	Mexico	Bacteria	Actinobacteria	Actinobacteridae	Actinomycetales	Corynebacterineae	Mycobacteriaceae	NA	NA	genomic DNA	4350386	2011-11-09	717522	CP002095.1	CP002095	NA	Tuberculosis	Yes	Animal Pathogen, Cattle Pathogen, Human Pathogen,	Pathogen	Host	Gc02023
45817	Flexistipes sinusarabici DSM 4947	1	0	DSM 4947	Bacteria	Deferribacteres	Deferribacterales	Deferribacteraceae	Flexistipes	NA	NA	NA	genomic DNA	2526590	2011-11-21	717231	CP002858.1	CP002858	NA	None	No	GEBA, Tree of Life	NA	Marine	Gc01819
45947	Campylobacter jejuni subsp. jejuni S3	1	0	S3	Bacteria	Proteobacteria	Epsilonproteobacteria	Campylobacterales	Campylobacteraceae	Campylobacter	NA:pTet	NA	genomic DNA	1681364:43222	2011-03-02	718271	CP001960.1:CP001961.1	CP001960:CP001961	NA	Food poisoning	Yes	Animal Pathogen, Medical, Poultry	Pathogen, Food poisoning	Birds intestinal microflora, Wastewater	Gc01564
46075	Bacillus atrophaeus 1942	1	0	1942	Bacteria	Firmicutes	Bacillales	Bacillaceae	Bacillus	NA	NA	NA	genomic DNA	4168266	2010-11-02	720555	CP002207.1	CP002207	NA	None	No	Biotechnological	NA	Soil	Gc01508
46089	Marinobacter adhaerens HP15	1	0	HP15	Bacteria	Proteobacteria	Gammaproteobacteria	Alteromonadales	Alteromonadaceae	Marinobacter	NA:pHP-187:pHP-42	NA	genomic DNA	4421911:187465:42349	12-OCT-2011	225937	CP001978.1:CP001980.1:CP001979.1	CP001978:CP001980:CP001979	NA	None	No	Environmental, Marine Microbial Initiative (MMI)	NA	Marine	Gc01400
46293	Thermus scotoductus SA-01	1	0	SA-01	Bacteria	Deinococcus-Thermus	Deinococci	Thermales	Thermaceae	Thermus	NA:pTSC8	NA	genomic DNA	2346803:8383	29-DEC-2011	743525	CP001962.1:CP001963.1	CP001962:CP001963	NA	None	No	Biotechnological	NA	Fresh water, Groundwater	Gc01603
46303	Delftia sp. Cs1-4	1	0	Cs1-4	Bacteria	Proteobacteria	Betaproteobacteria	Burkholderiales	Comamonadaceae	Delftia	NA	NA	genomic DNA	6685842	12-OCT-2011	742013	CP002735.1	CP002735	NA	None	No	Biotechnological	NA	Fresh water, Oil fields, Sludge, Soil	Gc01784
46453	Mycoplasma putrefaciens KS1	1	0	KS1	Bacteria	Tenericutes	Mollicutes	Mycoplasmataceae	Mycoplasma	NA	NA	NA	genomic DNA	832603	17-OCT-2011	743965	CP003021.1	CP003021	Goat	Pneumonia, Respiratory infection, Tracheobronchitis	Yes	Human Pathogen, Medical	Pathogen	Host	Gc01928
46527	Spirochaeta caldaria DSM 7334	1	0	DSM 7334	Bacteria	Spirochaetes	Spirochaetales	Spirochaetaceae	Spirochaeta	NA	NA	NA	genomic DNA	3239340	12-AUG-2011	744872	CP002868.1	CP002868	NA	None	No	GEBA, Tree of Life	NA	Fresh water, Hot spring	Gc01874
46673	Thermodesulfobium narugense DSM 14796	1	0	DSM 14796	Bacteria	Firmicutes	Clostridia	Thermoanaerobacterales	Thermodesulfobiaceae	Thermodesulfobium	NA	NA	genomic DNA	1898865	11-OCT-2011	747365	CP002690.1	CP002690	NA	None	No	Biotechnological, GEBA, Tree of Life	NA	Hot spring	Gc01747
46883	Nitratifractor salsuginis DSM 16511	1	0	DSM 16511	Bacteria	Proteobacteria	Epsilonproteobacteria	Nitratifractor	NA		NA	NA	genomic DNA	2101285	11-OCT-2011	749222	CP002452.1	CP002452	NA	NA	No	GEBA, Tree of Life	NA	Hydrothermal vent, Marine	Gc01594
47019	Shewanella baltica OS678	1	0	OS678	Bacteria	Proteobacteria	Gammaproteobacteria	Alteromonadales	Shewanellaceae	Shewanella	NA:pSBAL67801	NA	genomic DNA	5288069:80698	2012-02-22	693973	CP002383.1:CP002384.1	CP002383:CP002384	NA	None	No	Biotechnological	NA	Marine	Gc01661
47337	Aggregatibacter actinomycetemcomitans ANH9381	1	0	ANH9381	Bacteria	Proteobacteria	Gammaproteobacteria	Pasteurellales	Pasteurellaceae	Aggregatibacter	NA	NA	genomic DNA	2136808	23-DEC-2011	754507	CP003099.1	CP003099	Homo sapiens	Periodontitis, Periodontal infection	Yes	Human Pathogen, Medical, Animal Pathogen	Pathogen	Host, Oral microflora	Gc02074
47581	Chlamydia trachomatis L2c	1	0	L2c	Bacteria	Chlamydiae	Chlamydiales	Chlamydiaceae	Chlamydia/Chlamydophila group	Chlamydia	NA	NA	genomic DNA	1038313	06-JUL-2011	887712	CP002024.1	CP002024	Homo sapiens	Bronchitis, Pharyngitis, Pneumonia, Respiratory infection	Yes	Animal Pathogen, Human Pathogen, Medical	Pathogen	Host	Gc01882
47603	Fluviicola taffensis DSM 16823	1	0	DSM 16823	Bacteria	Bacteroidetes	Flavobacteriia	Flavobacteriales	Cryomorphaceae	Fluviicola	NA	NA	genomic DNA	4633577	2011-11-21	755732	CP002542.1	CP002542	NA	NA	No	Tree of Life, GEBA	NA	Fresh water, Hot spring	Gc01706
47605	Desulfotomaculum ruminis DSM 2154	1	0	DSM 2154	Bacteria	Firmicutes	Clostridia	Clostridiales	Peptococcaceae	Desulfotomaculum	NA	NA	genomic DNA	3969014	12-OCT-2011	696281	CP002780.1	CP002780	NA	None	No	Biotechnological	NA	Animal intestinal microflora, Fresh water,	Gc01775
47621	Granulicella tundricola	1	0	MP5ACTX9	Bacteria	Acidobacteria	Acidobacteriales	Acidobacteriaceae	Granulicella	NA	NA:pACIX901:pACIX902:pACIX903:pACIX904:pACIX905	NA	genomic DNA	4309153:475658:300292:188167:115493:115221	2011-11-18	940615	CP002480.1:CP002481.1:CP002482.1:CP002483.1:CP002484.1:CP002485.1	CP002480:CP002481:CP002482:CP002483:CP002484:CP002485	NA	NA	No	NA	Acidophile	Acid mine	Gc01833
47863	Planctomyces brasiliensis DSM 5305	1	0	DSM 5305	Bacteria	Planctomycetes	Planctomycetia	Planctomycetales	Planctomycetaceae	Planctomyces	NA	NA	genomic DNA	6006602	07-OCT-2011	756272	CP002546.1	CP002546	NA	None	No	GEBA, Tree of Life	NA	Fresh water, Marine	Gc01674
47949	Campylobacter jejuni subsp. jejuni ICDCCJ07001	1	0	ICDCCJ07001	Bacteria	Proteobacteria	Epsilonproteobacteria	Campylobacterales	Campylobacteraceae	Campylobacter	NA:pTet	NA	genomic DNA	1664840:44084	14-DEC-2010	757425	CP002029.1:CP002030.1	CP002029:CP002030	Homo sapiens	Food poisoning	Yes	Medical	Pathogen, Food poisoning	Wastewater, Host	Gc01565
47953	Sphaerochaeta globus str. Buddy	1	0	Buddy	Bacteria	Spirochaetes	Spirochaetales	Sphaerochaeta	NA		NA	NA	genomic DNA	3316466	11-OCT-2011	158189	CP002541.1	CP002541	NA	None	No	Tree of Life	NA	Marine, Hot spring	Gc01664
48011	Escherichia coli W	1	0	W	Bacteria	Proteobacteria	Gammaproteobacteria	Enterobacteriales	Enterobacteriaceae	Escherichia	NA:pRK1:pRK2	NA	genomic DNA	4900968:102536:5360	12-JAN-2011	566546	CP002185.1:CP002186.1:CP002187.1	CP002185:CP002186:CP002187	NA	NA	No	NA	NA	NA	Gc01566
48079	Ketogulonigenium vulgarum WSH-001	1	0	WSH-001	Bacteria	Proteobacteria	Alphaproteobacteria	Rhodobacterales	Rhodobacteraceae	Ketogulonicigenium	NA:1:2	NA	genomic DNA	2766400:267986:242715	17-OCT-2011	759362	CP002018.1:CP002019.1:CP002020.1	CP002018:CP002019:CP002020	NA	NA	No	Biotechnological, Vitamin C production	NA	Soil	Gc01923
48121	Spirochaeta coccoides DSM 17374	1	0	DSM 17374	Bacteria	Spirochaetes	Spirochaetales	Spirochaetaceae	Spirochaeta	NA	NA	NA	genomic DNA	2227296	11-OCT-2011	760011	CP002659.1	CP002659	Neotermes castaneus	NA	No	GEBA, Tree of Life, Bioenergy	NA	Host	Gc01739
48195	Hippea maritima DSM 10411	1	0	DSM 10411	Bacteria	Proteobacteria	Deltaproteobacteria	Desulfurellales	Desulfurellaceae	Hippea	NA	NA	genomic DNA	1694430	11-OCT-2011	760142	CP002606.1	CP002606	NA	None	No	GEBA, Tree of Life	NA	Marine	Gc01705
48289	Haliscomenobacter hydrossis DSM 1100	1	0	DSM 1100	Bacteria	Bacteroidetes	Sphingobacteriia	Sphingobacteriales	Saprospiraceae	Haliscomenobacter	NA:pHALHY01:pHALHY02:pHALHY03	NA	genomic DNA	8371686:164019:143757:92189	11-OCT-2011	760192	CP002691.1:CP002692.1:CP002693.1:CP002694.1	CP002691:CP002692:CP002693:CP002694	NA	None	No	GEBA, Tree of Life	NA	Sludge	Gc01752
48313	Desulfotomaculum kuznetsovii DSM 6115	1	0	DSM 6115	Bacteria	Firmicutes	Clostridia	Clostridiales	Peptococcaceae	Desulfotomaculum	NA	NA	genomic DNA	3601386	12-OCT-2011	760568	CP002770.1	CP002770	NA	None	No	NA	NA	Animal intestinal microflora, Fresh water,	Gc01781
48315	Streptococcus parasanguinis ATCC 15912	1	0	ATCC 15912	Bacteria	Firmicutes	Lactobacillales	Streptococcaceae	Streptococcus	NA	NA	NA	genomic DNA	2153652	2011-11-21	833	CP002843.1	CP002843	Homo sapiens	NA	No	Human Microbiome Project (HMP), Medical	NA	Host	Gc01842
48447	Rothia dentocariosa ATCC 17931	1	0	ATCC 17931	Bacteria	Actinobacteria	Actinobacteridae	Actinomycetales	Micrococcineae	Micrococcaceae	NA	NA	genomic DNA	2506025	2010-11-03	733	CP002280.1	CP002280	Homo sapiens	Endocarditis, Meningitis, Opportunistic infection,	Yes	Human Microbiome Project (HMP), Medical	NA	Host, Human oral microflora	Gc01662
48619	Pseudoxanthomonas suwonensis 11-1	1	0	2013-01-11	Bacteria	Proteobacteria	Gammaproteobacteria	Xanthomonadales	Xanthomonadaceae	Pseudoxanthomonas	NA	NA	genomic DNA	3419049	2011-11-21	743721	CP002446.1	CP002446	NA	NA	No	Biofuels, Biomass conversion	NA	NA	Gc01587
48971	Terriglobus saanensis SP1PR4	1	0	SP1PR4	Bacteria	Acidobacteria	Acidobacteriales	Acidobacteriaceae	Terriglobus	NA	NA	NA	genomic DNA	5095226	07-OCT-2011	401053	CP002467.1	CP002467	NA	NA	No	Biotechnological	NA	NA	Gc01604
48991	Mesorhizobium ciceri biovar biserrulae WSM1271	1	0	WSM1271	Bacteria	Proteobacteria	Alphaproteobacteria	Rhizobiales	Phyllobacteriaceae	Mesorhizobium	NA:pMESCI01	NA	genomic DNA	6264489:425539	11-OCT-2011	765698	CP002447.1:CP002448.1	CP002447:CP002448	Biserrula pelecinus L	None	No	Agricultural, Biotechnological, Root Nodulating	NA	Host, Plant root, Rhizosphere, Root nodule,	Gc01578
49033	Parachlamydia acanthamoebae UV-7	1	0	UV-7	Bacteria	Chlamydiae	Chlamydiales	Parachlamydiaceae	Parachlamydia	NA	NA	NA	genomic DNA	3072383	2012-02-10	765952	FR872580.1	FR872580	NA	NA	Yes	NA	NA	NA	Gc01892
49035	Simkania negevensis Z	1	0	Z	Bacteria	Chlamydiae	Chlamydiales	Simkaniaceae	Simkania	NA	NA:pSn	NA	genomic DNA	2496337:132038	2011-11-15	331113	FR872582.1:FR872581.1	FR872582:FR872581	Homo sapiens	Pneumonia, Bronchiolitis, Respiratory infection	Yes	Human Pathogen, Medical	Pathogen	Host, Wastewater	Gc01893
49039	Riemerella anatipestifer RA-GD	1	0	RA-GD	Bacteria	Bacteroidetes	Flavobacteriia	Flavobacteriales	Flavobacteriaceae	Riemerella	NA	NA	genomic DNA	2166384	20-MAY-2011	992406	CP002562.1	CP002562	NA	Septicemia	No	Animal Pathogen	Pathogen	NA	Gc01683
49125	Runella slithyformis DSM 19594	1	0	DSM 19594	Bacteria	Bacteroidetes	Cytophagia	Cytophagales	Cytophagaceae	Runella	NA:pRUNSL01:pRUNSL02:pRUNSL03:pRUNSL04:pRUNSL05	NA	genomic DNA	6568739:106999:93527:66926:44754:38784	16-AUG-2011:12-AUG-2011:12-AUG-2011:12-AUG-2011:12-AUG-2011:12-AUG-2011	761193	CP002859.1:CP002860.1:CP002861.1:CP002862.1:CP002863.1:CP002864.1	CP002859:CP002860:CP002861:CP002862:CP002863:CP002864	NA	None	No	GEBA, Tree of Life	NA	Host, Fresh water	Gc01829
49147	Lactobacillus delbrueckii subsp. bulgaricus ND02	1	0	ND02	Bacteria	Firmicutes	Lactobacillales	Lactobacillaceae	Lactobacillus	NA	NA:unnamed	NA	genomic DNA	2125753:6223	21-JUN-2011	767455	CP002341.1:CP002342.1	CP002341:CP002342	Homo sapiens	None	No	Biotechnological, Food industry, Lactic acid	Probiotic	Host, Intestinal microflora	Gc01544
49149	Streptococcus thermophilus ND03	1	0	ND03	Bacteria	Firmicutes	Lactobacillales	Streptococcaceae	Streptococcus	NA	NA	NA	genomic DNA	1831949	18-JAN-2011	767463	CP002340.1	CP002340	NA	None	No	Biotechnological, Food industry	NA	NA	Gc01558
49153	Lactobacillus helveticus H10	1	0	H10	Bacteria	Firmicutes	Lactobacillales	Lactobacillaceae	Lactobacillus	NA	NA:pH10	NA	genomic DNA	2145899:26484	20-MAY-2011	767462	CP002429.1:CP002430.1	CP002429:CP002430	NA	None	No	Food industry	Probiotic	Host	Gc01622
49293	Prevotella denticola F0289	1	0	F0289	Bacteria	Bacteroidetes	Bacteroidia	Bacteroidales	Prevotellaceae	Prevotella	NA	NA	genomic DNA	2937589	2011-03-28	9137	CP002589.1	CP002589	Homo sapiens	NA	No	Human Microbiome Project (HMP), Medical	NA	Human oral microflora, Host	Gc01702
49337	Pedobacter saltans DSM 12145	1	0	DSM 12145	Bacteria	Bacteroidetes	Sphingobacteriia	Sphingobacteriales	Sphingobacteriaceae	Pedobacter	NA	NA	genomic DNA	4635236	2011-11-21	762903	CP002545.1	CP002545	NA	None	No	GEBA, Tree of Life	NA	Soil	Gc01673
49403	Thermovibrio ammonificans HB-1	1	0	HB-1	Bacteria	Aquificae	Aquificales	Desulfurobacteriaceae	Thermovibrio	NA	NA:pTHEAM01	NA	genomic DNA	1682965:76561	21-NOV-2011:11-OCT-2011	648996	CP002444.1:CP002445.1	CP002444:CP002445	NA	None	No	Biotechnological	NA	Fresh water, Hydrothermal vent, Deep sea,	Gc01577
49421	Mycoplasma suis str. Illinois	1	0	Illinois	Bacteria	Tenericutes	Mollicutes	Mycoplasmataceae	Mycoplasma	NA	NA	NA	genomic DNA	742431	2011-04-15	768700	CP002525.1	CP002525	Sus scrofa	Pneumonia, Respiratory infection, Tracheobronchitis	Yes	Medical, Human Pathogen	Pathogen	Host	Gc01630
49451	Shewanella baltica OS117	1	0	OS117	Bacteria	Proteobacteria	Gammaproteobacteria	Alteromonadales	Shewanellaceae	Shewanella	NA:pSBAL11701:pSBAL11702:pSBAL11703	NA	genomic DNA	5242964:120153:91728:71173	2012-02-21	693970	CP002811.1:CP002812.1:CP002813.1:CP002814.1	CP002811:CP002812:CP002813:CP002814	NA	None	No	Biotechnological	NA	Marine	Gc01803
49523	Calditerrivibrio nitroreducens DSM 19672	1	0	DSM 19672	Bacteria	Deferribacteres	Deferribacterales	Deferribacteraceae	NA		NA:pCALNI01	NA	genomic DNA	2157835:58717	07-OCT-2011	768670	CP002347.1:CP002348.1	CP002347:CP002348	NA	None	No	GEBA, Tree of Life	NA	Host	Gc01554
49657	Isoptericola variabilis 225	1	0	225	Bacteria	Actinobacteria	Actinobacteridae	Actinomycetales	Micrococcineae	Promicromonosporaceae	NA	NA	genomic DNA	3307740	12-OCT-2011	743718	CP002810.1	CP002810	Australian termite Mastotermes	NA	No	Biofuels, Biomass conversion	NA	Host	Gc01774
49719	Shewanella baltica BA175	1	0	BA175	Bacteria	Proteobacteria	Gammaproteobacteria	Alteromonadales	Shewanellaceae	Shewanella	NA:pSBAL17501:pSBAL17502	NA	genomic DNA	5066051:72392:60958	2012-02-22	693974	CP002767.1:CP002768.1:CP002769.1	CP002767:CP002768:CP002769	NA	None	No	Biotechnological	NA	Marine	Gc01845
50001	Corynebacterium variabile DSM 44702	1	0	DSM 44702	Bacteria	Actinobacteria	Actinobacteridae	Actinomycetales	Corynebacterineae	Corynebacteriaceae	NA	NA	genomic DNA	3433007	2011-11-08	858619	CP002917.1	CP002917	NA	None	No	Food industry, Biotechnological	Fast growing	Normal microflora, Soil	Gc01963
50015	Sphingobium chlorophenolicum L-1	2	0	L-1	Bacteria	Proteobacteria	Alphaproteobacteria	Sphingomonadales	Sphingomonadaceae	Sphingobium	NA:NA:pSPHCH01	NA	genomic DNA	3080818:1368670:123733	07-OCT-2011	690566	CP002798.1:CP002799.1:CP002800.1	CP002798:CP002799:CP002800	NA	NA	No	NA	NA	Soil	Gc01844
50029	Mycoplasma haemofelis Ohio2	1	0	Ohio2	Bacteria	Tenericutes	Mollicutes	Mycoplasmataceae	Mycoplasma	NA	NA	NA	genomic DNA	1155937	2011-11-07	859194	CP002808.1	CP002808	NA	Feline infectious anemia, Haemobartonellosis	No	Animal Pathogen, Medical	Pathogen	Host	Gc01629
50045	Candidatus Blochmannia vafer str. BVAF	1	0	BVAF	Bacteria	Proteobacteria	Gammaproteobacteria	Enterobacteriales	Enterobacteriaceae	ant endosymbionts	NA	NA	genomic DNA	722585	2011-11-28	859654	CP002189.2	CP002189	Camponotus vafer	None	No	Pest control, Biotechnological	NA	Bacteriocytes, Endosymbiont, Host, Insect	Gc01589
50049	Sphaerochaeta pleomorpha str. Grapes	1	0	Grapes	Bacteria	Spirochaetes	Spirochaetales	Sphaerochaeta	NA		NA	NA	genomic DNA	3590853	05-DEC-2011	158190	CP003155.1	CP003155	NA	None	No	NA	NA	Fresh water	Gc02042
50199	Capnocytophaga canimorsus Cc5	1	0	Cc5	Bacteria	Bacteroidetes	Flavobacteriia	Flavobacteriales	Flavobacteriaceae	Capnocytophaga	NA	NA	genomic DNA	2571406	2011-11-21	860228	CP002113.1	CP002113	Homo sapiens	Periodontitis, Disseminated intravascular coagulation (DIC),	Yes	Medical	Pathogen	Gingival crevices, Host	Gc01889
50295	Thermoanaerobacterium xylanolyticum LX-11	1	0	LX-11	Bacteria	Firmicutes	Clostridia	Thermoanaerobacterales	Thermoanaerobacterales Family III. Incertae Sedis	Thermoanaerobacterium	NA	NA	genomic DNA	2534358	07-OCT-2011	858215	CP002739.1	CP002739	NA	None	No	Biotechnological	NA	Fresh water, Sediment	Gc01841
50341	Agrobacterium sp. H13-3	2	0	H13-3	Bacteria	Proteobacteria	Alphaproteobacteria	Rhizobiales	Rhizobiaceae	Rhizobium/Agrobacterium group	NA:NA:pAspH13-3a	NA	genomic DNA	2823930:2148289:601551	19-DEC-2011	861208	CP002248.1:CP002249.1:CP002250.1	CP002248:CP002249:CP002250	NA	NA	No	NA	NA	Host	Gc01627
50391	Mycoplasma mycoides subsp. capri LC str. 95010	1	0	95010	Bacteria	Tenericutes	Mollicutes	Mycoplasmataceae	Mycoplasma	NA	NA:pMmc-95010	NA	genomic DNA	1153998:1840	12-APR-2011:08-SEP-2011	862259	FQ377874.1:FQ790215.1	FQ377874:FQ790215	NA	Arthritis, Mammitis, Pneumonia	No	Animal Pathogen, Medical	Pathogen	Host	Gc01850
50455	Clostridium acetobutylicum EA 2018	1	0	EA 2018	Bacteria	Firmicutes	Clostridia	Clostridiales	Clostridiaceae	Clostridium	NA:EA2018plasmid	NA	genomic DNA	3940230:191996	2011-03-08	863638	CP002118.1:CP002119.1	CP002118:CP002119	NA	None	No	Acetone production, Biotechnological, Butanol	NA	Soil	Gc01606
50581	Weeksella virosa DSM 16922	1	0	DSM 16922	Bacteria	Bacteroidetes	Flavobacteriia	Flavobacteriales	Flavobacteriaceae	Weeksella	NA	NA	genomic DNA	2272954	11-OCT-2011	865938	CP002455.1	CP002455	Homo sapiens	None	No	GEBA, Tree of Life	NA	Host	Gc01619
50589	Helicobacter pylori F16	1	0	F16	Bacteria	Proteobacteria	Epsilonproteobacteria	Campylobacterales	Helicobacteraceae	Helicobacter	NA	NA	genomic DNA	1575399	01-JUN-2011	866344	AP011940.1	AP011940	Homo sapiens	Gastric inflammation, Ulcer	Yes	Human Pathogen, Medical	Pathogen	Host, Human stomach	Gc01857
50591	Helicobacter pylori F30	1	0	F30	Bacteria	Proteobacteria	Epsilonproteobacteria	Campylobacterales	Helicobacteraceae	Helicobacter	NA:pHPF30	NA	genomic DNA	1570564:9129	01-JUN-2011	866345	AP011941.1:AP011942.1	AP011941:AP011942	Homo sapiens	Gastric inflammation, Ulcer	Yes	Human Pathogen, Medical	Pathogen	Host, Human stomach	Gc01856
50593	Helicobacter pylori F32	1	0	F32	Bacteria	Proteobacteria	Epsilonproteobacteria	Campylobacterales	Helicobacteraceae	Helicobacter	NA:pHPF32	NA	genomic DNA	1578824:2637	01-JUN-2011	102608	AP011943.1:AP011944.1	AP011943:AP011944	Homo sapiens	Gastric inflammation, Ulcer	Yes	Human Pathogen, Medical	Pathogen	Host, Human stomach	Gc01855
50595	Helicobacter pylori F57	1	0	F57	Bacteria	Proteobacteria	Epsilonproteobacteria	Campylobacterales	Helicobacteraceae	Helicobacter	NA	NA	genomic DNA	1609006	01-JUN-2011	866346	AP011945.1	AP011945	Homo sapiens	Ulcer, Gastric inflammation	Yes	Medical, Human Pathogen	Pathogen	Host, Human stomach	Gc01854
50599	Mycoplasma leachii 99/014/6	1	0	99/014/6	Bacteria	Tenericutes	Mollicutes	Mycoplasmataceae	Mycoplasma	NA	NA	NA	genomic DNA	1017232	04-JUL-2011	866629	FR668087.1	FR668087	Bos taurus, Homo sapiens	Arthritis	Yes	Human Pathogen, Animal Pathogen, Medical	Pathogen	Host	Gc01894
50601	Rahnella sp. Y9602	1	0	Y9602	Bacteria	Proteobacteria	Gammaproteobacteria	Enterobacteriales	Enterobacteriaceae	Rahnella	NA:pRAHAQ01:pRAHAQ02	NA	genomic DNA	4864217:616549:133486	21-NOV-2011:11-OCT-2011:11-OCT-2011	741091	CP002505.1:CP002506.1:CP002507.1	CP002505:CP002506:CP002507	Homo sapiens, freshwater	NA	No	Bioremediation, Environmental	NA	Fresh water, Human intestinal microflora,	Gc01605
50697	Tepidanaerobacter sp. Re1	1	0	Re1	Bacteria	Firmicutes	Clostridia	Thermoanaerobacterales	Thermoanaerobacteraceae	Tepidanaerobacter	NA	NA	genomic DNA	2759867	11-OCT-2011	499229	CP002728.1	CP002728	NA	NA	No	Biofuels	NA	Sludge	Gc01761
50729	Haemophilus influenzae F3031	1	0	F3031	Bacteria	Proteobacteria	Gammaproteobacteria	Pasteurellales	Pasteurellaceae	Haemophilus	NA	NA	genomic DNA	1985832	2011-02-03	866630	FQ670178.1	FQ670178	Homo sapiens	Meningitis, Respiratory infection	Yes	Medical, Human Pathogen	Pathogen	Host	Gc01617
50743	Cellulophaga lytica DSM 7489	1	0	DSM 7489	Bacteria	Bacteroidetes	Flavobacteriia	Flavobacteriales	Flavobacteriaceae	Cellulophaga	NA	NA	genomic DNA	3765936	2011-11-21	867900	CP002534.1	CP002534	NA	NA	No	GEBA, Tree of Life	NA	Mud	Gc01668
50751	Alicycliphilus denitrificans K601	1	0	K601	Bacteria	Proteobacteria	Betaproteobacteria	Burkholderiales	Comamonadaceae	Alicycliphilus	NA:pALIDE201	NA	genomic DNA	4995263:75488	11-OCT-2011	596154	CP002657.1:CP002658.1	CP002657:CP002658	NA	None	No	NA	NA	NA	Gc01734
50757	Desulfotomaculum carboxydivorans CO-1-SRB	1	0	CO-1-SRB	Bacteria	Firmicutes	Clostridia	Clostridiales	Peptococcaceae	Desulfotomaculum	NA	NA	genomic DNA	2892255	12-OCT-2011	868595	CP002736.1	CP002736	NA	None	No	NA	NA	Animal intestinal microflora, Fresh water,	Gc01783
50823	Spirochaeta thermophila DSM 6578	1	0	DSM 6578	Bacteria	Spirochaetes	Spirochaetales	Spirochaetaceae	Spirochaeta	NA	NA	NA	genomic DNA	2560222	07-OCT-2011	869211	CP002903.1	CP002903	NA	None	No	GEBA, Tree of Life	NA	Hot spring, Marine	Gc01897
50825	Treponema succinifaciens DSM 2489	1	0	DSM 2489	Bacteria	Spirochaetes	Spirochaetales	Spirochaetaceae	Treponema	NA	NA:pTRESU01	NA	genomic DNA	2731853:165572	11-OCT-2011	869209	CP002631.1:CP002632.1	CP002631:CP002632	NA	None	No	GEBA, Tree of Life	NA	Host	Gc01722
50827	Marinithermus hydrothermalis DSM 14884	1	0	DSM 14884	Bacteria	Deinococcus-Thermus	Deinococci	Thermales	Thermaceae	Marinithermus	NA	NA	genomic DNA	2269167	11-OCT-2011	869210	CP002630.1	CP002630	NA	NA	No	Tree of Life, GEBA	NA	Marine	Gc01721
51067	Gardnerella vaginalis HMP9231	1	0	HMP9231	Bacteria	Actinobacteria	Actinobacteridae	Bifidobacteriales	Bifidobacteriaceae	Gardnerella	NA	NA	genomic DNA	1726519	18-MAY-2011	9231	CP002725.1	CP002725	Homo sapiens	NA	Yes	Human Microbiome Project (HMP), Medical	NA	Host, Human oral microflora, Vagina	Gc01768
51073	Aerococcus urinae ACS-120-V-Col10a	1	0	ACS-120-V-Col10a	Bacteria	Firmicutes	Lactobacillales	Aerococcaceae	Aerococcus	NA	NA	NA	genomic DNA	2080974	2011-03-23	9243	CP002512.1	CP002512	Homo sapiens	NA	No	Human Microbiome Project (HMP), Medical	NA	Host, Human vaginal microflora	Gc01697
51077	Bifidobacterium breve ACS-071-V-Sch8b	1	0	ACS-071-V-Sch8b	Bacteria	Actinobacteria	Actinobacteridae	Bifidobacteriales	Bifidobacteriaceae	Bifidobacterium	NA	NA	genomic DNA	2327492	17-MAY-2011	9228	CP002743.1	CP002743	Homo sapiens	None	No	Human Microbiome Project (HMP), Medical	NA	Host, Human vaginal microflora	Gc01767
51247	Selenomonas sputigena ATCC 35185	1	0	ATCC 35185	Bacteria	Firmicutes	Negativicutes	Selenomonadales	Veillonellaceae	Selenomonas	NA	NA	genomic DNA	2568361	11-OCT-2011	546271	CP002637.1	CP002637	Homo sapiens	Periodontitis, Septicemia	Yes	GEBA, Human Pathogen, Medical, Tree of Life	Pathogen	Gastrointestinal tract, Host, Respiratory	Gc01740
51497	Desulfurobacterium thermolithotrophum DSM 11699	1	0	DSM 11699	Bacteria	Aquificae	Aquificales	Desulfurobacteriaceae	Desulfurobacterium	NA	NA	NA	genomic DNA	1541968	11-OCT-2011	868864	CP002543.1	CP002543	NA	NA	No	Biotechnological, GEBA, Tree of Life	NA	Marine	Gc01671
51513	Mycobacterium sp. JDM601	1	0	JDM601	Bacteria	Actinobacteria	Actinobacteridae	Actinomycetales	Corynebacterineae	Mycobacteriaceae	NA	NA	genomic DNA	4643668	16-AUG-2011	875328	CP002329.1	CP002329	Homo sapiens	None	Yes	Medical	NA	Host, Human skin	Gc01769
51631	Sphingobacterium sp. 21	1	0	21	Bacteria	Bacteroidetes	Sphingobacteriia	Sphingobacteriales	Sphingobacteriaceae	Sphingobacterium	NA	NA	genomic DNA	6226409	2011-11-21	743722	CP002584.1	CP002584	NA	NA	No	Medical	NA	NA	Gc01695
51745	Porphyromonas asaccharolytica DSM 20707	1	0	DSM 20707	Bacteria	Bacteroidetes	Bacteroidia	Bacteroidales	Porphyromonadaceae	Porphyromonas	NA	NA	genomic DNA	2186370	11-OCT-2011	879243	CP002689.1	CP002689	Homo sapiens	NA	Yes	GEBA, Tree of Life	NA	Host	Gc01748
51765	Marinomonas mediterranea MMB-1	1	0	MMB-1	Bacteria	Proteobacteria	Gammaproteobacteria	Oceanospirillales	Marinomonas	NA	NA	NA	genomic DNA	4684316	2011-11-21	717774	CP002583.1	CP002583	NA	None	No	Comparative analysis, Environmental,	NA	Marine	Gc01696
51773	Cyclobacterium marinum DSM 745	1	0	DSM 745	Bacteria	Bacteroidetes	Cytophagia	Cytophagales	Cyclobacteriaceae	Cyclobacterium	NA	NA	genomic DNA	6221273	03-AUG-2011	880070	CP002955.1	CP002955	Poronotus triacanthus	NA	No	GEBA, Tree of Life	NA	Host	Gc01913
51777	Desulfobacca acetoxidans DSM 11109	1	0	DSM 11109	Bacteria	Proteobacteria	Deltaproteobacteria	Syntrophobacterales	Syntrophaceae	Desulfobacca	NA	NA	genomic DNA	3282536	11-OCT-2011	880072	CP002629.1	CP002629	NA	NA	No	GEBA, Tree of Life	NA	Fresh water, Sludge	Gc01720
51883	Vibrio anguillarum 775	2	0	775	Bacteria	Proteobacteria	Gammaproteobacteria	Vibrionales	Vibrionaceae	Listonella	NA	NA	genomic DNA	3063912:988135	13-JUN-2011	882102	CP002284.1:CP002285.1	CP002284:CP002285	Oncorhynchus kisutch (Coho salmon)	Cholera, Food poisoning	Yes	Human Pathogen, Medical	NA	Fresh water, Host	Gc01828
51915	Burkholderia rhizoxinica HKI 454	1	0	HKI 454	Bacteria	Proteobacteria	Betaproteobacteria	Burkholderiales	Burkholderiaceae	Burkholderia	NA:pBRH01:pBRH02	B1	genomic DNA	2755309:822304:172525	17-JAN-2011:16-FEB-2011:13-JUN-2011	882378	FR687359.1:FR687360.1:FR687361.1	FR687359:FR687360:FR687361	Rhizopus microsporus	NA	No	Pharmaceutical, Medical	NA	Host	Gc01557
52021	Escherichia coli str. 'clone D i2'	1	0	clone D i2	Bacteria	Proteobacteria	Gammaproteobacteria	Enterobacteriales	Enterobacteriaceae	Escherichia	NA	NA	genomic DNA	5038386	2011-11-03	885276	CP002211.1	CP002211	Homo sapiens	Diarrhea	Yes	Human Pathogen, Medical	Pathogen	Host, Human intestinal microflora	Gc02024
52023	Escherichia coli str. 'clone D i14'	1	0	clone D i14	Bacteria	Proteobacteria	Gammaproteobacteria	Enterobacteriales	Enterobacteriaceae	Escherichia	NA	NA	genomic DNA	5038386	2011-11-03	885275	CP002212.1	CP002212	Homo sapiens	Diarrhea	Yes	Human Pathogen, Medical	Pathogen	Host, Human intestinal microflora	Gc02025
52077	Escherichia coli DH1	1	0	DH1	Bacteria	Proteobacteria	Gammaproteobacteria	Enterobacteriales	Enterobacteriaceae	Escherichia	NA	NA	genomic DNA	4621430	21-JUN-2011	536056	AP012030.1	AP012030	Homo sapiens	None	No	Human Pathogen, Medical	Non-Pathogen	Host, Human intestinal microflora	Gc01859
52409	Caldicellulosiruptor kronotskyensis 2002	1	0	2002	Bacteria	Firmicutes	Clostridia	Thermoanaerobacterales	Thermoanaerobacterales Family III. Incertae Sedis	Caldicellulosiruptor	NA	NA	genomic DNA	2843785	07-OCT-2011	632348	CP002330.1	CP002330	NA	None	No	Bioenergy, Biotechnological, Energy production	NA	Hot spring	Gc01547
52467	Muricauda ruestringensis DSM 13258	1	0	DSM 13258	Bacteria	Bacteroidetes	Flavobacteriia	Flavobacteriales	Flavobacteriaceae	Muricauda	NA	NA	genomic DNA	3842422	19-AUG-2011	886377	CP002999.1	CP002999	NA	NA	No	GEBA, Tree of Life	NA	NA	Gc01927
52541	Methylovorus sp. MP688	1	0	MP688	Bacteria	Proteobacteria	Betaproteobacteria	Methylophilales	Methylophilaceae	Methylovorus	NA	NA	genomic DNA	2862391	2011-04-12	887061	CP002252.1	CP002252	NA	NA	No	Amino acids production, Biocatalysis	NA	Air, Soil, Wastewater	Gc01550
52545	Marinomonas posidonica IVIA-Po-181	1	0	IVIA-Po-181	Bacteria	Proteobacteria	Gammaproteobacteria	Oceanospirillales	Marinomonas	NA	NA	NA	genomic DNA	3899940	12-OCT-2011	491952	CP002771.1	CP002771	(seagrass) Posidonia oceanica	None	No	Comparative analysis, Environmental	NA	Marine	Gc01770
52629	Thioalkalimicrobium cyclicum ALM1	1	0	ALM1	Bacteria	Proteobacteria	Gammaproteobacteria	Thiotrichales	Piscirickettsiaceae	Thioalkalimicrobium	NA	NA	genomic DNA	1932455	25-MAY-2011	717773	CP002776.1	CP002776	NA	NA	No	Bioremediation, Biotechnological	Alkaliphile	NA	Gc01777
52833	Staphylococcus aureus subsp. aureus ECT-R 2	1	0	NA	Bacteria	Firmicutes	Bacillales	Staphylococcus	NA		NA:pLUH01:pLUH02	ECT-R 2	genomic DNA	2729540:2241:27271	2011-11-21	889933	FR714927.1:FR714928.1:FR714929.1	FR714927:FR714928:FR714929	Homo sapiens	Pneumonia, Septicemia	Yes	Human Pathogen, Medical	Pathogen	Host	Gc01843
52837	Nitrosomonas sp. Is79A3	1	0	Is79A3	Bacteria	Proteobacteria	Betaproteobacteria	Nitrosomonadales	Nitrosomonadaceae	Nitrosomonas	NA	NA	genomic DNA	3783444	29-JUN-2011	261292	CP002876.1	CP002876	NA	None	No	Biotechnological	NA	Fresh water	Gc01870
53143	Bifidobacterium longum subsp. longum BBMN68	1	0	BBMN68	Bacteria	Actinobacteria	Actinobacteridae	Bifidobacteriales	Bifidobacteriaceae	Bifidobacterium	NA	NA	genomic DNA	2265943	18-JAN-2011	890402	CP002286.1	CP002286	Homo sapiens	NA	No	Food industry, Medical	NA	Host	Gc01537
53145	Lactobacillus acidophilus 30SC	1	0	30SC	Bacteria	Firmicutes	Lactobacillales	Lactobacillaceae	Lactobacillus	NA	NA:pRKC30SC1:pRKC30SC2	NA	genomic DNA	2078001:7197:12568	20-MAY-2011	891391	CP002559.1:CP002560.1:CP002561.1	CP002559:CP002560:CP002561	Sus Scrofa	NA	No	Food industry, Medical	NA	Host	Gc01676
53211	Candidatus Tremblaya princeps PCIT	1	0	PCIT	Bacteria	Proteobacteria	Betaproteobacteria	Candidatus Tremblaya	NA		NA	NA	genomic DNA	138927	30-AUG-2011	891398	CP002244.1	CP002244	mealybug Planococcus citri (Risso).	NA	No	NA	NA	Host	Gc01866
53213	Candidatus Moranella endobia PCIT	1	0	PCIT	Bacteria	Proteobacteria	Gammaproteobacteria	Enterobacteriales	Enterobacteriaceae	Candidatus Moranella	NA	NA	genomic DNA	538294	30-AUG-2011	903503	CP002243.1	CP002243	Planococcus citri	NA	No	NA	NA	NA	Gc01867
53247	Vibrio furnissii NCTC 11218	2	0	NCTC 11218	Bacteria	Proteobacteria	Gammaproteobacteria	Vibrionales	Vibrionaceae	Vibrio	NA	NA	genomic DNA	3294546:1621862	2011-03-02	903510	CP002377.1:CP002378.1	CP002377:CP002378	Homo sapiens	Gastroenteritis, Zoonotic disease	Yes	Medical	Bioluminescent	Fresh water, Marine, Host	Gc01575
53317	Helicobacter pylori Gambia94/24	1	0	Gambia94/24	Bacteria	Proteobacteria	Epsilonproteobacteria	Campylobacterales	Helicobacteraceae	Helicobacter	NA:unnamed	NA	genomic DNA	1709911:2557	06-JAN-2011	907240	CP002332.1:CP002333.1	CP002332:CP002333	Homo sapiens	Gastric inflammation, Ulcer	Yes	Human Pathogen, Medical	Pathogen	Host, Human stomach	Gc01582
53319	Helicobacter pylori SouthAfrica7	1	0	SouthAfrica7	Bacteria	Proteobacteria	Epsilonproteobacteria	Campylobacterales	Helicobacteraceae	Helicobacter	NA:unnamed	NA	genomic DNA	1653913:25916	06-JAN-2011	907239	CP002336.1:CP002337.1	CP002336:CP002337	Homo sapiens	Gastric inflammation, Ulcer	Yes	Human Pathogen, Medical	Pathogen	Host, Human stomach	Gc01583
53321	Helicobacter pylori India7	1	0	India7	Bacteria	Proteobacteria	Epsilonproteobacteria	Campylobacterales	Helicobacteraceae	Helicobacter	NA	NA	genomic DNA	1675918	06-JAN-2011	907238	CP002331.1	CP002331	Homo sapiens	Gastric inflammation, Ulcer	Yes	Human Pathogen, Medical	Pathogen	Host, Human stomach	Gc01584
53323	Helicobacter pylori Lithuania75	1	0	Lithuania75	Bacteria	Proteobacteria	Epsilonproteobacteria	Campylobacterales	Helicobacteraceae	Helicobacter	NA:unnamed	NA	genomic DNA	1624644:16029	06-JAN-2011	907237	CP002334.1:CP002335.1	CP002334:CP002335	Homo sapiens	Gastric inflammation, Ulcer	Yes	Human Pathogen, Medical	Pathogen	Host, Human stomach	Gc01585
53341	Yersinia enterocolitica subsp. palearctica 105.5R(r)	1	0	105.5R(r)	Bacteria	Proteobacteria	Gammaproteobacteria	Enterobacteriales	Enterobacteriaceae	Yersinia	NA:105.5R(r)p	NA	genomic DNA	4552107:69704	2011-03-10	994476	CP002246.1:CP002247.1	CP002246:CP002247	Homo sapiens	Gastroenteritis, Food poisoning	Yes	Medical, Human Pathogen	Pathogen	Host	Gc01628
53575	Chlamydia trachomatis A2497	1	0	A2497	Bacteria	Chlamydiae	Chlamydiales	Chlamydiaceae	Chlamydia/Chlamydophila group	Chlamydia	NA:Plasmid0001	NA	genomic DNA	1044326:7480	19-DEC-2011	580047	CP002401.1:CP002402.1	CP002401:CP002402	Homo sapiens	NA	Yes	Animal Pathogen, Human Pathogen, Medical	Pathogen	Host	Gc01983
53881	Mycoplasma hyopneumoniae 168	1	0	168	Bacteria	Tenericutes	Mollicutes	Mycoplasmataceae	Mycoplasma	NA	NA	NA	genomic DNA	925576	30-SEP-2011	907287	CP002274.1	CP002274	Sus scrofa	Respiratory infection, Enzootic pneumonia	No	Animal Pathogen, Medical	Pathogen	Host	Gc01551
53887	Treponema brennaborense DSM 12168	1	0	DSM 12168	Bacteria	Spirochaetes	Spirochaetales	Spirochaetaceae	Treponema	NA	NA	NA	genomic DNA	3055580	11-OCT-2011	906968	CP002696.1	CP002696	Bovine	None	No	GEBA, Tree of Life	NA	Host	Gc01749
53917	Methylomonas methanica MC09	1	0	MC09	Bacteria	Proteobacteria	Gammaproteobacteria	Methylococcales	Methylococcaceae	Methylomonas	NA	NA	genomic DNA	5051681	05-DEC-2011	857087	CP002738.1	CP002738	NA	None	No	Biotechnological	NA	Marine, Soil	Gc01779
53943	Stenotrophomonas maltophilia JV3	1	0	JV3	Bacteria	Proteobacteria	Gammaproteobacteria	Xanthomonadales	Xanthomonadaceae	Stenotrophomonas	NA	NA	genomic DNA	4544477	2011-11-15	868597	CP002986.1	CP002986	NA	NA	No	NA	NA	Host, Rhizosphere, Rhizosphere-colonizing	Gc01926
54033	Pseudomonas putida BIRD-1	1	0	BIRD-1	Bacteria	Proteobacteria	Gammaproteobacteria	Pseudomonadales	Pseudomonadaceae	Pseudomonas	NA	NA	genomic DNA	5731541	2011-11-21	931281	CP002290.1	CP002290	NA	None	No	Biocatalysis, Bioplastic producer, Bioremediation,	NA	NA	Gc01562
56053	Lactobacillus johnsonii DPC 6026	1	0	DPC 6026	Bacteria	Firmicutes	Lactobacillales	Lactobacillaceae	Lactobacillus	NA	NA	NA	genomic DNA	1966342	2011-04-28	909954	CP002464.1	CP002464	Homo sapiens	None	No	Comparative analysis, Medical	NA	Gut, Host, Human intestinal microflora, Human	Gc01738
56087	Salmonella enterica subsp. enterica serovar Typhimurium str. ST4/74	1	0	ST4/74	Bacteria	Proteobacteria	Gammaproteobacteria	Enterobacteriales	Enterobacteriaceae	Salmonella	NA:TY474p1:TY474p2:TY474p3	NA	genomic DNA	4878013:93842:86908:8688	14-JUN-2011	909946	CP002487.1:CP002488.1:CP002489.1:CP002490.1	CP002487:CP002488:CP002489:CP002490	Homo sapiens	Food poisoning, Gastroenteritis, Salmonellosis	Yes	Human Pathogen, Medical	NA	Food, Fresh water, Host, Soil	Gc01608
56091	Propionibacterium acnes 266	1	0	266	Bacteria	Actinobacteria	Actinobacteridae	Actinomycetales	Propionibacterineae	Propionibacteriaceae	NA	NA	genomic DNA	2494578	21-JUL-2011	909952	CP002409.1	CP002409	Homo sapiens	Acne	Yes	Medical, Human Pathogen	Pathogen	Human skin, Host	Gc01759
59863	Verrucosispora maris AB-18-032	1	0	AB-18-032	Bacteria	Actinobacteria	Actinobacteridae	Actinomycetales	Micromonosporineae	Micromonosporaceae	NA:pVMKU	NA	genomic DNA	6673976:58295	21-JUN-2011	263358	CP002638.1:CP002639.1	CP002638:CP002639	NA	NA	No	Antibiotic production, Biotechnological	NA	Sediment	Gc01716
59881	Vibrio vulnificus MO6-24/O	2	0	MO6-24/O	Bacteria	Proteobacteria	Gammaproteobacteria	Vibrionales	Vibrionaceae	Vibrio	NA	NA	genomic DNA	3194232:1813536	2011-11-21	914127	CP002469.1:CP002470.1	CP002469:CP002470	Homo sapiens, primates	Gastroenteritis, Septicemia, Wound infection	Yes	Human Pathogen, Medical	Pathogen	Fresh water, Host	Gc01600
59947	Alteromonas sp. SN2	1	0	SN2	Bacteria	Proteobacteria	Gammaproteobacteria	Alteromonadales	Alteromonadaceae	Alteromonas	NA	NA	genomic DNA	4972148	16-AUG-2011	715451	CP002339.1	CP002339	NA	None	No	Bioremediation, Environmental, Biotechnological	NA	Marine	Gc01763
60027	Mycobacterium rhodesiae NBB3	1	0	NBB3	Bacteria	Actinobacteria	Actinobacteridae	Actinomycetales	Corynebacterineae	Mycobacteriaceae	NA	NA	genomic DNA	6415739	12-DEC-2011	710685	CP003169.1	CP003169	NA	None	No	Biotechnological	NA	Creosote-contaminated soil, Soil	Gc02065
60099	Anaerolinea thermophila UNI-1	1	0	UNI-1	Bacteria	Chloroflexi	Anaerolineae	Anaerolineales	Anaerolineaceae	Anaerolinea	NA	NA	genomic DNA	3532378	03-JUN-2011	100420	AP012029.1	AP012029	NA	None	No	Biotechnological, Wastewater treatment	NA	Fresh water	Gc01614
60101	Acidiphilium multivorum AIU301	1	0	AIU301	Bacteria	Proteobacteria	Alphaproteobacteria	Rhodospirillales	Acetobacteraceae	Acidiphilium	NA:pACMV1:pACMV2:pACMV3:pACMV4:pACMV5:pACMV6:pACMV7:pACMV8	NA	genomic DNA	3749411:271573:65564:54248:40588:14328:12125:5178:1729	03-JUN-2011	100883	AP012035.1:AP012036.1:AP012037.1:AP012038.1:AP012039.1:AP012040.1:AP012041.1:AP012042.1:AP012043.1	AP012035:AP012036:AP012037:AP012038:AP012039:AP012040:AP012041:AP012042:AP012043	NA	None	No	Bioremediation, Biotechnological, Environmental	Acidophile	Fresh water	Gc01862
60227	Rahnella aquatilis CIP 78.65 = ATCC 33071	1	0	CIP 78.65	Bacteria	Proteobacteria	Gammaproteobacteria	Enterobacteriales	Enterobacteriaceae	Rahnella	NA:pRahaq201:pRahaq202:pRahaq203	NA	genomic DNA	4861101:463906:115487:8406	27-JAN-2012	745277	CP003244.1:CP003245.1:CP003246.1:CP003247.1	CP003244:CP003245:CP003246:CP003247	Water, humans	NA	No	NA	NA	Host	Gc02077
60241	Streptococcus oralis Uo5	1	0	Uo5	Bacteria	Firmicutes	Lactobacillales	Streptococcaceae	Streptococcus	NA	NA	NA	genomic DNA	1958690	23-MAY-2011	927666	FR720602.1	FR720602	Homo sapiens	Endocarditis, Dental plaque	Yes	Comparative analysis, Medical	NA	Host	Gc01712
60377	Lactococcus lactis subsp. lactis CV56	1	0	CV56	Bacteria	Firmicutes	Lactobacillales	Streptococcaceae	Lactococcus	NA	NA:pCV56A:pCV56B:pCV56C:pCV56D:pCV56E	NA	genomic DNA	2399458:44098:35934:31442:5543:2262	21-NOV-2011:20-MAY-2011:20-MAY-2011:20-MAY-2011:20-MAY-2011:20-MAY-2011	929102	CP002365.1:CP002366.1:CP002367.1:CP002368.1:CP002369.1:CP002370.1	CP002365:CP002366:CP002367:CP002368:CP002369:CP002370	Homo sapiens	None	No	Cheese production, Biotechnological, Food industry,	NA	Host	Gc01691
60407	Clostridium botulinum BKT015925	1	0	BKT015925	Bacteria	Firmicutes	Clostridia	Clostridiales	Clostridiaceae	Clostridium	NA:p1BKT015925:p2BKT015925:p3BKT015925:p4BKT015925:p5BKT015925	NA	genomic DNA	2773157:203287:98732:80365:39648:12403	2011-04-18	929506	CP002410.1:CP002411.1:CP002412.1:CP002413.1:CP002414.1:CP002415.1	CP002410:CP002411:CP002412:CP002413:CP002414:CP002415	NA	None	No	Food industry, Medical, Pharmaceutical	Non-Pathogen	Soil, Fresh water	Gc01733
60447	Bacillus thuringiensis serovar finitimus YBT-020	1	0	YBT-020	Bacteria	Firmicutes	Bacillales	Bacillaceae	Bacillus	Bacillus cereus group	NA:pBMB26:pBMB28	NA	genomic DNA	5355490:187880:139013	29-APR-2011:29-APR-2011:16-NOV-2011	930170	CP002508.1:CP002509.1:CP002510.1	CP002508:CP002509:CP002510	NA	Sotto disease	No	Agricultural, Biotechnological, Insect Pathogen	Pathogen	Plant surface, Soil	Gc01669
60453	Serratia sp. AS12	1	0	AS12	Bacteria	Proteobacteria	Gammaproteobacteria	Enterobacteriales	Enterobacteriaceae	Serratia	NA	NA	genomic DNA	5443009	12-OCT-2011	768490	CP002774.1	CP002774	Rapeseed plant	NA	No	NA	NA	Host	Gc01771
60455	Serratia sp. AS13	1	0	AS13	Bacteria	Proteobacteria	Gammaproteobacteria	Enterobacteriales	Enterobacteriaceae	Serratia	NA	NA	genomic DNA	5442549	12-OCT-2011	768493	CP002775.1	CP002775	NA	NA	No	NA	NA	Host	Gc01776
60457	Serratia sp. AS9	1	0	AS9	Bacteria	Proteobacteria	Gammaproteobacteria	Enterobacteriales	Enterobacteriaceae	Serratia	NA	NA	genomic DNA	5442880	12-OCT-2011	768492	CP002773.1	CP002773	Rapeseed plant	None	No	Agricultural	NA	Host, Soil	Gc01772
60483	Yersinia enterocolitica subsp. palearctica Y11	1	0	Y11	Bacteria	Proteobacteria	Gammaproteobacteria	Enterobacteriales	Enterobacteriaceae	Yersinia	NA:pYV03	NA	genomic DNA	4553420:72460	2011-04-12	930944	FR729477.2:FR745874.1	FR729477:FR745874	Homo sapiens	Food poisoning, Gastroenteritis	Yes	Human Pathogen, Medical	Pathogen	Host	Gc01632
60607	Carnobacterium sp. 17-4	1	0	2013-04-17	Bacteria	Firmicutes	Lactobacillales	Carnobacteriaceae	Carnobacterium	NA	NA:pCAR50	NA	genomic DNA	2635294:50105	21-NOV-2011:21-JUN-2011	208596	CP002563.1:CP002564.1	CP002563:CP002564	NA	NA	No	Biotechnological, Food industry	NA	Marine, Sea water	Gc01719
60793	Pantoea ananatis AJ13355	1	0	AJ13355	Bacteria	Proteobacteria	Gammaproteobacteria	Enterobacteriales	Enterobacteriaceae	Pantoea	NA:pEA320	NA	genomic DNA	4555536:321744	03-JUN-2011	932677	AP012032.1:AP012033.1	AP012032:AP012033	NA	Leaf blight, Stewart's bacterial wilt, Blight disease	No	Agricultural	Pathogen	Host	Gc01839
61001	Haemophilus influenzae F3047	1	0	F3047	Bacteria	Proteobacteria	Gammaproteobacteria	Pasteurellales	Pasteurellaceae	Haemophilus	NA	NA	genomic DNA	2007018	2012-02-14	935897	FQ670204.1	FQ670204	Homo sapiens	Respiratory infection, Meningitis	Yes	Human Pathogen, Medical	Pathogen	Host	Gc01616
61063	Neisseria meningitidis M01-240355	1	0	M01-240355	Bacteria	Proteobacteria	Betaproteobacteria	Neisseriales	Neisseriaceae	Neisseria	NA	NA	genomic DNA	2287777	2011-03-07	935588	CP002422.1	CP002422	Homo sapiens	Meningitis, Septicemia	Yes	Comparative analysis, Human Pathogen, Medical	Pathogen	Host	Gc01677
61065	Neisseria meningitidis NZ-05/33	1	0	NZ-05/33	Bacteria	Proteobacteria	Betaproteobacteria	Neisseriales	Neisseriaceae	Neisseria	NA	NA	genomic DNA	2248966	2011-03-07	935589	CP002424.1	CP002424	Homo sapiens	Septicemia, Meningitis	Yes	Comparative analysis, Human Pathogen, Medical	Pathogen	Host	Gc01678
61069	Neisseria meningitidis M01-240149	1	0	M01-240149	Bacteria	Proteobacteria	Betaproteobacteria	Neisseriales	Neisseriaceae	Neisseria	NA	NA	genomic DNA	2223518	2011-03-07	935591	CP002421.1	CP002421	Homo sapiens	Meningitis, Septicemia	Yes	Comparative analysis, Human Pathogen, Medical	Pathogen	Host	Gc01679
61073	Neisseria meningitidis M04-240196	1	0	M04-240196	Bacteria	Proteobacteria	Betaproteobacteria	Neisseriales	Neisseriaceae	Neisseria	NA	NA	genomic DNA	2250449	2011-03-07	935593	CP002423.1	CP002423	Homo sapiens	Meningitis, Septicemia	Yes	Human Pathogen, Medical, Comparative analysis	Pathogen	Host	Gc01680
61079	Neisseria meningitidis H44/76	1	0	H44/76	Bacteria	Proteobacteria	Betaproteobacteria	Neisseriales	Neisseriaceae	Neisseria	NA	NA	genomic DNA	2240883	2011-03-07	909420	CP002420.1	CP002420	Homo sapiens	Meningitis, Septicemia	Yes	Comparative analysis, Human Pathogen, Medical	Pathogen	Host	Gc01681
61085	Neisseria meningitidis G2136	1	0	G2136	Bacteria	Proteobacteria	Betaproteobacteria	Neisseriales	Neisseriaceae	Neisseria	NA	NA	genomic DNA	2184862	2011-03-07	935599	CP002419.1	CP002419	Homo sapiens	Meningitis, Septicemia	Yes	Comparative analysis, Human Pathogen, Medical	Pathogen	Host	Gc01682
61113	Vibrio cholerae LMA3984-4	2	0	LMA3984-4	Bacteria	Proteobacteria	Gammaproteobacteria	Vibrionales	Vibrionaceae	Vibrio	NA	NA	genomic DNA	2791729:946986	20-DEC-2011	935297	CP002555.1:CP002556.1	CP002555:CP002556	Homo sapiens	Cholera, Food poisoning	Yes	Human Pathogen, Medical	NA	Host, Fresh water	Gc01726
61115	Corynebacterium pseudotuberculosis PAT10	1	0	PAT10	Bacteria	Actinobacteria	Actinobacteridae	Actinomycetales	Corynebacterineae	Corynebacteriaceae	NA	NA	genomic DNA	2335323	2011-11-02	935298	CP002924.1	CP002924	Ovis aries	Lymphogranuloma vernerum	Yes	Sheep Pathogen, Medical	NA	Host	Gc01909
61117	Corynebacterium pseudotuberculosis CIP 52.97	1	0	CIP 52.97	Bacteria	Actinobacteria	Actinobacteridae	Actinomycetales	Corynebacterineae	Corynebacteriaceae	NA	NA	genomic DNA	2320595	05-DEC-2011	935697	CP003061.1	CP003061	Horse	Lymphogranuloma vernerum	Yes	Animal Pathogen, Medical	NA	Host	Gc01992
61173	Mycoplasma hyorhinis MCLD	1	0	MCLD	Bacteria	Tenericutes	Mollicutes	Mycoplasmataceae	Mycoplasma	NA	NA	NA	genomic DNA	829709	16-AUG-2011	936139	CP002669.1	CP002669	NA	Respiratory infection, Urogenital infection	No	Medical	Pathogen	Host	Gc01744
61185	Enterococcus faecalis 62	1	0	62	Bacteria	Firmicutes	Lactobacillales	Enterococcaceae	Enterococcus	NA	NA:EF62pA:EF62pB:EF62pC	NA	genomic DNA	2988673:5143:51104:55393	2011-04-29	936153	CP002491.1:CP002492.1:CP002493.1:CP002494.1	CP002491:CP002492:CP002493:CP002494	Homo sapiens	Endocarditis, Nosocomial infection	Yes	Human Pathogen, Medical	Pathogen	Host, Gastrointestinal tract, Wastewater	Gc01625
61187	Streptococcus parauberis KCTC 11537	1	0	KCTC 11537	Bacteria	Firmicutes	Lactobacillales	Streptococcaceae	Streptococcus	NA	NA	NA	genomic DNA	2143887	18-MAY-2011	936154	CP002471.1	CP002471	NA	NA	No	Fish Pathogen	NA	NA	Gc01743
61189	Helicobacter felis ATCC 49179	1	0	ATCC 49179	Bacteria	Proteobacteria	Epsilonproteobacteria	Campylobacterales	Helicobacteraceae	Helicobacter	NA	NA	genomic DNA	1672681	2011-03-15	936155	FQ670179.2	FQ670179	Felis catus	Gastric inflammation, Ulcer	Yes	Animal Pathogen, Medical	Pathogen	Host	Gc01581
61191	Bacillus subtilis BSn5	1	0	BSn5	Bacteria	Firmicutes	Bacillales	Bacillaceae	Bacillus	NA	NA	NA	genomic DNA	4093599	2011-04-12	936156	CP002468.1	CP002468	Amorphophallus konjac	NA	No	Bioremediation, Model organism	NA	Plants, Soil, Host	Gc01602
61283	Staphylococcus pseudintermedius HKU10-03	1	0	HKU10-03	Bacteria	Firmicutes	Bacillales	Staphylococcus	NA		NA	NA	genomic DNA	2617381	2011-11-21	937773	CP002439.1	CP002439	Homo sapiens, Canis lupus familiaris (dog), pigeons,	NA	Yes	Animal Pathogen	NA	Host	Gc01633
61285	Taylorella equigenitalis MCE9	1	0	MCE9	Bacteria	Proteobacteria	Betaproteobacteria	Burkholderiales	Alcaligenaceae	Taylorella	NA	NA	genomic DNA	1695860	2011-11-21	937774	CP002456.1	CP002456	Equus caballus	NA	No	Medical	NA	Host, Vagina microflora	Gc01586
61377	Neisseria gonorrhoeae TCDC-NG08107	1	0	TCDC-NG08107	Bacteria	Proteobacteria	Betaproteobacteria	Neisseriales	Neisseriaceae	Neisseria	NA:pNGTCDC08107	NA	genomic DNA	2154835:39054	2011-03-22	940296	CP002440.1:CP002441.1	CP002440:CP002441	Homo sapiens	Gonorrhea	Yes	Comparative analysis, Human Pathogen, Medical	Pathogen	Host	Gc01574
61383	Melissococcus plutonius ATCC 35311	1	0	ATCC 35311	Bacteria	Firmicutes	Lactobacillales	Enterococcaceae	Melissococcus	NA	NA:pMP1	NA	genomic DNA	1891014:177718	26-JUL-2011	940190	AP012200.1:AP012201.1	AP012200:AP012201	NA	NA	No	NA	NA	NA	Gc01817
61423	Pseudomonas aeruginosa M18	1	0	M18	Bacteria	Proteobacteria	Gammaproteobacteria	Pseudomonadales	Pseudomonadaceae	Pseudomonas	NA	NA	genomic DNA	6327754	19-SEP-2011	941193	CP002496.1	CP002496	Human, animals, plants	Cystic Fibrosis	Yes	NA	NA	Host, Human airways, Plant surface, Soil,	Gc01979
61501	Bacillus coagulans 2-6	1	0	2013-06-02	Bacteria	Firmicutes	Bacillales	Bacillaceae	Bacillus	NA	NA	NA	genomic DNA	3073079	16-AUG-2011	941639	CP002472.1	CP002472	NA	None	No	Biotechnological, Food industry, Medical, Biofuels,	Probiotic, Acidophile	Soil	Gc01825
61503	Mycoplasma haemofelis str. Langford 1	1	0	Langford 1	Bacteria	Tenericutes	Mollicutes	Mycoplasmataceae	Mycoplasma	NA	NA	NA	genomic DNA	1147259	11-MAY-2011	941640	FR773153.2	FR773153	Felis catus (Cat)	Feline infectious anemia, Haemobartonellosis	No	Animal Pathogen, Medical	Pathogen	Host	Gc01615
61505	Brucella melitensis M28	2	0	M28	Bacteria	Proteobacteria	Alphaproteobacteria	Rhizobiales	Brucellaceae	Brucella	NA	NA	genomic DNA	2126133:1185615	20-MAY-2011	941967	CP002459.1:CP002460.1	CP002459:CP002460	Sheep	Spontaneous abortion	Yes	Human Pathogen, Mammal Pathogen, Biothreat, Medical	Pathogen, Intracellular pathogen	Host	Gc01692
61509	Acidithiobacillus ferrivorans SS3	1	0	SS3	Bacteria	Proteobacteria	Gammaproteobacteria	Acidithiobacillales	Acidithiobacillaceae	Acidithiobacillus	NA	NA	genomic DNA	3207552	07-OCT-2011	743299	CP002985.1	CP002985	NA	NA	No	Biotechnological	NA	NA	Gc01935
61511	Clostridium botulinum H04402 065	1	0	H04402 065	Bacteria	Firmicutes	Clostridia	Clostridiales	Clostridiaceae	Clostridium	NA	NA	genomic DNA	3919740	2011-02-08	941968	FR773526.1	FR773526	Homo sapiens	None	Yes	Food industry, Medical, Pharmaceutical	Non-Pathogen	Host	Gc01687
61527	Neisseria meningitidis WUE 2594	1	0	WUE 2594	Bacteria	Proteobacteria	Betaproteobacteria	Neisseriales	Neisseriaceae	Neisseria	NA	NA	genomic DNA	2227255	19-AUG-2011	942513	FR774048.1	FR774048	Homo sapiens	Meningitis, Septicemia	Yes	Comparative analysis, Human Pathogen, Medical	Pathogen	Host	Gc01631
61797	Streptococcus suis JS14	1	0	JS14	Bacteria	Firmicutes	Lactobacillales	Streptococcaceae	Streptococcus	NA	NA	NA	genomic DNA	2137435	2011-04-29	945704	CP002465.1	CP002465	Homo sapiens	Endocarditis, Arthritis, Meningitis, Septicemia	Yes	Animal Pathogen, Human Pathogen, Medical, Swine	Pathogen	Host	Gc01596
61803	Corynebacterium ulcerans BR-AD22	1	0	BR-AD22	Bacteria	Actinobacteria	Actinobacteridae	Actinomycetales	Corynebacterineae	Corynebacteriaceae	NA	NA	genomic DNA	2606374	10-AUG-2011	945712	CP002791.1	CP002791	NA	Lymphogranuloma vernerum	Yes	Medical	NA	Host	Gc01794
62195	Mycoplasma bovis Hubei-1	1	0	Hubei-1	Bacteria	Tenericutes	Mollicutes	Mycoplasmataceae	Mycoplasma	NA	NA	NA	genomic DNA	948121	27-JUN-2011	956483	CP002513.1	CP002513	Cow	Arthritis, Mastitis, Respiratory disease	No	Animal Pathogen, Cattle Pathogen, Medical	Pathogen	Host	Gc01872
62249	Microbacterium testaceum StLB037	1	0	StLB037	Bacteria	Actinobacteria	Actinobacteridae	Actinomycetales	Micrococcineae	Microbacteriaceae	NA	NA	genomic DNA	3982034	03-JUN-2011	979556	AP012052.1	AP012052	NA	NA	No	NA	NA	NA	Gc01688
62279	Acinetobacter baumannii TCDC-AB0715	1	0	TCDC-AB0715	Bacteria	Proteobacteria	Gammaproteobacteria	Pseudomonadales	Moraxellaceae	Acinetobacter	NA:p1ABTCDC0715:p2ABTCDC0715	NA	genomic DNA	4138388:8731:70894	02-SEP-2011:29-APR-2011:29-APR-2011	980514	CP002522.2:CP002523.1:CP002524.1	CP002522:CP002523:CP002524	NA	Nosocomial infection, Pneumonia	Yes	Medical	Pathogen	Fresh water, Host, Human skin, Skin	Gc01636
62303	Candidatus Pelagibacter sp. IMCC9063	1	0	IMCC9063	Bacteria	Proteobacteria	Alphaproteobacteria	SAR11 cluster	Candidatus Pelagibacter	NA	NA	NA	genomic DNA	1284727	17-JUN-2011	1002672	CP002511.1	CP002511	NA	None	No	Environmental	NA	Marine	Gc01725
62457	Candidatus Chloracidobacterium thermophilum B	2	0	B	Bacteria	Acidobacteria	Candidatus Chloracidobacterium	NA			NA	NA	genomic DNA	2683362:1012010	2012-02-09	981222	CP002514.1:CP002515.1	CP002514:CP002515	NA	NA	No	Biotechnological	NA	NA	Gc01980
62495	Xanthomonas axonopodis pv. citrumelo F1	1	0	F1	Bacteria	Proteobacteria	Gammaproteobacteria	Xanthomonadales	Xanthomonadaceae	Xanthomonas	NA	NA	genomic DNA	4967469	31-OCT-2011	981368	CP002914.1	CP002914	NA	Citrus canker	No	Agricultural, Plant Pathogen	Pathogen	Host	Gc01966
62517	Streptococcus gallolyticus subsp. gallolyticus ATCC 43143	1	0	ATCC 43143	Bacteria	Firmicutes	Lactobacillales	Streptococcaceae	Streptococcus	NA	NA	NA	genomic DNA	2362241	28-MAY-2011	981539	AP012053.1	AP012053	Homo sapiens	Endocarditis	Yes	Biotechnological	NA	Host	Gc01798
62519	Streptococcus pasteurianus ATCC 43144	1	0	ATCC 43144	Bacteria	Firmicutes	Lactobacillales	Streptococcaceae	Streptococcus	NA	NA	NA	genomic DNA	2100077	28-MAY-2011	981540	AP012054.1	AP012054	Homo sapiens	NA	Yes	NA	NA	NA	Gc01797
62751	Francisella cf. novicida Fx1	1	0	Fx1	Bacteria	Proteobacteria	Gammaproteobacteria	Thiotrichales	Francisellaceae	Francisella	NA	NA	genomic DNA	1913619	20-MAY-2011	984129	CP002557.1	CP002557	Homo sapiens	NA	Yes	Biothreat, Human Pathogen, Medical, Opportunistic	Pathogen	Fresh water, Host	Gc01715
62753	Francisella cf. novicida 3523	1	0	3523	Bacteria	Proteobacteria	Gammaproteobacteria	Thiotrichales	Francisellaceae	Francisella	NA	NA	genomic DNA	1945310	20-MAY-2011	676032	CP002558.1	CP002558	Homo sapiens	NA	Yes	Biothreat, Human Pathogen, Medical, Opportunistic	Pathogen	Host, Fresh water	Gc01714
62769	Helicobacter pylori 2017	1	0	2017	Bacteria	Proteobacteria	Epsilonproteobacteria	Campylobacterales	Helicobacteraceae	Helicobacter	NA	NA	genomic DNA	1548238	21-JUN-2011	985081	CP002571.1	CP002571	Homo sapiens	Gastric inflammation, Ulcer	Yes	Medical, Human Pathogen	Pathogen	Host, Human stomach	Gc01689
62771	Helicobacter pylori 2018	1	0	2018	Bacteria	Proteobacteria	Epsilonproteobacteria	Campylobacterales	Helicobacteraceae	Helicobacter	NA	NA	genomic DNA	1562832	21-JUN-2011	985080	CP002572.1	CP002572	Homo sapiens	Gastric inflammation, Ulcer	Yes	Human Pathogen, Medical	Pathogen	Host, Human stomach	Gc01690
62883	Staphylococcus aureus subsp. aureus LGA251	1	0	LGA251	Bacteria	Firmicutes	Bacillales	Staphylococcus	NA		NA:pLGA251	NA	genomic DNA	2750834:2993	23-AUG-2011	985006	FR821779.1:FR821780.1	FR821779:FR821780	Homo sapiens	NA	Yes	Medical	NA	NA	Gc01940
62887	Glaciecola sp. 4H-3-7+YE-5	1	0	4H-3-7+YE-5	Bacteria	Proteobacteria	Gammaproteobacteria	Alteromonadales	Alteromonadaceae	Glaciecola	NA:pGLAAG01	NA	genomic DNA	5052309:341282	11-OCT-2011	983545	CP002526.1:CP002527.1	CP002526:CP002527	NA	None	No	Environmental, Biotechnological	NA	Sea water	Gc01750
62889	Chlamydophila psittaci 6BC	1	0	6BC	Bacteria	Chlamydiae	Chlamydiales	Chlamydiaceae	Chlamydia/Chlamydophila group	Chlamydia	NA:pCps6BC	NA	genomic DNA	1171667:7553	22-JUL-2011	331636	CP002586.1:CP002587.1	CP002586:CP002587	Homo sapiens, birds	Psittacosis, Pneumonia	Yes	Human Pathogen, Animal Pathogen, Medical	Pathogen	Host	Gc01727
62893	Chlamydophila pecorum E58	1	0	E58	Bacteria	Chlamydiae	Chlamydiales	Chlamydiaceae	Chlamydia/Chlamydophila group	Chlamydia	NA	NA	genomic DNA	1106197	05-JUL-2011	331635	CP002608.1	CP002608	cattle, sheep and goats (ruminants),	NA	Yes	Animal Pathogen, Human Pathogen, Medical	Pathogen	Host	Gc01717
62895	Krokinobacter sp. 4H-3-7-5	1	0	4H-3-7-5	Bacteria	Bacteroidetes	Flavobacteriia	Flavobacteriales	Flavobacteriaceae	Krokinobacter	NA	NA	genomic DNA	3389993	11-OCT-2011	983548	CP002528.1	CP002528	NA	NA	No	Bioenergy	NA	Sea water, Sediment	Gc01751
62899	Lacinutrix sp. 5H-3-7-4	1	0	5H-3-7-4	Bacteria	Bacteroidetes	Flavobacteriia	Flavobacteriales	Flavobacteriaceae	Lacinutrix	NA	NA	genomic DNA	3296168	12-OCT-2011	983544	CP002825.1	CP002825	NA	NA	No	Biotechnological	NA	Sea water	Gc01838
62991	Staphylococcus pseudintermedius ED99	1	0	ED99	Bacteria	Firmicutes	Bacillales	Staphylococcus	NA		NA	NA	genomic DNA	2572216	2011-11-21	984892	CP002478.1	CP002478	Homo sapiens, Canis lupus familiaris (dog), pigeons,	NA	Yes	Animal Pathogen	NA	Host	Gc01626
63149	Chlamydophila psittaci 6BC	1	0	6BC	Bacteria	Chlamydiae	Chlamydiales	Chlamydiaceae	Chlamydia/Chlamydophila group	Chlamydia	NA:p6BC	NA	genomic DNA	1171660:7553	20-MAY-2011	331636	CP002549.1:CP002550.1	CP002549:CP002550	Homo sapiens, birds	Psittacosis, Pneumonia	Yes	Animal Pathogen, Human Pathogen, Medical	Pathogen	Host	Gc01684
63179	Streptococcus gallolyticus subsp. gallolyticus ATCC BAA-2069	1	0	ATCC BAA-2069	Bacteria	Firmicutes	Lactobacillales	Streptococcaceae	Streptococcus	NA	NA:pSGG1	NA	genomic DNA	2356444:20765	10-AUG-2011	990317	FR824043.1:FR824044.1	FR824043:FR824044	Homo sapiens	Endocarditis, Meningitis, Septicemia	Yes	Human Pathogen	Pathogen	Host	Gc01837
63187	Xanthomonas campestris pv. raphani 756C	1	0	756C	Bacteria	Proteobacteria	Gammaproteobacteria	Xanthomonadales	Xanthomonadaceae	Xanthomonas	NA	NA	genomic DNA	4941214	20-SEP-2011	990315	CP002789.1	CP002789	NA	NA	No	Agricultural	NA	NA	Gc01908
63211	Salmonella enterica subsp. enterica serovar Typhimurium str. UK-1	1	0	UK-1	Bacteria	Proteobacteria	Gammaproteobacteria	Enterobacteriales	Enterobacteriaceae	Salmonella	NA:pSTUK-100	NA	genomic DNA	4817868:93277	22-JUL-2011	990282	CP002614.1:CP002615.1	CP002614:CP002615	Homo sapiens	Food poisoning, Gastroenteritis, Salmonellosis	Yes	Human Pathogen, Medical	NA	Food, Fresh water, Host, Soil	Gc01764
63223	Acidithiobacillus caldus SM-1	1	0	SM-1	Bacteria	Proteobacteria	Gammaproteobacteria	Acidithiobacillales	Acidithiobacillaceae	Acidithiobacillus	NA:megaplasmid:pLAtc1:pLAtc2:pLAtc3	NA	genomic DNA	2932225:251782:9778:14110:29704	20-JUL-2011	990288	CP002573.1:CP002574.1:CP002575.1:CP002576.1:CP002577.1	CP002573:CP002574:CP002575:CP002576:CP002577	NA	NA	No	Biotechnological	Acidophile	NA	Gc01879
63241	Clostridium acetobutylicum DSM 1731	1	0	DSM 1731	Bacteria	Firmicutes	Clostridia	Clostridiales	Clostridiaceae	Clostridium	NA:pSMBa:pSMBb	NA	genomic DNA	3942462:191996:11123	20-SEP-2011	991791	CP002660.1:CP002661.1:CP002662.1	CP002660:CP002661:CP002662	NA	None	No	Acetone production, Biotechnological, Butanol	NA	Soil	Gc01831
63293	Polymorphum gilvum SL003B-26A1	1	0	SL003B-26A1	Bacteria	Proteobacteria	Alphaproteobacteria	Polymorphum	NA		NA:pSL003B	NA	genomic DNA	4649365:69598	20-MAY-2011	991905	CP002568.1:CP002569.1	CP002568:CP002569	NA	NA	No	Environmental, Bioremediation	NA	NA	Gc01693
63351	Amycolicicoccus subflavus DQS3-9A1	1	0	DQS3-9A1	Bacteria	Actinobacteria	Actinobacteridae	Actinomycetales	Corynebacterineae	Mycobacteriaceae	NA:pAS9A-1:pAS9A-2	NA	genomic DNA	4738809:17897:106784	16-AUG-2011	443218	CP002786.1:CP002787.1:CP002788.1	CP002786:CP002787:CP002788	NA	NA	No	Bioremediation, Environmental	NA	Soil	Gc01773
63483	Streptococcus suis A7	1	0	A7	Bacteria	Firmicutes	Lactobacillales	Streptococcaceae	Streptococcus	NA	NA	NA	genomic DNA	2038409	2011-11-01	993512	CP002570.1	CP002570	Homo sapiens	Arthritis, Endocarditis, Meningitis, Septicemia	Yes	Human Pathogen, Animal Pathogen, Medical, Swine	Pathogen	Host	Gc02014
63495	Pseudomonas brassicacearum subsp. brassicacearum NFM421	1	0	NFM421	Bacteria	Proteobacteria	Gammaproteobacteria	Pseudomonadales	Pseudomonadaceae	Pseudomonas	NA	NA	genomic DNA	6843248	14-JUN-2011	994484	CP002585.1	CP002585	NA	NA	No	Agricultural	NA	Root nodule	Gc01708
63543	Pseudomonas stutzeri DSM 4166	1	0	DSM 4166	Bacteria	Proteobacteria	Gammaproteobacteria	Pseudomonadales	Pseudomonadaceae	Pseudomonas	NA	NA	genomic DNA	4689946	17-JUN-2011	996285	CP002622.1	CP002622	NA	None	No	Medical	NA	Host, Rhizosphere	Gc01724
63597	Escherichia coli O7:K1 str. CE10	1	0	CE10	Bacteria	Proteobacteria	Gammaproteobacteria	Enterobacteriales	Enterobacteriaceae	Escherichia	NA:pCE10A:pCE10B:pCE10C:pCE10D	NA	genomic DNA	5313531:54289:5163:4197:1549	05-DEC-2011	1072459	CP003034.1:CP003035.1:CP003036.1:CP003037.1:CP003038.1	CP003034:CP003035:CP003036:CP003037:CP003038	Homo sapiens	Hemorrhagic colitis, Diarrhea	Yes	Human Pathogen, Medical	NA	Host, Human intestinal microflora	Gc01993
63671	Aeromonas veronii B565	1	0	B565	Bacteria	Proteobacteria	Gammaproteobacteria	Aeromonadales	Aeromonadaceae	Aeromonas	NA	NA	genomic DNA	4551783	21-JUN-2011	998088	CP002607.1	CP002607	Homo sapiens	NA	Yes	Fish Pathogen, Human Pathogen, Medical, Pathogen,	NA	Sediment	Gc01718
64431	Lactobacillus casei BD-II	1	0	BD-II	Bacteria	Firmicutes	Lactobacillales	Lactobacillaceae	Lactobacillus	NA	NA:pBD-II	NA	genomic DNA	3069926:57362	14-JUN-2011	998820	CP002618.1:CP002619.1	CP002618:CP002619	NA	None	No	Medical	Probiotic	Food	Gc01709
64433	Lactobacillus casei LC2W	1	0	LC2W	Bacteria	Firmicutes	Lactobacillales	Lactobacillaceae	Lactobacillus	NA	NA:pLC2W	NA	genomic DNA	3039042:38392	21-JUN-2011	999378	CP002616.1:CP002617.1	CP002616:CP002617	NA	None	No	Medical	Probiotic	Food	Gc01710
64503	Burkholderia gladioli BSR3	2	0	BSR3	Bacteria	Proteobacteria	Betaproteobacteria	Burkholderiales	Burkholderiaceae	Burkholderia	NA:NA:bgla_1p:bgla_2p:bgla_3p:bgla_4p	NA	genomic DNA	4413616:3700833:276215:129399:128650:403586	14-JUN-2011	999541	CP002599.1:CP002600.1:CP002601.1:CP002602.1:CP002603.1:CP002604.1	CP002599:CP002600:CP002601:CP002602:CP002603:CP002604	NA	NA	Yes	Agricultural, Plant Pathogen	NA	NA	Gc01711
64581	Bacillus amyloliquefaciens TA208	1	0	TA208	Bacteria	Firmicutes	Bacillales	Bacillaceae	Bacillus	NA	NA	NA	genomic DNA	3937511	20-JUN-2011	999891	CP002627.1	CP002627	NA	NA	No	Agricultural	NA	Soil	Gc01713
64659	Bacillus amyloliquefaciens LL3	1	0	LL3	Bacteria	Firmicutes	Bacillales	Bacillaceae	Bacillus	NA	NA:pMC1	NA	genomic DNA	3995227:6758	17-JUN-2011	1001582	CP002634.1:CP002635.1	CP002634:CP002635	NA	NA	No	NA	NA	Soil	Gc01728
64797	Pseudomonas mendocina NK-01	1	0	NK-01	Bacteria	Proteobacteria	Gammaproteobacteria	Pseudomonadales	Pseudomonadaceae	Pseudomonas	NA	NA	genomic DNA	5434353	17-JUN-2011	1001585	CP002620.1	CP002620	Homo sapiens	Endocarditis, Spondylodiscitis	Yes	Alginate synthesis, Bioremediation,	Pathogen	Blood, Fresh water, Host, Soil	Gc01729
65019	Helicobacter bizzozeronii CIII-1	1	0	CIII-1	Bacteria	Proteobacteria	Epsilonproteobacteria	Campylobacterales	Helicobacteraceae	Helicobacter	NA:phbz1	NA	genomic DNA	1755458:52076	17-AUG-2011	1002804	FR871757.1:FR871758.1	FR871757:FR871758	Homo sapiens	NA	Yes	Medical	NA	NA	Gc01895
65103	Streptomyces cattleya NRRL 8057	1	0	NRRL 8057	Bacteria	Actinobacteria	Actinobacteridae	Actinomycetales	Streptomycineae	Streptomycetaceae	NA:pSCAT	NA	genomic DNA	6283062:1809491	19-SEP-2011	1003195	FQ859185.1:FQ859184.1	FQ859185:FQ859184	NA	NA	No	Biotechnological, Antibiotic production	NA	Soil	Gc01971
65245	Streptococcus suis ST3	1	0	ST3	Bacteria	Firmicutes	Lactobacillales	Streptococcaceae	Streptococcus	NA	NA	NA	genomic DNA	2028815	21-JUN-2011	1007064	CP002633.1	CP002633	Homo sapiens, Sus scrofa	Arthritis, Endocarditis, Meningitis, Septicemia	Yes	Animal Pathogen, Human Pathogen, Medical, Swine	Pathogen	Host	Gc01735
65297	Owenweeksia hongkongensis DSM 17368	1	0	DSM 17368	Bacteria	Bacteroidetes	Flavobacteriia	Flavobacteriales	Cryomorphaceae	Owenweeksia	NA	NA	genomic DNA	4000057	05-DEC-2011	926562	CP003156.1	CP003156	NA	NA	No	GEBA, Tree of Life	NA	NA	Gc02043
65323	Staphylococcus aureus subsp. aureus T0131	1	0	T0131	Bacteria	Firmicutes	Bacillales	Staphylococcus	NA		NA	NA	genomic DNA	2913900	17-JUN-2011	1006543	CP002643.1	CP002643	Homo sapiens	Pneumonia, Septicemia	Yes	Human Pathogen, Medical	Pathogen	Host	Gc01736
65451	Collimonas fungivorans Ter331	1	0	Ter331	Bacteria	Proteobacteria	Betaproteobacteria	Burkholderiales	Oxalobacteraceae	Collimonas	NA	NA	genomic DNA	5186898	2011-11-21	1005048	CP002745.1	CP002745	NA	None	No	Biotechnological	NA	Soil	Gc01900
65479	Buchnera aphidicola str. Ua (Uroleucon ambrosiae)	1	0	Ua	Bacteria	Proteobacteria	Gammaproteobacteria	Enterobacteriales	Enterobacteriaceae	Buchnera	NA:pLeu:pTrp	NA	genomic DNA	615380:7689:4884	07-SEP-2011	1005057	CP002648.1:CP002649.1:CP002650.1	CP002648:CP002649:CP002650	Uroleucon ambrosiae	None	No	NA	NA	Endosymbiont, Host, Insect endosymbiont	Gc01951
65481	Buchnera aphidicola str. Ak (Acyrthosiphon kondoi)	1	0	Ak	Bacteria	Proteobacteria	Gammaproteobacteria	Enterobacteriales	Enterobacteriaceae	Buchnera	NA:pLeu:pTrp	NA	genomic DNA	641794:7784:3645	07-SEP-2011	1005090	CP002645.1:CP002646.1:CP002647.1	CP002645:CP002646:CP002647	Acyrthosiphon kondoi	None	No	NA	NA	Host, Endosymbiont, Insect endosymbiont	Gc01950
65483	Gallibacterium anatis UMN179	1	0	UMN179	Bacteria	Proteobacteria	Gammaproteobacteria	Pasteurellales	Pasteurellaceae	Gallibacterium	NA:pUMN179	NA	genomic DNA	2687335:6804	05-JUL-2011	1005058	CP002667.1:CP002668.1	CP002667:CP002668	Gallus gallus	NA	No	NA	NA	NA	Gc01741
65659	Pusillimonas sp. T7-7	1	0	T7-7	Bacteria	Proteobacteria	Betaproteobacteria	Burkholderiales	Alcaligenaceae	Pusillimonas	NA:unnamed	NA	genomic DNA	3883605:41205	22-JUL-2011	1007105	CP002663.1:CP002664.1	CP002663:CP002664	NA	NA	No	NA	NA	NA	Gc01742
66041	Taylorella asinigenitalis MCE3	1	0	MCE3	Bacteria	Proteobacteria	Betaproteobacteria	Burkholderiales	Alcaligenaceae	Taylorella	NA	NA	genomic DNA	1638559	2012-02-22	1008459	CP003059.1	CP003059	donkey	NA	No	NA	NA	NA	Gc01984
66191	Desulfosporosinus orientis DSM 765	1	0	DSM 765	Bacteria	Firmicutes	Clostridia	Clostridiales	Peptococcaceae	Desulfosporosinus	NA	NA	genomic DNA	5863081	2011-11-16	768706	CP003108.1	CP003108	NA	NA	No	Biodegradation of pollutants, Bioremediation	NA	NA	Gc02026
66287	Bordetella pertussis CS	1	0	CS	Bacteria	Proteobacteria	Betaproteobacteria	Burkholderiales	Alcaligenaceae	Bordetella	NA	NA	genomic DNA	4124236	22-JUL-2011	1017264	CP002695.1	CP002695	Homo sapiens	Respiratory infection	Yes	Medical, Pathogen	Pathogen	Host	Gc01754
66401	Bifidobacterium longum subsp. longum KACC 91563	1	0	KACC 91563	Bacteria	Actinobacteria	Actinobacteridae	Bifidobacteriales	Bifidobacteriaceae	Bifidobacterium	NA:BLNIAS_P1:BLNIAS_P2	NA	genomic DNA	2385301:4233:6230	20-SEP-2011	1035817	CP002794.1:CP002795.1:CP002796.1	CP002794:CP002795:CP002796	Homo sapiens	NA	No	Biotechnological	NA	Host	Gc01871
66479	Chlamydophila psittaci 01DC11	1	0	01DC11	Bacteria	Chlamydiae	Chlamydiales	Chlamydiaceae	Chlamydia/Chlamydophila group	Chlamydia	NA	NA	genomic DNA	1172197	16-AUG-2011	1027846	CP002805.1	CP002805	Sus scrofa	Pneumonia, Psittacosis	Yes	Animal Pathogen, Human Pathogen, Medical	Pathogen	Host	Gc01793
66481	Chlamydophila psittaci 02DC15	1	0	02DC15	Bacteria	Chlamydiae	Chlamydiales	Chlamydiaceae	Chlamydia/Chlamydophila group	Chlamydia	NA	NA	genomic DNA	1172182	16-AUG-2011	1027845	CP002806.1	CP002806	Bovine	Pneumonia, Psittacosis	Yes	Animal Pathogen, Human Pathogen, Medical	Pathogen	Host	Gc01792
66483	Chlamydophila psittaci C19/98	1	0	C19/98	Bacteria	Chlamydiae	Chlamydiales	Chlamydiaceae	Chlamydia/Chlamydophila group	Chlamydia	NA	NA	genomic DNA	1169374	16-AUG-2011	1027844	CP002804.1	CP002804	Sheep	Pneumonia, Psittacosis	Yes	Animal Pathogen, Human Pathogen, Medical	Pathogen	Host	Gc01791
66485	Chlamydophila psittaci 08DC60	1	0	08DC60	Bacteria	Chlamydiae	Chlamydiales	Chlamydiaceae	Chlamydia/Chlamydophila group	Chlamydia	NA	NA	genomic DNA	1172032	16-AUG-2011	1027843	CP002807.1	CP002807	Homo sapiens	Psittacosis, Pneumonia	Yes	Animal Pathogen, Human Pathogen, Medical	Pathogen	Host	Gc01790
66525	Lactobacillus kefiranofaciens ZW3	1	0	ZW3	Bacteria	Firmicutes	Lactobacillales	Lactobacillaceae	Lactobacillus	NA	NA:pWW1:pWW2	NA	genomic DNA	2113023:194769:46296	12-AUG-2011	1033837	CP002764.1:CP002765.1:CP002766.1	CP002764:CP002765:CP002766	NA	None	No	Food industry	Probiotic	Host	Gc01788
66537	Enterobacter aerogenes KCTC 2190	1	0	KCTC 2190	Bacteria	Proteobacteria	Gammaproteobacteria	Enterobacteriales	Enterobacteriaceae	Enterobacter	NA	NA	genomic DNA	5280350	2011-11-21	1028307	CP002824.1	CP002824	Homo sapiens	NA	Yes	Medical, Pathogen	NA	Host, Human airways	Gc01802
66625	Listeria monocytogenes M7	1	0	M7	Bacteria	Firmicutes	Bacillales	Listeriaceae	Listeria	NA	NA	NA	genomic DNA	2976163	20-SEP-2011	1030009	CP002816.1	CP002816	Bos taurus	Endocarditis, Abortion, Food poisoning, Listeriosis,	Yes	Animal Pathogen, Cattle Pathogen, Human Pathogen,	Pathogen	Food, Fresh water, Host, Intestinal	Gc01822
66633	Brucella melitensis NI	2	0	NI	Bacteria	Proteobacteria	Alphaproteobacteria	Rhizobiales	Brucellaceae	Brucella	NA	NA	genomic DNA	2117717:1176758	06-OCT-2011:26-OCT-2011	1029825	CP002931.1:CP002932.1	CP002931:CP002932	NA	NA	Yes	Vaccine development	NA	NA	Gc01991
66727	Candidatus Arthromitus sp. SFB-mouse-Japan	1	0	NA	Bacteria	Firmicutes	Clostridia	Clostridiales	Clostridiaceae	Candidatus Arthromitus	NA	mouse isolate	genomic DNA	1620005	03-AUG-2011	1029718	AP012202.1	AP012202	Mus musculus	NA	No	NA	NA	NA	Gc01958
66755	Porphyromonas gingivalis TDC60	1	0	TDC60	Bacteria	Bacteroidetes	Bacteroidia	Bacteroidales	Porphyromonadaceae	Porphyromonas	NA	NA	genomic DNA	2339898	17-AUG-2011	1030843	AP012203.1	AP012203	Homo sapiens	Dental plaque, Periodontal infection	Yes	Medical, Pathogen	Pathogen	Colon, Gastrointestinal tract, Host, Oral	Gc01800
66837	Ralstonia solanacearum Po82	1	0	Po82	Bacteria	Proteobacteria	Betaproteobacteria	Burkholderiales	Burkholderiaceae	Ralstonia	NA:megaplasmid	NA	genomic DNA	3481091:1949172	16-AUG-2011	1031711	CP002819.1:CP002820.1	CP002819:CP002820	NA	Wilting disease, Plant rot	No	Agricultural, Plant Pathogen	Pathogen	Soil	Gc01787
66839	Oligotropha carboxidovorans OM4	1	0	OM4	Bacteria	Proteobacteria	Alphaproteobacteria	Rhizobiales	Bradyrhizobiaceae	Oligotropha	NA:pHCG3B:pOC167B	NA	genomic DNA	3539447:133055:167269	21-NOV-2011:20-SEP-2011:20-SEP-2011	1031710	CP002821.1:CP002822.1:CP002823.1	CP002821:CP002822:CP002823	NA	None	No	NA	NA	NA	Gc01818
66845	Propionibacterium acnes 6609	1	0	6609	Bacteria	Actinobacteria	Actinobacteridae	Actinomycetales	Propionibacterineae	Propionibacteriaceae	NA	NA	genomic DNA	2560282	16-AUG-2011	1031709	CP002815.1	CP002815	Homo sapiens	Acne	Yes	Medical, Human Pathogen	Pathogen	Host, Human skin	Gc01806
66879	Microlunatus phosphovorus NM-1	1	0	NM-1	Bacteria	Actinobacteria	Actinobacteridae	Actinomycetales	Propionibacterineae	Propionibacteriaceae	NA	NA	genomic DNA	5683123	02-JUN-2011	101784	AP012204.1	AP012204	NA	None	No	Biotechnological, EBPR, Environmental	Polyphosphate-accumulating	Sludge	Gc01896
66901	Novosphingobium sp. PP1Y	1	0	PP1Y	Bacteria	Proteobacteria	Alphaproteobacteria	Sphingomonadales	Sphingomonadaceae	Novosphingobium	NA:Lpl:Mpl:Spl	NA	genomic DNA	3911486:192103:1161602:48714	12-AUG-2011	702113	FR856862.1:FR856860.1:FR856861.1:FR856859.1	FR856862:FR856860:FR856861:FR856859	NA	NA	No	Bioreactors, Biotechnological	NA	Fresh water, Host, Soil	Gc01799
66907	Rickettsia heilongjiangensis 054	1	0	54	Bacteria	Proteobacteria	Alphaproteobacteria	Rickettsiales	Rickettsiaceae	Rickettsieae	NA	NA	genomic DNA	1278471	20-SEP-2011	1032845	CP002912.1	CP002912	Dysmicoccus sylvarum	far-Eastern spotted fever	Yes	NA	NA	NA	Gc01899
66975	Escherichia coli NA114	1	0	NA114	Bacteria	Proteobacteria	Gammaproteobacteria	Enterobacteriales	Enterobacteriaceae	Escherichia	NA	NA	genomic DNA	4971461	2011-11-10	1033813	CP002797.2	CP002797	Homo sapiens	NA	Yes	Biotechnological	NA	Host, Human intestinal microflora	Gc01789
67079	Bacillus amyloliquefaciens XH7	1	0	XH7	Bacteria	Firmicutes	Bacillales	Bacillaceae	Bacillus	NA	NA	NA	genomic DNA	3939203	2011-11-21	1034836	CP002927.1	CP002927	NA	NA	No	Biotechnological	NA	Soil	Gc01920
67123	Flavobacterium branchiophilum FL-15	1	0	FL-15	Bacteria	Bacteroidetes	Flavobacteriia	Flavobacteriales	Flavobacteriaceae	Flavobacterium	NA	NA	genomic DNA	3559884	28-OCT-2011	1034807	FQ859183.1	FQ859183	Silurus glanis	Gill disease	No	Fish Pathogen	Pathogen	Fresh water	Gc01974
67139	Francisella sp. TX077308	1	0	TX077308	Bacteria	Proteobacteria	Gammaproteobacteria	Thiotrichales	Francisellaceae	Francisella	NA	NA	genomic DNA	2035931	2011-11-21	573569	CP002872.1	CP002872	Homo sapiens	Tularemia	Yes	Biothreat, Human Pathogen, Medical	Pathogen	Fresh water, Host	Gc01864
67153	Hyphomicrobium sp. MC1	1	0	MC1	Bacteria	Proteobacteria	Alphaproteobacteria	Rhizobiales	Hyphomicrobiaceae	Hyphomicrobium	NA	NA	genomic DNA	4757528	23-JUN-2011	717785	FQ859181.1	FQ859181	NA	NA	No	Biotechnological	NA	Wastewater, Aquatic, Soil	Gc01907
67171	Streptococcus salivarius JIM8777	1	0	JIM8777	Bacteria	Firmicutes	Lactobacillales	Streptococcaceae	Streptococcus	NA	NA	NA	genomic DNA	2210574	2011-11-04	347253	FR873482.1	FR873482	NA	None	No	Comparative analysis, Medical	Non-Pathogen	Host, Oral microflora	Gc01921
67173	Streptococcus salivarius CCHSS3	1	0	CCHSS3	Bacteria	Firmicutes	Lactobacillales	Streptococcaceae	Streptococcus	NA	NA	NA	genomic DNA	2217184	26-JUL-2011	1048332	FR873481.1	FR873481	Homo sapiens	None	No	Medical	Non-Pathogen	Host, Oral microflora	Gc01887
67295	Paenibacillus terrae HPL-003	1	0	HPL-003	Bacteria	Firmicutes	Bacillales	Paenibacillaceae	Paenibacillus	NA	NA	NA	genomic DNA	6083395	2012-02-24	985665	CP003107.1	CP003107	NA	NA	No	NA	NA	NA	Gc02027
67335	Paenibacillus mucilaginosus KNP414	1	0	KNP414	Bacteria	Firmicutes	Bacillales	Paenibacillaceae	Paenibacillus	NA	NA	NA	genomic DNA	8663821	17-JUN-2011	1036673	CP002869.1	CP002869	NA	None	No	Agricultural, Biotechnological	Antimicrobial activities,	NA	Gc01832
67413	Rhodospirillum rubrum F11	1	0	F11	Bacteria	Proteobacteria	Alphaproteobacteria	Rhodospirillales	Rhodospirillaceae	Rhodospirillum	NA	NA	genomic DNA	4352825	2012-02-24	1036743	CP003046.1	CP003046	NA	NA	No	NA	NA	NA	Gc01977
67515	Thermodesulfobacterium sp. OPB45	1	0	OPB45	Bacteria	Thermodesulfobacteria	Thermodesulfobacteriales	Thermodesulfobacteriaceae	Thermodesulfobacterium	NA	NA	NA	genomic DNA	1634377	07-JUN-2011	795359	CP002829.1	CP002829	NA	None	No	Biotechnological	NA	Fresh water	Gc01805
67615	Eggerthella sp. YY7918	1	0	YY7918	Bacteria	Actinobacteria	Coriobacteridae	Coriobacteriales	Coriobacterineae	Coriobacteriaceae	NA	NA	genomic DNA	3123671	22-SEP-2011	502558	AP012211.1	AP012211	Homo sapiens	NA	No	NA	NA	NA	Gc01906
67781	Flavobacterium columnare ATCC 49512	1	0	ATCC 49512	Bacteria	Bacteroidetes	Flavobacteriia	Flavobacteriales	Flavobacteriaceae	Flavobacterium	NA	NA	genomic DNA	3162432	19-JAN-2012	1041826	CP003222.2	CP003222	NA	Columnaris disease	No	Fish Pathogen	Pathogen	Aquatic, Fresh water	Gc02066
67799	Clostridium sp. SY8519	1	0	SY8519	Bacteria	Firmicutes	Clostridia	Clostridiales	Clostridiaceae	Clostridium	NA	NA	genomic DNA	2835737	21-SEP-2011	1042156	AP012212.1	AP012212	Homo sapiens	NA	No	NA	NA	NA	Gc01905
67865	Bifidobacterium animalis subsp. lactis CNCM I-2494	1	0	CNCM I-2494	Bacteria	Actinobacteria	Actinobacteridae	Bifidobacteriales	Bifidobacteriaceae	Bifidobacterium	NA	NA	genomic DNA	1943113	20-SEP-2011	1042403	CP002915.1	CP002915	Homo sapiens	None	No	Medical	Probiotic	Host, Human intestinal microflora	Gc01890
67881	Pseudomonas putida S16	1	0	S16	Bacteria	Proteobacteria	Gammaproteobacteria	Pseudomonadales	Pseudomonadaceae	Pseudomonas	NA	NA	genomic DNA	5984790	20-SEP-2011	1042876	CP002870.1	CP002870	NA	None	No	Bioremediation	NA	Soil, Wastewater	Gc01875
67893	Cupriavidus necator N-1	2	0	N-1	Bacteria	Proteobacteria	Betaproteobacteria	Burkholderiales	Burkholderiaceae	Cupriavidus	NA:NA:pBB1:pBB2	NA	genomic DNA	3872936:2684606:1499175:424140	21-NOV-2011:20-SEP-2011:20-SEP-2011:20-SEP-2011	1042878	CP002877.1:CP002878.1:CP002879.1:CP002880.1	CP002877:CP002878:CP002879:CP002880	NA	None	No	Bioremediation, Environmental	NA	Fresh water, Soil	Gc01868
67911	Leuconostoc sp. C2	1	0	C2	Bacteria	Firmicutes	Lactobacillales	Leuconostoc	NA		NA	NA	genomic DNA	1877273	2011-11-21	979982	CP002898.1	CP002898	NA	NA	No	NA	NA	NA	Gc01877
67979	Weissella koreensis KACC 15510	1	0	KACC 15510	Bacteria	Firmicutes	Lactobacillales	Weissella	NA		NA:WKp2903	NA	genomic DNA	1422478:18992	20-SEP-2011	1045854	CP002899.1:CP002900.1	CP002899:CP002900	NA	NA	No	NA	NA	NA	Gc01876
67981	Pseudoxanthomonas spadix BD-a59	1	0	BD-a59	Bacteria	Proteobacteria	Gammaproteobacteria	Xanthomonadales	Xanthomonadaceae	Pseudoxanthomonas	NA	NA	genomic DNA	3452554	05-JAN-2012	1045855	CP003093.2	CP003093	NA	NA	No	NA	NA	Soil	Gc02019
67983	Enterobacter cloacae EcWSU1	1	0	EcWSU1	Bacteria	Proteobacteria	Gammaproteobacteria	Enterobacteriales	Enterobacteriaceae	Enterobacter	NA:pEcWSU1_A	NA	genomic DNA	4734438:63653	23-DEC-2011	1045856	CP002886.1:CP002887.1	CP002886:CP002887	Allium cepa	NA	No	Agricultural, Comparative analysis, Plant Pathogen	NA	Host, Plant root	Gc02070
68051	Brachyspira intermedia PWS/A	1	0	PWS/A	Bacteria	Spirochaetes	Spirochaetales	Brachyspiraceae	Brachyspira	NA	NA:pInt	NA	genomic DNA	3304788:3260	10-AUG-2011	1045858	CP002874.1:CP002875.1	CP002874:CP002875	Sus Scrofa	Spirochetosis	No	NA	NA	Host	Gc01922
68095	Mycobacterium africanum GM041182	1	0	GM041182	Bacteria	Actinobacteria	Actinobacteridae	Actinomycetales	Corynebacterineae	Mycobacteriaceae	NA	NA	genomic DNA	4389314	05-JUL-2011	572418	FR878060.1	FR878060	Homo sapiens	Pulmonary tuberculosis, Tuberculosis	Yes	Animal Pathogen, Cattle Pathogen, Human Pathogen,	Pathogen	Host	Gc01903
68129	Streptococcus salivarius 57.I	1	0	57.I	Bacteria	Firmicutes	Lactobacillales	Streptococcaceae	Streptococcus	NA	NA	NA	genomic DNA	2138805	20-SEP-2011	1046629	CP002888.1	CP002888	Homo sapiens	None	No	Comparative analysis	Non-Pathogen	Oral microflora, Host	Gc01884
68131	Pseudomonas stutzeri ATCC 17588 = LMG 11199	1	0	ATCC 17588 = LMG 11199	Bacteria	Proteobacteria	Gammaproteobacteria	Pseudomonadales	Pseudomonadaceae	Pseudomonas	NA	NA	genomic DNA	4547930	17-OCT-2011	96563	CP002881.1	CP002881	Homo sapiens	None	Yes	Agricultural, Bioremediation, Environmental	Opportunistic Pathogen	Host, Marine, Rice roots, Soil	Gc01869
68135	Mycobacterium canettii CIPT 140010059	1	0	CIPT 140010059	Bacteria	Actinobacteria	Actinobacteridae	Actinomycetales	Corynebacterineae	Mycobacteriaceae	NA	NA	genomic DNA	4482059	2012-02-14	1048245	HE572590.1	HE572590	Homo sapiens	Tuberculosis	Yes	Human Pathogen, Medical	Pathogen	Host	Gc01902
68149	Borrelia afzelii PKo	1	0	PKo	Bacteria	Spirochaetes	Spirochaetales	Spirochaetaceae	Borrelia	Borrelia burgdorferi group	NA:cp26:cp32-1:cp32-11:cp32-12:cp32-3:cp32-5:cp32-7:cp32-9:lp17:lp28-2:lp28-3:lp28-4:lp28-7:lp28-8:lp32-10:lp38:lp54	NA	genomic DNA	903609:26539:30000:30718:30065:31118:30949:25262:29421:24675:26626:22901:22449:27239:20715:30180:33903:57919	2011-11-28	390236	CP002933.1:CP002934.1:CP002937.1:CP002935.1:CP002936.1:CP002938.1:CP002939.1:CP002940.1:CP002941.1:CP002942.1:CP002943.1:CP002944.1:CP002945.1:CP002946.1:CP002947.1:CP002948.1:CP002949.1:CP002950.1	CP002933:CP002934:CP002937:CP002935:CP002936:CP002938:CP002939:CP002940:CP002941:CP002942:CP002943:CP002944:CP002945:CP002946:CP002947:CP002948:CP002949:CP002950	Homo sapiens	Acrodermatitis chronica atrophicans, Lyme disease	Yes	Comparative analysis, Human Pathogen, Medical	Pathogen	Host	Gc01916
68273	Alicyclobacillus acidocaldarius subsp. acidocaldarius Tc-4-1	1	0	Tc-4-1	Bacteria	Firmicutes	Bacillales	Alicyclobacillaceae	Alicyclobacillus	NA	NA	NA	genomic DNA	3124048	20-SEP-2011	1048834	CP002902.1	CP002902	NA	None	No	Biotechnological	Acidophile	Aquatic, Hot spring	Gc01967
68327	Streptococcus equi subsp. zooepidemicus ATCC 35246	1	0	ATCC 35246	Bacteria	Firmicutes	Lactobacillales	Streptococcaceae	Streptococcus	NA	NA	NA	genomic DNA	2167264	20-SEP-2011	1051072	CP002904.1	CP002904	Sus scrofa	Opportunistic infection	Yes	Animal Pathogen, Cattle Pathogen, Medical, Swine	Pathogen	Host	Gc01969
68423	Sulfobacillus acidophilus TPY	1	0	TPY	Bacteria	Firmicutes	Clostridia	Clostridiales	Clostridiales Family XVII. Incertae Sedis	Sulfobacillus	NA	NA	genomic DNA	3551206	20-SEP-2011	1051632	CP002901.1	CP002901	NA	None	No	Biotechnological	Acidophile	Soil	Gc01970
68425	Paracoccus denitrificans SD1	1	0	SD1	Bacteria	Proteobacteria	Alphaproteobacteria	Rhodobacterales	Rhodobacteraceae	Paracoccus	NA	NA	genomic DNA	2985589	2011-11-21	1051075	CP002897.1	CP002897	NA	None	No	Bioremediation, Biotechnological, Energy	NA	Sewage plant, Soil	Gc01972
68521	Streptococcus thermophilus JIM 8232	1	0	JIM 8232	Bacteria	Firmicutes	Lactobacillales	Streptococcaceae	Streptococcus	NA	NA	NA	genomic DNA	1929905	04-JUL-2011	1051074	FR875178.1	FR875178	NA	NA	No	NA	NA	NA	Gc01904
68559	Bacillus subtilis subsp. subtilis RO-NN-1	1	0	RO-NN-1	Bacteria	Firmicutes	Bacillales	Bacillaceae	Bacillus	NA	NA	NA	genomic DNA	4011949	05-OCT-2011	1052588	CP002906.1	CP002906	NA	None	No	NA	NA	Soil	Gc01989
68561	Bacillus subtilis subsp. spizizenii TU-B-10	1	0	TU-B-10	Bacteria	Firmicutes	Bacillales	Bacillaceae	Bacillus	NA	NA	NA	genomic DNA	4207222	05-OCT-2011	1052585	CP002905.1	CP002905	NA	None	No	Biotechnological	NA	Soil	Gc01990
68665	Paenibacillus polymyxa M1	1	0	M1	Bacteria	Firmicutes	Bacillales	Paenibacillaceae	Paenibacillus	NA	NA:pPPM1a	NA	genomic DNA	5864546:366576	04-OCT-2011	1052684	HE577054.1:HE577055.1	HE577054:HE577055	NA	None	No	Agricultural, Biotechnological, Root Nodulating	Plant-growth-promoting rhizobacteria,	Rhizosphere	Gc01959
68831	Candidatus Tremblaya princeps PCVAL	1	0	PCVAL	Bacteria	Proteobacteria	Betaproteobacteria	Candidatus Tremblaya	NA		NA	NA	genomic DNA	138931	20-SEP-2011	1053648	CP002918.1	CP002918	Planococcus citr	NA	No	NA	NA	Host	Gc01986
69547	Streptococcus pseudopneumoniae IS7493	1	0	IS7493	Bacteria	Firmicutes	Lactobacillales	Streptococcaceae	Streptococcus	NA	NA:pDRPIS7493	NA	genomic DNA	2190731:4727	21-NOV-2011:17-OCT-2011	1054460	CP002925.1:CP002926.1	CP002925:CP002926	Homo sapiens	NA	Yes	Medical	NA	Host	Gc01960
70095	Blattabacterium sp. (Mastotermes darwiniensis) str. MADAR	1	0	MADAR	Bacteria	Bacteroidetes	Flavobacteriia	Flavobacteriales	Blattabacteriaceae	Blattabacterium	NA:pMADAR_001	NA	genomic DNA	587248:3088	31-OCT-2011	1074889	CP003000.1:CP003095.1	CP003000:CP003095	NA	NA	No	NA	NA	NA	Gc02015
71047	Blattabacterium sp. (Cryptocercus punctulatus) str. Cpu	1	0	Cpu	Bacteria	Bacteroidetes	Flavobacteriia	Flavobacteriales	Blattabacteriaceae	Blattabacterium	NA:pCpu	NA	genomic DNA	605745:3816	2011-11-29	1075399	CP003015.1:CP003016.1	CP003015:CP003016	Cryptocercus punctulatus	NA	No	NA	NA	NA	Gc02034
71815	Bifidobacterium animalis subsp. lactis BLC1	1	0	BLC1	Bacteria	Actinobacteria	Actinobacteridae	Bifidobacteriales	Bifidobacteriaceae	Bifidobacterium	NA	NA	genomic DNA	1943990	31-OCT-2011	1075106	CP003039.1	CP003039	NA	NA	No	NA	NA	NA	Gc01943
72805	Clostridium clariflavum DSM 19732	1	0	DSM 19732	Bacteria	Firmicutes	Clostridia	Clostridiales	Clostridiaceae	Clostridium	NA	NA	genomic DNA	4897678	12-DEC-2011	720554	CP003065.1	CP003065	NA	NA	No	Biotechnological, Bioenergy	NA	NA	Gc02052
72821	Salmonella enterica subsp. enterica serovar Gallinarum/pullorum str. RKS5078	1	0	RKS5078	Bacteria	Proteobacteria	Gammaproteobacteria	Enterobacteriales	Enterobacteriaceae	Salmonella	NA	NA	genomic DNA	4637962	2012-02-08	1081093	CP003047.1	CP003047	Homo sapiens	Food poisoning, Gastroenteritis, Salmonellosis	Yes	Human Pathogen, Medical	NA	Food, Fresh water, Host, Soil	Gc02028
72847	Borrelia garinii BgVir	1	0	BgVir	Bacteria	Spirochaetes	Spirochaetales	Spirochaetaceae	Borrelia	Borrelia burgdorferi group	NA:cp26:lp54	NA	genomic DNA	905534:27111:61166	22-DEC-2011	1081646	CP003151.1:CP003201.1:CP003202.1	CP003151:CP003201:CP003202	Ixodes persulcatus	Lyme disease	Yes	Human Pathogen, Medical	Pathogen	Host	Gc02069
72927	Pelagibacterium halotolerans B2	1	0	B2	Bacteria	Proteobacteria	Alphaproteobacteria	Rhizobiales	Hyphomicrobiaceae	Pelagibacterium	NA:pPHB2	NA	genomic DNA	3944837:4050	14-DEC-2011	1082931	CP003075.1:CP003076.1	CP003075:CP003076	NA	NA	No	NA	NA	Marine	Gc02002
73073	Glaciecola nitratireducens FR1064	1	0	FR1064	Bacteria	Proteobacteria	Gammaproteobacteria	Alteromonadales	Alteromonadaceae	Glaciecola	NA	NA	genomic DNA	4134229	05-DEC-2011	1085623	CP003060.1	CP003060	NA	None	No	Biotechnological, Environmental	NA	Marine	Gc01985
73231	Corynebacterium pseudotuberculosis 3/99-5	1	0	3/99-5	Bacteria	Actinobacteria	Actinobacteridae	Actinomycetales	Corynebacterineae	Corynebacteriaceae	NA	NA	genomic DNA	2337938	10-JAN-2012	1087452	CP003152.1	CP003152	Sheep	NA	Yes	Animal Pathogen	NA	Host	Gc02078
73233	Corynebacterium pseudotuberculosis 42/02-A	1	0	42/02-A	Bacteria	Actinobacteria	Actinobacteridae	Actinomycetales	Corynebacterineae	Corynebacteriaceae	NA	NA	genomic DNA	2337606	03-OCT-2011	1087453	CP003062.1	CP003062	NA	NA	Yes	Animal Pathogen	NA	Host	Gc02006
73355	Lactobacillus rhamnosus ATCC 8530	1	0	ATCC 8530	Bacteria	Firmicutes	Lactobacillales	Lactobacillaceae	Lactobacillus	NA	NA	NA	genomic DNA	2960339	2012-02-08	1088720	CP003094.1	CP003094	Homo sapiens	None	No	Medical	NA	Host, Human airways	Gc02017
73399	Streptococcus pyogenes Alab49	1	0	Alab49	Bacteria	Firmicutes	Lactobacillales	Streptococcaceae	Streptococcus	NA	NA	NA	genomic DNA	1827308	07-OCT-2011	487215	CP003068.1	CP003068	Homo sapiens	NA	Yes	Medical	NA	Host	Gc02000
73563	Pseudovibrio sp. FO-BEG1	1	0	FO-BEG1	Bacteria	Proteobacteria	Alphaproteobacteria	Rhodobacterales	Rhodobacteraceae	Pseudovibrio	NA:unnamed	NA	genomic DNA	5475670:441112	05-DEC-2011	911045	CP003147.1:CP003148.1	CP003147:CP003148	NA	NA	No	NA	NA	Aquatic	Gc02044
73675	Propionibacterium acnes ATCC 11828	1	0	ATCC 11828	Bacteria	Actinobacteria	Actinobacteridae	Actinomycetales	Propionibacterineae	Propionibacteriaceae	NA	NA	genomic DNA	2488626	14-DEC-2011	1091045	CP003084.1	CP003084	Homo sapiens	Acne	Yes	Human Pathogen, Medical	Pathogen	Host, Human skin	Gc02005
74285	Pantoea ananatis PA13	1	0	PA13	Bacteria	Proteobacteria	Gammaproteobacteria	Enterobacteriales	Enterobacteriaceae	Pantoea	NA:PAGR_p	NA	genomic DNA	4586378:280753	05-JAN-2012	1095774	CP003085.1:CP003086.1	CP003085:CP003086	NA	NA	No	Agricultural	NA	NA	Gc02013
74517	Burkholderia sp. YI23	3	0	YI23	Bacteria	Proteobacteria	Betaproteobacteria	Burkholderiales	Burkholderiaceae	Burkholderia	NA:NA:NA:byi_1p:byi_2p:byi_3p	NA	genomic DNA	3131280:1773019:1569570:1951047:356263:115232	2012-02-08	1097668	CP003087.1:CP003088.1:CP003089.1:CP003090.1:CP003091.1:CP003092.1	CP003087:CP003088:CP003089:CP003090:CP003091:CP003092	NA	NA	No	NA	NA	NA	Gc02032
74681	Brucella abortus A13334	2	0	A13334	Bacteria	Proteobacteria	Alphaproteobacteria	Rhizobiales	Brucellaceae	Brucella	NA	NA	genomic DNA	2123773:1162259	15-DEC-2011	1104320	CP003176.1:CP003177.1	CP003176:CP003177	Cattle	Spontaneous abortion	Yes	Biothreat, Human Pathogen, Mammal Pathogen, Medical	Pathogen, Intracellular pathogen	Host	Gc02057
74683	Brucella canis HSK A52141	2	0	A52141	Bacteria	Proteobacteria	Alphaproteobacteria	Rhizobiales	Brucellaceae	Brucella	NA	NA	genomic DNA	2107023:1170489	16-DEC-2011	1104321	CP003174.1:CP003175.1	CP003174:CP003175	Dog	Spontaneous abortion	Yes	Biothreat, Human Pathogen, Mammal Pathogen, Medical	Pathogen, Intracellular pathogen	Host	Gc02058
74685	Lactococcus lactis subsp. cremoris A76	1	0	A76	Bacteria	Firmicutes	Lactobacillales	Streptococcaceae	Lactococcus	NA	NA:pQA504:pQA518:pQA549:pQA554	NA	genomic DNA	2452616:3978:17661:49219:53630	01-DEC-2011	1104322	CP003132.1:CP003136.1:CP003135.1:CP003134.1:CP003133.1	CP003132:CP003136:CP003135:CP003134:CP003133	NA	NA	No	Food industry, Agricultural	NA	NA	Gc02039
75083	Leuconostoc mesenteroides subsp. mesenteroides J18	1	0	J18	Bacteria	Firmicutes	Lactobacillales	Leuconostoc	NA		NA:pKLE01:pKLE02:pKLE03:pKLE04:pKLE05	NA	genomic DNA	1896561:37252:35425:24548:19293:3347	2012-02-08	1107880	CP003101.1:CP003102.1:CP003103.1:CP003104.1:CP003105.1:CP003106.1	CP003101:CP003102:CP003103:CP003104:CP003105:CP003106	Homo sapiens	None	No	Medical	NA	Host	Gc02021
76489	Geobacillus thermoleovorans CCB_US3_UF5	1	0	CCB_US3_UF5	Bacteria	Firmicutes	Bacillales	Bacillaceae	Geobacillus	NA	NA	NA	genomic DNA	3596620	02-DEC-2011	1111068	CP003125.1	CP003125	NA	NA	No	NA	NA	Aquatic	Gc02040
76491	Thermus sp. CCB_US3_UF1	1	0	CCB_US3_UF1	Bacteria	Deinococcus-Thermus	Deinococci	Thermales	Thermaceae	Thermus	NA:pTCCB09	NA	genomic DNA	2243772:19716	02-DEC-2011	1111069	CP003126.1:CP003127.1	CP003126:CP003127	NA	NA	No	Biotechnological	NA	Aquatic	Gc02041
76583	Mycoplasma haemocanis str. Illinois	1	0	Illinois	Bacteria	Tenericutes	Mollicutes	Mycoplasmataceae	Mycoplasma	NA	NA	NA	genomic DNA	919992	20-DEC-2011	1111676	CP003199.1	CP003199	Canis familiaris	NA	No	NA	NA	NA	Gc02060
76709	Brucella suis VBI22	2	0	VBI22	Bacteria	Proteobacteria	Alphaproteobacteria	Rhizobiales	Brucellaceae	Brucella	NA	NA	genomic DNA	2108637:1207451	2012-02-08	1112912	CP003128.1:CP003129.1	CP003128:CP003129	NA	Brucellosis	Yes	Medical	NA	Host	Gc02033
76835	Actinoplanes sp. SE50/110	1	0	SE50/110	Bacteria	Actinobacteria	Actinobacteridae	Actinomycetales	Micromonosporineae	Micromonosporaceae	NA	NA	genomic DNA	9239851	12-DEC-2011	134676	CP003170.1	CP003170	NA	NA	No	Biotechnological	NA	NA	Gc02047
77223	Vibrio sp. EJY3	2	0	EJY3	Bacteria	Proteobacteria	Gammaproteobacteria	Vibrionales	Vibrionaceae	Vibrio	NA	NA	genomic DNA	3478307:1974339	05-JAN-2012	1116375	CP003241.1:CP003242.1	CP003241:CP003242	NA	NA	No	Biofuels	Non-Pathogen	Marine	Gc02076
78169	Legionella pneumophila subsp. pneumophila ATCC 43290	1	0	ATCC 43290	Bacteria	Proteobacteria	Gammaproteobacteria	Legionellales	Legionellaceae	Legionella	NA	NA	genomic DNA	3359001	21-DEC-2011	933093	CP003192.1	CP003192	Homo sapiens	Pneumonia, Respiratory disease	Yes	Medical	NA	Biofilm, Fresh meat, Fresh water, Host, Soil	Gc02062
78269	Staphylococcus aureus subsp. aureus 11819-97	1	0	11819-97	Bacteria	Firmicutes	Bacillales	Staphylococcus	NA		NA:p11819-97	NA	genomic DNA	2846546:22317	21-DEC-2011:23-DEC-2011	1123523	CP003194.1:CP003193.1	CP003194:CP003193	Homo sapiens	NA	Yes	Medical	NA	Host	Gc02063
78789	Klebsiella pneumoniae subsp. pneumoniae HS11286	1	0	HS11286	Bacteria	Proteobacteria	Gammaproteobacteria	Enterobacteriales	Enterobacteriaceae	Klebsiella	NA:pKPHS1:pKPHS2:pKPHS3:pKPHS4:pKPHS5:pKPHS6	NA	genomic DNA	5333942:122799:111195:105974:3751:3353:1308	21-DEC-2011:27-DEC-2011:27-DEC-2011:27-DEC-2011:27-DEC-2011:27-DEC-2011:27-DEC-2011	1125630	CP003200.1:CP003223.1:CP003224.1:CP003225.1:CP003226.1:CP003227.1:CP003228.1	CP003200:CP003223:CP003224:CP003225:CP003226:CP003227:CP003228	NA	Bacteremia, Pneumonia, Sepsis, Urinary tract infection	Yes	Medical	NA	Host, Human airways	Gc02064
78941	Streptomyces cattleya DSM 46488	1	0	DSM 46488	Bacteria	Actinobacteria	Actinobacteridae	Actinomycetales	Streptomycineae	Streptomycetaceae	NA:pSCATT	NA	genomic DNA	6282967:1812548	29-DEC-2011	1126229	CP003219.1:CP003229.1	CP003219:CP003229	NA	NA	No	NA	NA	Soil	Gc02072

## Sheet: COMPL model Training Data
COMPL model data
		Training Data			Test Data
	Phylum	P	NP	Tot	P	NP	Tot
	Proteobacteria(1)	0	27	27	0	7	7
	Cyanobacteria	1	25	26	0	0	0
	Chlamydiae	20	0	20	11	0	11
	Spirochaetes	16	2	18	6	11	17
	Chlorobi	0	11	11	0	0	0
	Thermotogae	0	9	9	0	1	1
	Chloroflexi	0	8	8	0	1	1
	Aquificae	0	5	5	0	2	2
	Others	3	87	90	0	18	18
	Total	40	174	214	17	40	57
