# Supplementary material for: PathogenFinder - Distinguishing Friend from Foe Using Bacterial Whole Genome Sequence Data
Source: PLoS One. 2013 Oct 28;8(10):e77302. doi: 10.1371/journal.pone.0077302 (PMC3810466; doi:10.1371/journal.pone.0077302)
Supplement: Table S2 — Extra Escherichia Coli Strains. xlsx file containing the training-sets used for building ecoli_boost and enterobac_boost models, including the list of extra E. coli strains and a summary of the results in the prediction of E. coli and enterobacteriaceae organisms. (XLSX) [file pone.0077302.s002.xlsx]

## Sheet: Results_summary
TM-Enterobacteriaceae		model built using the enterobacteriaceae present in the original training-set
Enterobac_boost		model built using the organinsm in the training-set for TM-Enterobacteriaceae plus 14 extra non-pathogenic E. coli strains (extra E. coli set)
Ecoli_boost		model built using only the E. coli in the original training-set for TM-Gammaproteobacteria plus 14 extra non-pathogenic E. coli strains (extra E. coli set)
	MODEL NAME And Threshold	Optimal 5-folds	Ecoli independent set
	Ecoli_boost	0.623	0.802
	Enterobac_boost	0.76	0.816
	TM-Enterobacteriaceae	0.764	0.408
	MODEL NAME And Threshold	Enterobacteria CG	Ecoli CG	E. coli draft Genomes ()
	WDM	0.519	0	0
	TM-Gammaproteobacteria	0.617	0	0
	TM-Enterobacteriaceae	0.675	0.408	0
	Enterobac_boost	0.836	0.816	0.346
	Ecoli_boost	0	0.802	0.36
	MODEL NAME And Threshold	Enterobacteria CG	Ecoli CG	All Internal Ecoli
	WDM	0.684	0.6	0.476
	TM-Gammaproteobacteria	0.763	0.6	0.476
	TM-Enterobacteriaceae	0.842	0.7	0.475
	Enterobac_boost	0.921	0.9	0.67
	Ecoli_boost	0	0.9	0.68

## Sheet: Extra E. coli set
Extra E. coli set used in Enrobac_boost and Ecoli_boost models
Project_ID	Organism	Chromosomes	Segments	Strain	Tax1	Tax2	Tax3	Tax4	Tax5	Tax6	Plasmid	Isolate	Molecule_Type	Size	Date	Tax_ID	Protein_ID	Accession_ID	Host	Disease	Pathogenicity
PRJNA13959	Escherichia coli HS	1	0	HS	Bacteria	Proteobacteria	Gammaproteobacteria	Enterobacteriales	Enterobacteriaceae	Escherichia	NA	NA	genomic DNA	4643538	2012-02-13	331112	CP000802.1	CP000802	Human	None	No
PRJNA184588	Escherichia coli APEC O78	1	0	APEC O78	Bacteria	Proteobacteria	Gammaproteobacteria	Enterobacteriales	Enterobacteriaceae	Escherichia	NA	NA	genomic DNA	4798435	2013-04-19	1274814	CP004009.1	CP004009	Avian, Turkey	Colibacillosis	No
PRJNA18281	Escherichia coli B str. REL606	1	0	REL606	Bacteria	Proteobacteria	Gammaproteobacteria	Enterobacteriales	Enterobacteriaceae	Escherichia	NA	NA	genomic DNA	4629812	2011-11-21	413997	CP000819.1	CP000819	Human	None	No
PRJNA18083	Escherichia coli ATCC 8739	1	0	ATCC 8739	Bacteria	Proteobacteria	Gammaproteobacteria	Enterobacteriales	Enterobacteriaceae	Escherichia	NA	NA	genomic DNA	4746218	2011-11-21	8739	CP000946.1	CP000946	Human	None	No
PRJNA33775	Escherichia coli BW2952	1	0	K-12	Bacteria	Proteobacteria	Gammaproteobacteria	Enterobacteriales	Enterobacteriaceae	Escherichia	NA	NA	genomic DNA	4578159	04-JUN-2009	595496	CP001396.1	CP001396	Human	None	No
PRJDA19053	Escherichia coli SE15	1	0	SE15	Bacteria	Proteobacteria	Gammaproteobacteria	Enterobacteriales	Enterobacteriaceae	Escherichia	NA:pECSF1	NA	genomic DNA	4717338:122345	2010-02-02	431946	AP009378.1:AP009379.1	AP009378:AP009379	Human	None	No
PRJNA62299	Escherichia coli KO11FL	1	0	KO11FL	Bacteria	Proteobacteria	Gammaproteobacteria	Enterobacteriales	Enterobacteriaceae	Escherichia	NA:pRK2	NA	genomic DNA	5021812:5360	2012-04-06	595495	CP002970.1:CP002971.1	CP002970:CP002971	NA	None	No
PRJNA16351	Escherichia coli str. K-12 substr. W3110	1	0	K-12	Bacteria	Proteobacteria	Gammaproteobacteria	Enterobacteriales	Enterobacteriaceae	Escherichia	NA	NA	genomic DNA	4646332	2008-11-20	316407	AP009048.1	AP009048	Human	None	No
PRJNA33373	Escherichia coli IAI1	1	0	IAI1	Bacteria	Proteobacteria	Gammaproteobacteria	Enterobacteriales	Enterobacteriaceae	Escherichia	NA	NA	genomic DNA	4700560	2009-02-09	585034	CU928160.2	CU928160	Human	Meningitis	No
PRJNA20713	Escherichia coli BL21(DE3)	1	0	BL21(DE3)	Bacteria	Proteobacteria	Gammaproteobacteria	Enterobacteriales	Enterobacteriaceae	Escherichia	NA	NA	genomic DNA	4558953	2011-11-21	469008	CP001509.3	CP001509	Human	None	No
PRJNA30681	Escherichia coli 'BL21-Gold(DE3)pLysS AG'	1	0	BL21-Gold(DE3)pLysS AG	Bacteria	Proteobacteria	Gammaproteobacteria	Enterobacteriales	Enterobacteriaceae	Escherichia	NA	NA	genomic DNA	4570938	2011-11-21	866768	CP001665.1	CP001665	Human	None	No
PRJNA18057	Escherichia coli SE11	1	0	SE11	Bacteria	Proteobacteria	Gammaproteobacteria	Enterobacteriales	Enterobacteriaceae	Escherichia	NA:pSE11-1:pSE11-2:pSE11-3:pSE11-4:pSE11-5:pSE11-6	NA	genomic DNA	4887515:100021:91158:60555:6929:5366:4082	23-DEC-2008	409438	AP009240.1:AP009241.1:AP009242.1:AP009243.1:AP009244.1:AP009245.1:AP009246.1	AP009240:AP009241:AP009242:AP009243:AP009244:AP009245:AP009246	Human	None	No
PRJNA38725	Escherichia coli ABU 83972	1	0	ABU 83972	Bacteria	Proteobacteria	Gammaproteobacteria	Enterobacteriales	Enterobacteriaceae	Escherichia	NA:pABU	NA	genomic DNA	5131397:1564	21-NOV-2011:14-OCT-2010	655817	CP001671.1:CP001833.1	CP001671:CP001833	Human	None	No
PRJEA28965	Escherichia coli BL21(DE3)	1	0	BL21(DE3)	Bacteria	Proteobacteria	Gammaproteobacteria	Enterobacteriales	Enterobacteriaceae	Escherichia	NA	NA	genomic DNA	4558947	09-DEC-2010	469008	AM946981.2	AM946981	Human	None	No

## Sheet: Ecoli_boost training set
Training set for Ecoli_boost model
Project_ID	Organism	Chromosomes	Segments	Strain	Tax1	Tax2	Tax3	Tax4	Tax5	Tax6	Plasmid	Isolate	Molecule_Type	Size	Date	Tax_ID	Protein_ID	Accession_ID	Host	Disease	Pathogenicity
225	Escherichia coli str. K-12 substr. MG1655	1	0	K-12	Bacteria	Proteobacteria	Gammaproteobacteria	Enterobacteriales	Enterobacteriaceae	Escherichia	NA	NA	genomic DNA	4639675	07-OCT-2010	511145	U00096.2	U00096	No	None	No
226	Escherichia coli O157:H7 str. Sakai	1	0	Sakai	Bacteria	Proteobacteria	Gammaproteobacteria	Enterobacteriales	Enterobacteriaceae	Escherichia	NA:pO157:pOSAK1	NA	genomic DNA	5498450:92721:3306	18-JAN-2008:19-MAY-2007:19-MAY-2007	386585	BA000007.2:AB011549.2:AB011548.2	BA000007:AB011549:AB011548	Human	Hemorrhagic colitis	Yes
259	Escherichia coli O157:H7 EDL933	1	0	EDL933	Bacteria	Proteobacteria	Gammaproteobacteria	Enterobacteriales	Enterobacteriaceae	Escherichia	NA:p0157	NA	genomic DNA	5528445:92077	2010-03-05	155864	AE005174.2:AF074613.1	AE005174:AF074613	Human	Hemorrhagic colitis	Yes
313	Escherichia coli CFT073	1	0	CFT073	Bacteria	Proteobacteria	Gammaproteobacteria	Enterobacteriales	Enterobacteriaceae	Escherichia	NA	NA	genomic DNA	5231428	2010-03-11	199310	AE014075.1	AE014075	Human	Urinary tract infections	Yes
13960	Escherichia coli E24377A	1	0	E24377A	Bacteria	Proteobacteria	Gammaproteobacteria	Enterobacteriales	Enterobacteriaceae	Escherichia	NA:pETEC_80:pETEC_35:pETEC_73:pETEC_6:pETEC_74:pETEC_5	NA	genomic DNA	4979619:79237:34367:70609:6199:74224:5033	11-SEP-2007	331111	CP000800.1:CP000795.1:CP000796.1:CP000797.1:CP000798.1:CP000799.1:CP000801.1	CP000800:CP000795:CP000796:CP000797:CP000798:CP000799:CP000801	Human	Diarrhea	Yes
16235	Escherichia coli 536	1	0	536	Bacteria	Proteobacteria	Gammaproteobacteria	Enterobacteriales	Enterobacteriaceae	Escherichia	NA	NA	genomic DNA	4938920	2010-03-11	362663	CP000247.1	CP000247	Human	Urinary tract infection	Yes
16259	Escherichia coli UTI89	1	0	UTI89	Bacteria	Proteobacteria	Gammaproteobacteria	Enterobacteriales	Enterobacteriaceae	Escherichia	NA:pUTI89	NA	genomic DNA	5065741:114230	30-APR-2010:05-MAR-2010	364106	CP000243.1:CP000244.1	CP000243:CP000244	Human	Cystitis	Yes
16718	Escherichia coli APEC O1	1	0	APEC O1	Bacteria	Proteobacteria	Gammaproteobacteria	Enterobacteriales	Enterobacteriaceae	Escherichia	NA:pAPEC-O1-ColBM:pAPEC-O1-R	NA	genomic DNA	5082025:174241:241387	02-JAN-2009:02-JUL-2007:02-JUL-2007	405955	CP000468.1:DQ381420.1:DQ517526.1	CP000468:DQ381420:DQ517526	Avian	Colibacillosis	No
19469	Escherichia coli SMS-3-5	1	0	SMS-3-5	Bacteria	Proteobacteria	Gammaproteobacteria	Enterobacteriales	Enterobacteriaceae	Escherichia	NA:pSMS35_130:pSMS35_8:pSMS35_4:pSMS35_3	NA	genomic DNA	5068389:130440:8909:4074:3565	02-OCT-2008	439855	CP000970.1:CP000971.1:CP000972.1:CP000973.1:CP000974.1	CP000970:CP000971:CP000972:CP000973:CP000974	No	None	No
20079	Escherichia coli str. K-12 substr. DH10B	1	0	K-12	Bacteria	Proteobacteria	Gammaproteobacteria	Enterobacteriales	Enterobacteriaceae	Escherichia	NA	NA	genomic DNA	4686137	05-JUN-2008	316385	CP000948.1	CP000948	No	None	No
27739	Escherichia coli O157:H7 str. EC4115	1	0	EC4115	Bacteria	Proteobacteria	Gammaproteobacteria	Enterobacteriales	Enterobacteriaceae	Escherichia	NA:pO157:pEC4115	NA	genomic DNA	5572075:94644:37452	08-OCT-2008	444450	CP001164.1:CP001163.1:CP001165.1	CP001164:CP001163:CP001165	Human	Hemorrhagic colitis	Yes
30031	Escherichia coli DH1	1	0	DH1	Bacteria	Proteobacteria	Gammaproteobacteria	Enterobacteriales	Enterobacteriaceae	Escherichia	NA	NA	genomic DNA	4630707	06-OCT-2010	536056	CP001637.1	CP001637	No	None	No
30045	Escherichia coli O157:H7 str. TW14359	1	0	TW14359	Bacteria	Proteobacteria	Gammaproteobacteria	Enterobacteriales	Enterobacteriaceae	Escherichia	NA:pO157	NA	genomic DNA	5528136:94601	23-JUL-2009	544404	CP001368.1:CP001369.1	CP001368:CP001369	Human	Hemorrhagic colitis	Yes
32509	Escherichia coli O26:H11 str. 11368	1	0	11368	Bacteria	Proteobacteria	Gammaproteobacteria	Enterobacteriales	Enterobacteriaceae	Escherichia	NA:pO26_1:pO26_2:pO26_3:pO26_4	NA	genomic DNA	5697240:85167:63365:5686:4073	24-OCT-2009	573235	AP010953.1:AP010954.1:AP010955.1:AP010956.1:AP010957.1	AP010953:AP010954:AP010955:AP010956:AP010957	Human	Hemorrhagic colitis	Yes
32511	Escherichia coli O103:H2 str. 12009	1	0	12009	Bacteria	Proteobacteria	Gammaproteobacteria	Enterobacteriales	Enterobacteriaceae	Escherichia	NA:pO103	NA	genomic DNA	5449314:75546	24-OCT-2009	585395	AP010958.1:AP010959.1	AP010958:AP010959	Human	None	Yes
32513	Escherichia coli O111:H- str. 11128	1	0	11128	Bacteria	Proteobacteria	Gammaproteobacteria	Enterobacteriales	Enterobacteriaceae	Escherichia	NA:pO111_1:pO111_2:pO111_3:pO111_4:pO111_5	NA	genomic DNA	5371077:204604:97897:77690:8140:6673	24-OCT-2009	585396	AP010960.1:AP010961.1:AP010962.1:AP010963.1:AP010964.1:AP010965.1	AP010960:AP010961:AP010962:AP010963:AP010964:AP010965	Human	None	Yes
32571	Escherichia coli O127:H6 str. E2348/69	1	0	E2348/69	Bacteria	Proteobacteria	Gammaproteobacteria	Enterobacteriales	Enterobacteriaceae	Escherichia	NA:pMAR2:pE2348-2	NA	genomic DNA	4965553:97978:6147	14-JUN-2010:13-MAY-2009:13-MAY-2009	574521	FM180568.1:FM180569.1:FM180570.1	FM180568:FM180569:FM180570	Human	None	Yes
33369	Escherichia fergusonii ATCC 35469	1	0	ATCC 35469T	Bacteria	Proteobacteria	Gammaproteobacteria	Enterobacteriales	Enterobacteriaceae	Escherichia	NA:pEFER	NA	genomic DNA	4588711:55150	27-JAN-2010	585054	CU928158.2:CU928144.1	CU928158:CU928144	Human, animal	Wound and urinary tract infections, bacteremia	Yes
33375	Escherichia coli S88	1	0	S88	Bacteria	Proteobacteria	Gammaproteobacteria	Enterobacteriales	Enterobacteriaceae	Escherichia	NA	NA	genomic DNA	5032268	2009-02-09	585035	CU928161.2	CU928161	Human	Gastroenteritis, opportunistic infections	Yes
33409	Escherichia coli ED1a	1	0	ED1a	Bacteria	Proteobacteria	Gammaproteobacteria	Enterobacteriales	Enterobacteriaceae	Escherichia	NA	NA	genomic DNA	5209548	2009-02-09	585397	CU928162.2	CU928162	Human	Gastroenteritis	Yes
33411	Escherichia coli IAI39	1	0	IAI39	Bacteria	Proteobacteria	Gammaproteobacteria	Enterobacteriales	Enterobacteriaceae	Escherichia	NA	NA	genomic DNA	5132068	2009-02-09	585057	CU928164.2	CU928164	Human	Urinary tract infection	Yes
33413	Escherichia coli 55989	1	0	55989	Bacteria	Proteobacteria	Gammaproteobacteria	Enterobacteriales	Enterobacteriaceae	Escherichia	NA	NA	genomic DNA	5154862	2009-02-09	585055	CU928145.2	CU928145	Human	Gastroenteritis	Yes
33415	Escherichia coli UMN026	1	0	UMN026	Bacteria	Proteobacteria	Gammaproteobacteria	Enterobacteriales	Enterobacteriaceae	Escherichia	NA	NA	genomic DNA	5202090	2009-02-09	585056	CU928163.2	CU928163	Human	Urinary tract infection	Yes
40647	Escherichia coli 042	1	0	42	Bacteria	Proteobacteria	Gammaproteobacteria	Enterobacteriales	Enterobacteriaceae	Escherichia	NA:pAA	NA	genomic DNA	5241977:113346	28-JAN-2010	216592	FN554766.1:FN554767.1	FN554766:FN554767	Human	Persistent diarrhea	Yes
42729	Escherichia coli O55:H7 str. CB9615	1	0	CB9615	Bacteria	Proteobacteria	Gammaproteobacteria	Enterobacteriales	Enterobacteriaceae	Escherichia	NA:pO55	NA	genomic DNA	5386352:66001	2010-03-08	701177	CP001846.1:CP001847.1	CP001846:CP001847	Human	Gastroenteritis	Yes
43693	Escherichia coli IHE3034	1	0	IHE3034	Bacteria	Proteobacteria	Gammaproteobacteria	Enterobacteriales	Enterobacteriaceae	Escherichia	NA	NA	genomic DNA	5108383	2010-04-12	714962	CP001969.1	CP001969	Human	Neonatal meningitis	Yes
PRJNA13959	Escherichia coli HS	1	0	HS	Bacteria	Proteobacteria	Gammaproteobacteria	Enterobacteriales	Enterobacteriaceae	Escherichia	NA	NA	genomic DNA	4643538	2012-02-13	331112	CP000802.1	CP000802	Human	None	No
PRJNA184588	Escherichia coli APEC O78	1	0	APEC O78	Bacteria	Proteobacteria	Gammaproteobacteria	Enterobacteriales	Enterobacteriaceae	Escherichia	NA	NA	genomic DNA	4798435	2013-04-19	1274814	CP004009.1	CP004009	Avian, Turkey	Colibacillosis	No
PRJNA18281	Escherichia coli B str. REL606	1	0	REL606	Bacteria	Proteobacteria	Gammaproteobacteria	Enterobacteriales	Enterobacteriaceae	Escherichia	NA	NA	genomic DNA	4629812	2011-11-21	413997	CP000819.1	CP000819	Human	None	No
PRJNA18083	Escherichia coli ATCC 8739	1	0	ATCC 8739	Bacteria	Proteobacteria	Gammaproteobacteria	Enterobacteriales	Enterobacteriaceae	Escherichia	NA	NA	genomic DNA	4746218	2011-11-21	8739	CP000946.1	CP000946	Human	None	No
PRJNA33775	Escherichia coli BW2952	1	0	K-12	Bacteria	Proteobacteria	Gammaproteobacteria	Enterobacteriales	Enterobacteriaceae	Escherichia	NA	NA	genomic DNA	4578159	04-JUN-2009	595496	CP001396.1	CP001396	Human	None	No
PRJDA19053	Escherichia coli SE15	1	0	SE15	Bacteria	Proteobacteria	Gammaproteobacteria	Enterobacteriales	Enterobacteriaceae	Escherichia	NA:pECSF1	NA	genomic DNA	4717338:122345	2010-02-02	431946	AP009378.1:AP009379.1	AP009378:AP009379	Human	None	No
PRJNA62299	Escherichia coli KO11FL	1	0	KO11FL	Bacteria	Proteobacteria	Gammaproteobacteria	Enterobacteriales	Enterobacteriaceae	Escherichia	NA:pRK2	NA	genomic DNA	5021812:5360	2012-04-06	595495	CP002970.1:CP002971.1	CP002970:CP002971	NA	None	No
PRJNA16351	Escherichia coli str. K-12 substr. W3110	1	0	K-12	Bacteria	Proteobacteria	Gammaproteobacteria	Enterobacteriales	Enterobacteriaceae	Escherichia	NA	NA	genomic DNA	4646332	2008-11-20	316407	AP009048.1	AP009048	Human	None	No
PRJNA33373	Escherichia coli IAI1	1	0	IAI1	Bacteria	Proteobacteria	Gammaproteobacteria	Enterobacteriales	Enterobacteriaceae	Escherichia	NA	NA	genomic DNA	4700560	2009-02-09	585034	CU928160.2	CU928160	Human	Meningitis	No
PRJNA20713	Escherichia coli BL21(DE3)	1	0	BL21(DE3)	Bacteria	Proteobacteria	Gammaproteobacteria	Enterobacteriales	Enterobacteriaceae	Escherichia	NA	NA	genomic DNA	4558953	2011-11-21	469008	CP001509.3	CP001509	Human	None	No
PRJNA30681	Escherichia coli 'BL21-Gold(DE3)pLysS AG'	1	0	BL21-Gold(DE3)pLysS AG	Bacteria	Proteobacteria	Gammaproteobacteria	Enterobacteriales	Enterobacteriaceae	Escherichia	NA	NA	genomic DNA	4570938	2011-11-21	866768	CP001665.1	CP001665	Human	None	No
PRJNA18057	Escherichia coli SE11	1	0	SE11	Bacteria	Proteobacteria	Gammaproteobacteria	Enterobacteriales	Enterobacteriaceae	Escherichia	NA:pSE11-1:pSE11-2:pSE11-3:pSE11-4:pSE11-5:pSE11-6	NA	genomic DNA	4887515:100021:91158:60555:6929:5366:4082	23-DEC-2008	409438	AP009240.1:AP009241.1:AP009242.1:AP009243.1:AP009244.1:AP009245.1:AP009246.1	AP009240:AP009241:AP009242:AP009243:AP009244:AP009245:AP009246	Human	None	No
PRJNA38725	Escherichia coli ABU 83972	1	0	ABU 83972	Bacteria	Proteobacteria	Gammaproteobacteria	Enterobacteriales	Enterobacteriaceae	Escherichia	NA:pABU	NA	genomic DNA	5131397:1564	21-NOV-2011:14-OCT-2010	655817	CP001671.1:CP001833.1	CP001671:CP001833	Human	None	No
PRJEA28965	Escherichia coli BL21(DE3)	1	0	BL21(DE3)	Bacteria	Proteobacteria	Gammaproteobacteria	Enterobacteriales	Enterobacteriaceae	Escherichia	NA	NA	genomic DNA	4558947	09-DEC-2010	469008	AM946981.2	AM946981	Human	None	No

## Sheet: Enterobac_boost training set
Training set for Enterobaci_boost model
Project_ID	Organism	Chromosomes	Segments	Strain	Tax1	Tax2	Tax3	Tax4	Tax5	Tax6	Plasmid	Isolate	Molecule_Type	Size	Date	Tax_ID	Protein_ID	Accession_ID	Host	Disease	Pathogenicity
31	Klebsiella pneumoniae subsp. pneumoniae MGH 78578	1	0	ATCC 700721; MGH 78578	Bacteria	Proteobacteria	Gammaproteobacteria	Enterobacteriales	Enterobacteriaceae	Klebsiella	NA:pKPN3:pKPN4:pKPN5:pKPN6:pKPN7	NA	genomic DNA	5315120:175879:107576:88582:4259:3478	05-JUL-2007:09-JUL-2007:06-MAY-2009:06-MAY-2009:06-MAY-2009:06-MAY-2009	700721	CP000647.1:CP000648.1:CP000649.1:CP000650.1:CP000651.1:CP000652.1	CP000647:CP000648:CP000649:CP000650:CP000651:CP000652	Human, animal	Pneumonia and urinary tract infections	Yes
34	Yersinia pestis CO92	1	0	CO92:CO-92:CO-92:CO-92	Bacteria	Proteobacteria	Gammaproteobacteria	Enterobacteriales	Enterobacteriaceae	Yersinia	NA:pPCP1:pCD1:pMT1	NA	genomic DNA	4653728:9612:70305:96210	13-MAY-2009	214092	AL590842.1:AL109969.1:AL117189.1:AL117211.1	AL590842:AL109969:AL117189:AL117211	Human, rodent	Bubonic plague	Yes
190	Yersinia enterocolitica subsp. enterocolitica 8081	1	0	8081	Bacteria	Proteobacteria	Gammaproteobacteria	Enterobacteriales	Enterobacteriaceae	Yersinia	NA:pYVe8081	NA	genomic DNA	4615899:67721	13-MAY-2009	393305	AM286415.1:AM286416.1	AM286415:AM286416	Human, animal	Gastroenteritis	Yes
225	Escherichia coli str. K-12 substr. MG1655	1	0	K-12	Bacteria	Proteobacteria	Gammaproteobacteria	Enterobacteriales	Enterobacteriaceae	Escherichia	NA	NA	genomic DNA	4639675	07-OCT-2010	511145	U00096.2	U00096	No	None	No
226	Escherichia coli O157:H7 str. Sakai	1	0	Sakai	Bacteria	Proteobacteria	Gammaproteobacteria	Enterobacteriales	Enterobacteriaceae	Escherichia	NA:pO157:pOSAK1	NA	genomic DNA	5498450:92721:3306	18-JAN-2008:19-MAY-2007:19-MAY-2007	386585	BA000007.2:AB011549.2:AB011548.2	BA000007:AB011549:AB011548	Human	Hemorrhagic colitis	Yes
236	Salmonella enterica subsp. enterica serovar Typhi str. CT18	1	0	CT18	Bacteria	Proteobacteria	Gammaproteobacteria	Enterobacteriales	Enterobacteriaceae	Salmonella	pHCM1:pHCM2	NA	genomic DNA	218160:106516	13-MAY-2009	220341	AL513383.1:AL513384.1	AL513383:AL513384	Human	Typhoid fever	Yes
241	Salmonella enterica subsp. enterica serovar Typhimurium str. LT2	1	0	LT2; SGSC 1412; ATCC 700720:SGSC1412	Bacteria	Proteobacteria	Gammaproteobacteria	Enterobacteriales	Enterobacteriaceae	Salmonella	NA:pSLT	NA	genomic DNA	4857432:93939	23-FEB-2009:12-APR-2010	99287	AE006468.1:AE006471.1	AE006468:AE006471	Human	Gastroenteritis and food poisoning	Yes
245	Buchnera aphidicola str. APS (Acyrthosiphon pisum)	1	0	APS:APS (Acyrthosiphon pisum):APS	Bacteria	Proteobacteria	Gammaproteobacteria	Enterobacteriales	Enterobacteriaceae	Buchnera	NA:pTrp:pLeu	Tokyo1998	genomic DNA	640681:7258:7786	24-APR-2009:03-DEC-2008:24-APR-2009	107806	BA000003.2:AP001070.1:AP001071.1	BA000003:AP001070:AP001071	No	None	No
256	Buchnera aphidicola str. Bp (Baizongia pistaciae)	1	0	Bp (Baizongia pistaciae)	Bacteria	Proteobacteria	Gammaproteobacteria	Enterobacteriales	Enterobacteriaceae	Buchnera	NA:pBBp1	NA	genomic DNA	615980:2399	10-MAR-2010:23-OCT-2009	224915	AE016826.1:AF492591.1	AE016826:AF492591	No	None	No
259	Escherichia coli O157:H7 EDL933	1	0	EDL933	Bacteria	Proteobacteria	Gammaproteobacteria	Enterobacteriales	Enterobacteriaceae	Escherichia	NA:p0157	NA	genomic DNA	5528445:92077	2010-03-05	155864	AE005174.2:AF074613.1	AE005174:AF074613	Human	Hemorrhagic colitis	Yes
274	Wigglesworthia glossinidia endosymbiont of Glossina brevipalpis	1	0	NA	Bacteria	Proteobacteria	Gammaproteobacteria	Enterobacteriales	Enterobacteriaceae	Wigglesworthia	NA	NA	genomic DNA	697724	04-DEC-2008	36870	BA000021.3	BA000021	No	None	No
288	Yersinia pestis KIM 10	1	0	KIM:KIM10+	Bacteria	Proteobacteria	Gammaproteobacteria	Enterobacteriales	Enterobacteriaceae	Yersinia	NA:pMT-1	NA	genomic DNA	4600755:100990	05-MAR-2010:27-OCT-2009	187410	AE009952.1:AF074611.1	AE009952:AF074611	Human, rodent	Bubonic plague	Yes
310	Shigella flexneri 2a str. 301	1	0	301	Bacteria	Proteobacteria	Gammaproteobacteria	Enterobacteriales	Enterobacteriaceae	Shigella	NA	NA	genomic DNA	4607203	2010-03-09	198214	AE005674.1	AE005674	Human	Dysentery	Yes
312	Buchnera aphidicola str. Sg (Schizaphis graminum)	1	0	Sg	Bacteria	Proteobacteria	Gammaproteobacteria	Enterobacteriales	Enterobacteriaceae	Buchnera	NA	NA	genomic DNA	641454	2010-03-10	198804	AE013218.1	AE013218	No	None	No
313	Escherichia coli CFT073	1	0	CFT073	Bacteria	Proteobacteria	Gammaproteobacteria	Enterobacteriales	Enterobacteriaceae	Escherichia	NA	NA	genomic DNA	5231428	2010-03-11	199310	AE014075.1	AE014075	Human	Urinary tract infections	Yes
350	Pectobacterium atrosepticum SCRI1043	1	0	SCRI1043	Bacteria	Proteobacteria	Gammaproteobacteria	Enterobacteriales	Enterobacteriaceae	Pectobacterium	NA	NA	genomic DNA	5064019	13-MAY-2009	218491	BX950851.1	BX950851	Plant	Soft rot disease of potatoes	No
371	Salmonella enterica subsp. enterica serovar Typhi str. Ty2	1	0	Ty2	Bacteria	Proteobacteria	Gammaproteobacteria	Enterobacteriales	Enterobacteriaceae	Salmonella	NA	NA	genomic DNA	4791961	2010-03-11	209261	AE014613.1	AE014613	Human	Typhoid fever	Yes
408	Shigella flexneri 2a str. 2457T	1	0	2457T	Bacteria	Proteobacteria	Gammaproteobacteria	Enterobacteriales	Enterobacteriaceae	Shigella	NA	NA	genomic DNA	4599354	2010-03-10	198215	AE014073.1	AE014073	Human	Dysentery	Yes
443	Candidatus Blochmannia floridanus	1	0	NA	Bacteria	Proteobacteria	Gammaproteobacteria	Enterobacteriales	Enterobacteriaceae	ant endosymbionts	NA	NA	genomic DNA	705557	26-OCT-2006	203907	BX248583.1	BX248583	No	None	No
9605	Photorhabdus luminescens subsp. laumondii TTO1	1	0	TTO1	Bacteria	Proteobacteria	Gammaproteobacteria	Enterobacteriales	Enterobacteriaceae	Photorhabdus	NA	NA	genomic DNA	5688987	2010-11-06	243265	BX470251.1	BX470251	Insect	Toxemia and septicemia	No
9618	Salmonella enterica subsp. enterica serovar Choleraesuis str. SC-B67	1	0	SC-B67	Bacteria	Proteobacteria	Gammaproteobacteria	Enterobacteriales	Enterobacteriaceae	Salmonella	NA:pSCV50:pSC138	NA	genomic DNA	4755700:49558:138742	05-MAR-2010:23-OCT-2009:23-OCT-2009	321314	AE017220.1:AY509003.1:AY509004.1	AE017220:AY509003:AY509004	Human, animal	Salmonellosis and swine paratyphoid	Yes
10638	Yersinia pestis biovar Microtus str. 91001	1	0	91001	Bacteria	Proteobacteria	Gammaproteobacteria	Enterobacteriales	Enterobacteriaceae	Yersinia	NA:pCD1:pCRY:pMT1:pPCP1	NA	genomic DNA	4595065:70159:21742:106642:9609	09-MAR-2010:05-MAR-2010:05-MAR-2010:05-MAR-2010:05-MAR-2010	229193	AE017042.1:AE017043.1:AE017044.1:AE017045.1:AE017046.1	AE017042:AE017043:AE017044:AE017045:AE017046	Human, rodent	Bubonic plague	Yes
12624	Proteus mirabilis HI4320	1	0	HI4320	Bacteria	Proteobacteria	Gammaproteobacteria	Enterobacteriales	Enterobacteriaceae	Proteus	NA:pHI4320	NA	genomic DNA	4063606:36289	2010-11-05	529507	AM942759.1:AM942760.1	AM942759:AM942760	Human	Encephalitis, urinary tract infec- tions, surgical wound infections, pyelonephritis, pneumonia, septi- cemia	Yes
12716	Citrobacter koseri ATCC BAA-895	1	0	ATCC BAA-895	Bacteria	Proteobacteria	Gammaproteobacteria	Enterobacteriales	Enterobacteriaceae	Citrobacter	NA:pCKO3:pCKO2	NA	genomic DNA	4720462:9294:5601	15-JAN-2008	BAA-895	CP000822.1:CP000823.1:CP000824.1	CP000822:CP000823:CP000824	Human, animal	Bacteremia, meningoencephalitis, multiple brain abscesses	Yes
12720	Cronobacter sakazakii ATCC BAA-894	1	0	ATCC BAA-894	Bacteria	Proteobacteria	Gammaproteobacteria	Enterobacteriales	Enterobacteriaceae	Cronobacter	NA:pESA2:pESA3	NA	genomic DNA	4368373:31208:131196	25-MAR-2010:15-JAN-2008:15-JAN-2008	290339:BAA-894:BAA-894	CP000783.1:CP000784.1:CP000785.1	CP000783:CP000784:CP000785	Human	Meningitis, septicemia, necrotizing enterocolitis	Yes
12950	Yersinia pseudotuberculosis IP 32953	1	0	IP 32953	Bacteria	Proteobacteria	Gammaproteobacteria	Enterobacteriales	Enterobacteriaceae	Yersinia	NA:pYV:pYptb32953	NA	genomic DNA	4744671:68525:27702	17-APR-2005:12-JUN-2006:29-NOV-2004	273123	BX936398.1:BX936399.2:BX936400.1	BX936398:BX936399:BX936400	Human, animal	Gastroenteritis	Yes
13030	Salmonella enterica subsp. arizonae serovar 62:z4,z23:--	1	0	RSK2980	Bacteria	Proteobacteria	Gammaproteobacteria	Enterobacteriales	Enterobacteriaceae	Salmonella	NA	NA	genomic DNA	4600800	15-JAN-2008	41514	CP000880.1	CP000880	Human, animal	Gastroenteritis	Yes
13086	Salmonella enterica subsp. enterica serovar Paratyphi A str. ATCC 9150	1	0	ATCC 9150	Bacteria	Proteobacteria	Gammaproteobacteria	Enterobacteriales	Enterobacteriaceae	Salmonella	NA	NA	genomic DNA	4585229	2010-03-09	9150	CP000026.1	CP000026	Human	Paratyphoid fever	Yes
13145	Shigella dysenteriae Sd197	1	0	Sd197	Bacteria	Proteobacteria	Gammaproteobacteria	Enterobacteriales	Enterobacteriaceae	Shigella	NA:pSD1_197:pSD197_spA	NA	genomic DNA	4369232:182726:8953	09-MAR-2010:31-JUL-2007:05-APR-2007	300267	CP000034.1:CP000035.1:CP000640.1	CP000034:CP000035:CP000640	Human	Dysentery	Yes
13146	Shigella boydii Sb227	1	0	Sb227	Bacteria	Proteobacteria	Gammaproteobacteria	Enterobacteriales	Enterobacteriaceae	Shigella	NA:pSB4_227	NA	genomic DNA	4519823:126697	10-MAR-2010:05-MAR-2010	300268	CP000036.1:CP000037.1	CP000036:CP000037	Human	Dysentery	Yes
13151	Shigella sonnei Ss046	1	0	Ss046	Bacteria	Proteobacteria	Gammaproteobacteria	Enterobacteriales	Enterobacteriaceae	Shigella	NA:pSS_046:pSS046_spA:pSS046_spB:pSS046_spC	NA	genomic DNA	4825265:214396:8401:5153:2101	10-JAN-2007:30-JUL-2007:05-APR-2007:05-APR-2007:05-APR-2007	300269	CP000038.1:CP000039.1:CP000641.1:CP000642.1:CP000643.1	CP000038:CP000039:CP000641:CP000642:CP000643	Human	Dysentery	Yes
13399	Xenorhabdus bovienii SS-2004	1	0	SS-2004	Bacteria	Proteobacteria	Gammaproteobacteria	Enterobacteriales	Enterobacteriaceae	Xenorhabdus	NA	NA	genomic DNA	4225498	2010-02-19	406818	FN667741.1	FN667741	Insect	None	No
13875	Candidatus Blochmannia pennsylvanicus str. BPEN	1	0	BPEN	Bacteria	Proteobacteria	Gammaproteobacteria	Enterobacteriales	Enterobacteriaceae	ant endosymbionts	NA	NA	genomic DNA	791654	2010-03-05	291272	CP000016.1	CP000016	No	None	No
13960	Escherichia coli E24377A	1	0	E24377A	Bacteria	Proteobacteria	Gammaproteobacteria	Enterobacteriales	Enterobacteriaceae	Escherichia	NA:pETEC_80:pETEC_35:pETEC_73:pETEC_6:pETEC_74:pETEC_5	NA	genomic DNA	4979619:79237:34367:70609:6199:74224:5033	11-SEP-2007	331111	CP000800.1:CP000795.1:CP000796.1:CP000797.1:CP000798.1:CP000799.1:CP000801.1	CP000800:CP000795:CP000796:CP000797:CP000798:CP000799:CP000801	Human	Diarrhea	Yes
15637	Shigella boydii CDC 3083-94	1	0	BS512; CDC 3083-94	Bacteria	Proteobacteria	Gammaproteobacteria	Enterobacteriales	Enterobacteriaceae	Shigella	NA:pBS512_2:pBS512_33:pBS512_5:pBS512_7:pBS512_211	NA	genomic DNA	4615997:2089:33103:5114:7437:210919	05-MAY-2008:05-MAY-2008:05-MAY-2008:05-MAY-2008:08-MAY-2008:05-MAY-2008	344609	CP001063.1:CP001058.1:CP001059.1:CP001060.1:CP001061.1:CP001062.1	CP001063:CP001058:CP001059:CP001060:CP001061:CP001062	Human	Dysentery	Yes
16067	Yersinia pestis Angola	1	0	Angola	Bacteria	Proteobacteria	Gammaproteobacteria	Enterobacteriales	Enterobacteriaceae	Yersinia	NA:pMT-pPCP:new_pCD	NA	genomic DNA	4504254:114570:68190	2010-03-09	349746	CP000901.1:CP000900.1:CP000902.1	CP000901:CP000900:CP000902	Human, rodent	Bubonic plague	Yes
16070	Yersinia pseudotuberculosis IP 31758	1	0	IP 31758	Bacteria	Proteobacteria	Gammaproteobacteria	Enterobacteriales	Enterobacteriaceae	Yersinia	NA:plasmid_59kb:plasmid_153kb	NA	genomic DNA	4723306:58679:153140	19-SEP-2007	349747	CP000720.1:CP000718.1:CP000719.1	CP000720:CP000718:CP000719	Human, animal	Gastroenteritis	Yes
16235	Escherichia coli 536	1	0	536	Bacteria	Proteobacteria	Gammaproteobacteria	Enterobacteriales	Enterobacteriaceae	Escherichia	NA	NA	genomic DNA	4938920	2010-03-11	362663	CP000247.1	CP000247	Human	Urinary tract infection	Yes
16259	Escherichia coli UTI89	1	0	UTI89	Bacteria	Proteobacteria	Gammaproteobacteria	Enterobacteriales	Enterobacteriaceae	Escherichia	NA:pUTI89	NA	genomic DNA	5065741:114230	30-APR-2010:05-MAR-2010	364106	CP000243.1:CP000244.1	CP000243:CP000244	Human	Cystitis	Yes
16309	Sodalis glossinidius str. 'morsitans'	1	0	morsitans	Bacteria	Proteobacteria	Gammaproteobacteria	Enterobacteriales	Enterobacteriaceae	Sodalis	NA:pSG1:pSG2:pSG3	NA	genomic DNA	4171146:83306:27240:10810	06-DEC-2008	343509	AP008232.1:AP008233.1:AP008234.1:AP008235.1	AP008232:AP008233:AP008234:AP008235	No	None	No
16372	Buchnera aphidicola str. Cc (Cinara cedri)	1	0	Cc	Bacteria	Proteobacteria	Gammaproteobacteria	Enterobacteriales	Enterobacteriaceae	Buchnera	NA:pLeu-BCc	NA	genomic DNA	416380:6054	2010-03-05	372461	CP000263.1:AY438025.1	CP000263:AY438025	No	None	No
16375	Shigella flexneri 5 str. 8401	1	0	8401	Bacteria	Proteobacteria	Gammaproteobacteria	Enterobacteriales	Enterobacteriaceae	Shigella	NA	NA	genomic DNA	4574284	2010-03-05	373384	CP000266.1	CP000266	Human	Dysentery	Yes
16645	Yersinia pestis Antiqua	1	0	Antiqua	Bacteria	Proteobacteria	Gammaproteobacteria	Enterobacteriales	Enterobacteriaceae	Yersinia	NA:pMT:pPCP:pCD	NA	genomic DNA	4702289:96471:10777:70299	11-MAR-2010:05-MAR-2010:05-MAR-2010:05-MAR-2010	360102	CP000308.1:CP000309.1:CP000310.1:CP000311.1	CP000308:CP000309:CP000310:CP000311	Human, animal	Bubonic plague	Yes
16646	Yersinia pestis Nepal516	1	0	Nepal516	Bacteria	Proteobacteria	Gammaproteobacteria	Enterobacteriales	Enterobacteriaceae	Yersinia	NA:pMT:pPCP	NA	genomic DNA	4534590:100918:10778	11-MAR-2010:05-MAR-2010:05-MAR-2010	377628	CP000305.1:CP000306.1:CP000307.1	CP000305:CP000306:CP000307	Human, animal	Bubonic plague	Yes
16700	Yersinia pestis Pestoides F	1	0	Pestoides F	Bacteria	Proteobacteria	Gammaproteobacteria	Enterobacteriales	Enterobacteriaceae	Yersinia	NA:CD:MT	NA	genomic DNA	4517345:71507:137010	10-DEC-2007	386656	CP000668.1:CP000669.1:CP000670.1	CP000668:CP000669:CP000670	Human, rodent	Bubonic plague	Yes
16718	Escherichia coli APEC O1	1	0	APEC O1	Bacteria	Proteobacteria	Gammaproteobacteria	Enterobacteriales	Enterobacteriaceae	Escherichia	NA:pAPEC-O1-ColBM:pAPEC-O1-R	NA	genomic DNA	5082025:174241:241387	02-JAN-2009:02-JUL-2007:02-JUL-2007	405955	CP000468.1:DQ381420.1:DQ517526.1	CP000468:DQ381420:DQ517526	Avian	Colibacillosis	No
17459	Serratia proteamaculans 568	1	0	568	Bacteria	Proteobacteria	Gammaproteobacteria	Enterobacteriales	Enterobacteriaceae	Serratia	NA:pSPRO01	NA	genomic DNA	5448853:46804	2008-02-22	399741	CP000826.1:CP000827.1	CP000826:CP000827	Human	Pneumonia	Yes
18747	Salmonella enterica subsp. enterica serovar Newport str. SL254	1	0	SL254	Bacteria	Proteobacteria	Gammaproteobacteria	Enterobacteriales	Enterobacteriaceae	Salmonella	NA:pSN254:pSL254_3	NA	genomic DNA	4827641:176473:3605	25-JUL-2008:21-MAR-2007:24-JUL-2008	423368	CP001113.1:CP000604.1:CP001112.1	CP001113:CP000604:CP001112	Human, animal	Gastroenteritis	Yes
19459	Salmonella enterica subsp. enterica serovar Schwarzengrund str. CVM19633	1	0	CVM19633	Bacteria	Proteobacteria	Gammaproteobacteria	Enterobacteriales	Enterobacteriaceae	Salmonella	NA:pCVM19633_110:pCVM19633_4	NA	genomic DNA	4709075:110227:4585	30-JUL-2008	439843	CP001127.1:CP001125.1:CP001126.1	CP001127:CP001125:CP001126	Human, animal	Gastroenteritis	Yes
19467	Salmonella enterica subsp. enterica serovar Dublin str. CT_02021853	1	0	CT_02021853	Bacteria	Proteobacteria	Gammaproteobacteria	Enterobacteriales	Enterobacteriaceae	Salmonella	NA:pCT02021853_74	NA	genomic DNA	4842908:74551	05-SEP-2008:04-SEP-2008	439851	CP001144.1:CP001143.1	CP001144:CP001143	Human, animal	Bacteremia, gastroenteritis	Yes
19469	Escherichia coli SMS-3-5	1	0	SMS-3-5	Bacteria	Proteobacteria	Gammaproteobacteria	Enterobacteriales	Enterobacteriaceae	Escherichia	NA:pSMS35_130:pSMS35_8:pSMS35_4:pSMS35_3	NA	genomic DNA	5068389:130440:8909:4074:3565	02-OCT-2008	439855	CP000970.1:CP000971.1:CP000972.1:CP000973.1:CP000974.1	CP000970:CP000971:CP000972:CP000973:CP000974	No	None	No
20045	Salmonella enterica subsp. enterica serovar Heidelberg str. SL476	1	0	SL476	Bacteria	Proteobacteria	Gammaproteobacteria	Enterobacteriales	Enterobacteriaceae	Salmonella	NA:pSL476_91:pSL476_3	NA	genomic DNA	4888768:91374:3373	25-JUL-2008:24-JUL-2008:24-JUL-2008	454169	CP001120.1:CP001118.1:CP001119.1	CP001120:CP001118:CP001119	Human, animal	Gastroenteritis	Yes
20063	Salmonella enterica subsp. enterica serovar Agona str. SL483	1	0	SL483	Bacteria	Proteobacteria	Gammaproteobacteria	Enterobacteriales	Enterobacteriaceae	Salmonella	NA:unnamed	NA	genomic DNA	4798660:37978	22-AUG-2008	454166	CP001138.1:CP001137.1	CP001138:CP001137	Human, animal	Gastroenteritis	Yes
20079	Escherichia coli str. K-12 substr. DH10B	1	0	K-12	Bacteria	Proteobacteria	Gammaproteobacteria	Enterobacteriales	Enterobacteriaceae	Escherichia	NA	NA	genomic DNA	4686137	05-JUN-2008	316385	CP000948.1	CP000948	No	None	No
20585	Erwinia tasmaniensis Et1/99	1	0	Et1/99	Bacteria	Proteobacteria	Gammaproteobacteria	Enterobacteriales	Enterobacteriaceae	Erwinia	NA:pET09:pET35:pET49:pET45:pET46	NA	genomic DNA	3883467:9299:35494:48751:44694:46159	30-SEP-2008	465817	CU468135.1:CU468128.1:CU468130.1:CU468131.1:CU468132.1:CU468133.1	CU468135:CU468128:CU468130:CU468131:CU468132:CU468133	No	None	No
20993	Salmonella enterica subsp. enterica serovar Paratyphi C strain RKS4594	1	0	RKS4594	Bacteria	Proteobacteria	Gammaproteobacteria	Enterobacteriales	Enterobacteriaceae	Salmonella	NA:pSPCV	NA	genomic DNA	4833080:55414	03-MAR-2009:06-MAY-2009	476213	CP000857.1:CP000858.1	CP000857:CP000858	Human	Paratyphoid fever	Yes
21069	Klebsiella pneumoniae NTUH-K2044	1	0	NTUH-K2044	Bacteria	Proteobacteria	Gammaproteobacteria	Enterobacteriales	Enterobacteriaceae	Klebsiella	NA:pK2044	NA	genomic DNA	5248520:224152	02-OCT-2009:01-JUL-2009	484021	AP006725.1:AP006726.1	AP006725:AP006726	Human	Pneumonia and urinary tract infections	Yes
27739	Escherichia coli O157:H7 str. EC4115	1	0	EC4115	Bacteria	Proteobacteria	Gammaproteobacteria	Enterobacteriales	Enterobacteriaceae	Escherichia	NA:pO157:pEC4115	NA	genomic DNA	5572075:94644:37452	08-OCT-2008	444450	CP001164.1:CP001163.1:CP001165.1	CP001164:CP001163:CP001165	Human	Hemorrhagic colitis	Yes
27803	Salmonella enterica subsp. enterica serovar Paratyphi B str. SPB7	1	0	SGSC4150; SPB7	Bacteria	Proteobacteria	Gammaproteobacteria	Enterobacteriales	Enterobacteriaceae	Salmonella	NA	NA	genomic DNA	4858887	15-JAN-2008	272994	CP000886.1	CP000886	Human	Typhoid-like disease	Yes
28471	Klebsiella pneumoniae 342	1	0	342	Bacteria	Proteobacteria	Gammaproteobacteria	Enterobacteriales	Enterobacteriaceae	Klebsiella	NA:pKP187:pKP91	NA	genomic DNA	5641239:187922:91096	24-SEP-2008	507522	CP000964.1:CP000965.1:CP000966.1	CP000964:CP000965:CP000966	No	None	No
28539	Edwardsiella tarda EIB202	1	0	EIB202	Bacteria	Proteobacteria	Gammaproteobacteria	Enterobacteriales	Enterobacteriaceae	Edwardsiella	NA:pEIB202	NA	genomic DNA	3760463:43703	2009-11-13	498217	CP001135.1:CP001136.1	CP001135:CP001136	Human, fish, animals	Systemic disease in fish, occassional gastroenteritis, septicemia, and wound infections in humans	Yes
28743	Yersinia pseudotuberculosis YPIII	1	0	YPIII	Bacteria	Proteobacteria	Gammaproteobacteria	Enterobacteriales	Enterobacteriaceae	Yersinia	NA	NA	genomic DNA	4689441	14-OCT-2010	502800	CP000950.1	CP000950	Human	Gastroenteritis	Yes
28745	Yersinia pseudotuberculosis PB1/+	1	0	PB1/+	Bacteria	Proteobacteria	Gammaproteobacteria	Enterobacteriales	Enterobacteriaceae	Yersinia	NA:pYPTS01	NA	genomic DNA	4695619:69812	14-OCT-2010:09-DEC-2009	502801	CP001048.1:CP001049.1	CP001048:CP001049	Human	Gastroenteritis	Yes
29065	Candidatus Riesia pediculicola USDA	1	0	USDA	Bacteria	Proteobacteria	Gammaproteobacteria	Enterobacteriales	Enterobacteriaceae	Candidatus Riesia	NA:pPAN	NA	genomic DNA	574390:7737	2010-03-16	515618	CP001085.1:CP001086.1	CP001085:CP001086	No	None	No
30031	Escherichia coli DH1	1	0	DH1	Bacteria	Proteobacteria	Gammaproteobacteria	Enterobacteriales	Enterobacteriaceae	Escherichia	NA	NA	genomic DNA	4630707	06-OCT-2010	536056	CP001637.1	CP001637	No	None	No
30045	Escherichia coli O157:H7 str. TW14359	1	0	TW14359	Bacteria	Proteobacteria	Gammaproteobacteria	Enterobacteriales	Enterobacteriaceae	Escherichia	NA:pO157	NA	genomic DNA	5528136:94601	23-JUL-2009	544404	CP001368.1:CP001369.1	CP001368:CP001369	Human	Hemorrhagic colitis	Yes
30687	Salmonella enterica subsp. enterica serovar Enteritidis str. P125109	1	0	P125109	Bacteria	Proteobacteria	Gammaproteobacteria	Enterobacteriales	Enterobacteriaceae	Salmonella	NA	NA	genomic DNA	4685848	13-MAY-2009	550537	AM933172.1	AM933172	Human, animal	Salmonellosis	Yes
30689	Salmonella enterica subsp. enterica serovar Gallinarum str. 287/91	1	0	287/91	Bacteria	Proteobacteria	Gammaproteobacteria	Enterobacteriales	Enterobacteriaceae	Salmonella	NA	NA	genomic DNA	4658697	13-MAY-2009	550538	AM933173.1	AM933173	Poultry	Fowl typhoid	No
30943	Salmonella enterica subsp. enterica serovar Paratyphi A str. AKU_12601	1	0	AKU12601	Bacteria	Proteobacteria	Gammaproteobacteria	Enterobacteriales	Enterobacteriaceae	Salmonella	NA	NA	genomic DNA	4581797	13-MAY-2010	554290	FM200053.1	FM200053	Human	Paratyphoid fever	Yes
31223	Buchnera aphidicola str. Tuc7 (Acyrthosiphon pisum)	1	0	Tuc7	Bacteria	Proteobacteria	Gammaproteobacteria	Enterobacteriales	Enterobacteriaceae	Buchnera	NA	NA	genomic DNA	641895	22-JUL-2009	561501	CP001158.1	CP001158	No	None	No
31225	Buchnera aphidicola str. 5A (Acyrthosiphon pisum)	1	0	5A	Bacteria	Proteobacteria	Gammaproteobacteria	Enterobacteriales	Enterobacteriaceae	Buchnera	NA	NA	genomic DNA	642122	22-JUL-2009	563178	CP001161.1	CP001161	No	None	No
31293	Pectobacterium wasabiae WPP163	1	0	WPP163	Bacteria	Proteobacteria	Gammaproteobacteria	Enterobacteriales	Enterobacteriaceae	Pectobacterium	NA	NA	genomic DNA	5063892	20-OCT-2009	561231	CP001790.1	CP001790	Plants	Soft rot disease	No
31295	Dickeya zeae Ech1591	1	0	Ech1591	Bacteria	Proteobacteria	Gammaproteobacteria	Enterobacteriales	Enterobacteriaceae	Dickeya	NA	NA	genomic DNA	4813854	02-JUL-2009	561229	CP001655.1	CP001655	Plant	Soft rot and wilt	No
32509	Escherichia coli O26:H11 str. 11368	1	0	11368	Bacteria	Proteobacteria	Gammaproteobacteria	Enterobacteriales	Enterobacteriaceae	Escherichia	NA:pO26_1:pO26_2:pO26_3:pO26_4	NA	genomic DNA	5697240:85167:63365:5686:4073	24-OCT-2009	573235	AP010953.1:AP010954.1:AP010955.1:AP010956.1:AP010957.1	AP010953:AP010954:AP010955:AP010956:AP010957	Human	Hemorrhagic colitis	Yes
32511	Escherichia coli O103:H2 str. 12009	1	0	12009	Bacteria	Proteobacteria	Gammaproteobacteria	Enterobacteriales	Enterobacteriaceae	Escherichia	NA:pO103	NA	genomic DNA	5449314:75546	24-OCT-2009	585395	AP010958.1:AP010959.1	AP010958:AP010959	Human	None	Yes
32513	Escherichia coli O111:H- str. 11128	1	0	11128	Bacteria	Proteobacteria	Gammaproteobacteria	Enterobacteriales	Enterobacteriaceae	Escherichia	NA:pO111_1:pO111_2:pO111_3:pO111_4:pO111_5	NA	genomic DNA	5371077:204604:97897:77690:8140:6673	24-OCT-2009	585396	AP010960.1:AP010961.1:AP010962.1:AP010963.1:AP010964.1:AP010965.1	AP010960:AP010961:AP010962:AP010963:AP010964:AP010965	Human	None	Yes
32571	Escherichia coli O127:H6 str. E2348/69	1	0	E2348/69	Bacteria	Proteobacteria	Gammaproteobacteria	Enterobacteriales	Enterobacteriaceae	Escherichia	NA:pMAR2:pE2348-2	NA	genomic DNA	4965553:97978:6147	14-JUN-2010:13-MAY-2009:13-MAY-2009	574521	FM180568.1:FM180569.1:FM180570.1	FM180568:FM180569:FM180570	Human	None	Yes
33069	Dickeya dadantii Ech703	1	0	Ech703	Bacteria	Proteobacteria	Gammaproteobacteria	Enterobacteriales	Enterobacteriaceae	Dickeya	NA	NA	genomic DNA	4679450	26-JUN-2009	579405	CP001654.1	CP001654	Plant	Soft rot disease	No
33369	Escherichia fergusonii ATCC 35469	1	0	ATCC 35469T	Bacteria	Proteobacteria	Gammaproteobacteria	Enterobacteriales	Enterobacteriaceae	Escherichia	NA:pEFER	NA	genomic DNA	4588711:55150	27-JAN-2010	585054	CU928158.2:CU928144.1	CU928158:CU928144	Human, animal	Wound and urinary tract infections, bacteremia	Yes
33375	Escherichia coli S88	1	0	S88	Bacteria	Proteobacteria	Gammaproteobacteria	Enterobacteriales	Enterobacteriaceae	Escherichia	NA	NA	genomic DNA	5032268	2009-02-09	585035	CU928161.2	CU928161	Human	Gastroenteritis, opportunistic infections	Yes
33409	Escherichia coli ED1a	1	0	ED1a	Bacteria	Proteobacteria	Gammaproteobacteria	Enterobacteriales	Enterobacteriaceae	Escherichia	NA	NA	genomic DNA	5209548	2009-02-09	585397	CU928162.2	CU928162	Human	Gastroenteritis	Yes
33411	Escherichia coli IAI39	1	0	IAI39	Bacteria	Proteobacteria	Gammaproteobacteria	Enterobacteriales	Enterobacteriaceae	Escherichia	NA	NA	genomic DNA	5132068	2009-02-09	585057	CU928164.2	CU928164	Human	Urinary tract infection	Yes
33413	Escherichia coli 55989	1	0	55989	Bacteria	Proteobacteria	Gammaproteobacteria	Enterobacteriales	Enterobacteriaceae	Escherichia	NA	NA	genomic DNA	5154862	2009-02-09	585055	CU928145.2	CU928145	Human	Gastroenteritis	Yes
33415	Escherichia coli UMN026	1	0	UMN026	Bacteria	Proteobacteria	Gammaproteobacteria	Enterobacteriales	Enterobacteriaceae	Escherichia	NA	NA	genomic DNA	5202090	2009-02-09	585056	CU928163.2	CU928163	Human	Urinary tract infection	Yes
33639	Shigella flexneri 2002017	1	0	2002017	Bacteria	Proteobacteria	Gammaproteobacteria	Enterobacteriales	Enterobacteriaceae	Shigella	NA:pSFxv_1:pSFxv_2:pSFxv_3:pSFxv_4:pSFxv_5	NA	genomic DNA	4650856:223364:6850:6200:4042:3180	18-FEB-2010:30-DEC-2009:30-DEC-2009:30-DEC-2009:30-DEC-2009:30-DEC-2009	591020	CP001383.1:CP001384.1:CP001385.1:CP001386.1:CP001387.1:CP001388.1	CP001383:CP001384:CP001385:CP001386:CP001387:CP001388	Human	Dysentery	Yes
33667	Dickeya dadantii Ech586	1	0	Ech586	Bacteria	Proteobacteria	Gammaproteobacteria	Enterobacteriales	Enterobacteriaceae	Dickeya	NA	NA	genomic DNA	4818394	09-DEC-2009	590409	CP001836.1	CP001836	Plant	Soft rot disease	No
34779	Erwinia pyrifoliae Ep1/96	1	0	Ep1/96	Bacteria	Proteobacteria	Gammaproteobacteria	Enterobacteriales	Enterobacteriaceae	Erwinia	NA:pEP03:pEP05:pEP36:pEP2.6	NA	genomic DNA	4026322:3070:4955:35909:2590	22-JUN-2010:28-JUN-2010:28-JUN-2010:28-JUN-2010:28-JUN-2010	634499	FP236842.1:FP236827.1:FP236828.1:FP236829.1:FP928999.1	FP236842:FP236827:FP236828:FP236829:FP928999	Asian pear	None	No
34853	Edwardsiella ictaluri 93-146	1	0	93-146	Bacteria	Proteobacteria	Gammaproteobacteria	Enterobacteriales	Enterobacteriaceae	Edwardsiella	NA	NA	genomic DNA	3812315	04-JUN-2009	634503	CP001600.1	CP001600	Catfish	Enteric septicemia	No
36507	Yersinia pestis D106004	1	0	D106004:NA:NA:NA	Bacteria	Proteobacteria	Gammaproteobacteria	Enterobacteriales	Enterobacteriaceae	Yersinia	NA:pCD1:pMT1:pPCY1	NA	genomic DNA	4640720:68342:94249:9611	2009-11-04	637382	CP001585.1:CP001586.1:CP001587.1:CP001588.1	CP001585:CP001586:CP001587:CP001588	Human	Plague	Yes
36545	Yersinia pestis D182038	1	0	D182038:NA:NA:NA	Bacteria	Proteobacteria	Gammaproteobacteria	Enterobacteriales	Enterobacteriaceae	Yersinia	NA:pCD1:pMT1:pPCP1	NA	genomic DNA	4626944:69665:96046:9608	2009-11-04	637385	CP001589.1:CP001590.1:CP001591.1:CP001592.1	CP001589:CP001590:CP001591:CP001592	Human	Plague	Yes
36547	Yersinia pestis Z176003	1	0	Z176003	Bacteria	Proteobacteria	Gammaproteobacteria	Enterobacteriales	Enterobacteriaceae	Yersinia	NA:pCD1:pMT1:pPCP1	NA	genomic DNA	4553586:68342:94251:9609	24-JUN-2010	637386	CP001593.1:CP001594.1:CP001595.1:CP001596.1	CP001593:CP001594:CP001595:CP001596	Human	Plague	Yes
37877	Erwinia pyrifoliae DSM 12163	1	0	DSM 12163	Bacteria	Proteobacteria	Gammaproteobacteria	Enterobacteriales	Enterobacteriaceae	Erwinia	NA:pEP2.6:pEP3:pEP36:pEp5	NA	genomic DNA	4026286:2610:3070:35901:4960	07-JAN-2010	644651	FN392235.1:FN392236.1:FN392237.1:FN392238.1:FN392239.1	FN392235:FN392236:FN392237:FN392238:FN392239	Asian pear	None	No
40647	Escherichia coli 042	1	0	42	Bacteria	Proteobacteria	Gammaproteobacteria	Enterobacteriales	Enterobacteriaceae	Escherichia	NA:pAA	NA	genomic DNA	5241977:113346	28-JAN-2010	216592	FN554766.1:FN554767.1	FN554766:FN554767	Human	Persistent diarrhea	Yes
42729	Escherichia coli O55:H7 str. CB9615	1	0	CB9615	Bacteria	Proteobacteria	Gammaproteobacteria	Enterobacteriales	Enterobacteriaceae	Escherichia	NA:pO55	NA	genomic DNA	5386352:66001	2010-03-08	701177	CP001846.1:CP001847.1	CP001846:CP001847	Human	Gastroenteritis	Yes
43085	Pantoea ananatis LMG 20103	1	0	LMG 20103	Bacteria	Proteobacteria	Gammaproteobacteria	Enterobacteriales	Enterobacteriaceae	Pantoea	NA	NA	genomic DNA	4690298	14-MAY-2010	706191	CP001875.1	CP001875	Plants	Blight	No
43693	Escherichia coli IHE3034	1	0	IHE3034	Bacteria	Proteobacteria	Gammaproteobacteria	Enterobacteriales	Enterobacteriaceae	Escherichia	NA	NA	genomic DNA	5108383	2010-04-12	714962	CP001969.1	CP001969	Human	Neonatal meningitis	Yes
43757	Erwinia amylovora ATCC 49946	1	0	ATCC 49946	Bacteria	Proteobacteria	Gammaproteobacteria	Enterobacteriales	Enterobacteriaceae	Erwinia	NA:1:2	NA	genomic DNA	3805874:28243:71487	19-MAR-2010:19-MAR-2010:21-MAY-2010	716540	FN666575.1:FN666576.1:FN666577.1	FN666575:FN666576:FN666577	Maloid fruit trees	Fire blight	No
46805	Erwinia amylovora CFBP1430	1	0	CFPB1430:CFBP1430	Bacteria	Proteobacteria	Gammaproteobacteria	Enterobacteriales	Enterobacteriaceae	Erwinia	NA:pEA29	NA	genomic DNA	3805573:28259	2010-04-01	665029	FN434113.1:FN434114.1	FN434113:FN434114	Maloid fruit trees	Fire blight	No
PRJNA13959	Escherichia coli HS	1	0	HS	Bacteria	Proteobacteria	Gammaproteobacteria	Enterobacteriales	Enterobacteriaceae	Escherichia	NA	NA	genomic DNA	4643538	2012-02-13	331112	CP000802.1	CP000802	Human	None	No
PRJNA184588	Escherichia coli APEC O78	1	0	APEC O78	Bacteria	Proteobacteria	Gammaproteobacteria	Enterobacteriales	Enterobacteriaceae	Escherichia	NA	NA	genomic DNA	4798435	2013-04-19	1274814	CP004009.1	CP004009	Avian, Turkey	Colibacillosis	No
PRJNA18281	Escherichia coli B str. REL606	1	0	REL606	Bacteria	Proteobacteria	Gammaproteobacteria	Enterobacteriales	Enterobacteriaceae	Escherichia	NA	NA	genomic DNA	4629812	2011-11-21	413997	CP000819.1	CP000819	Human	None	No
PRJNA18083	Escherichia coli ATCC 8739	1	0	ATCC 8739	Bacteria	Proteobacteria	Gammaproteobacteria	Enterobacteriales	Enterobacteriaceae	Escherichia	NA	NA	genomic DNA	4746218	2011-11-21	8739	CP000946.1	CP000946	Human	None	No
PRJNA33775	Escherichia coli BW2952	1	0	K-12	Bacteria	Proteobacteria	Gammaproteobacteria	Enterobacteriales	Enterobacteriaceae	Escherichia	NA	NA	genomic DNA	4578159	04-JUN-2009	595496	CP001396.1	CP001396	Human	None	No
PRJDA19053	Escherichia coli SE15	1	0	SE15	Bacteria	Proteobacteria	Gammaproteobacteria	Enterobacteriales	Enterobacteriaceae	Escherichia	NA:pECSF1	NA	genomic DNA	4717338:122345	2010-02-02	431946	AP009378.1:AP009379.1	AP009378:AP009379	Human	None	No
PRJNA62299	Escherichia coli KO11FL	1	0	KO11FL	Bacteria	Proteobacteria	Gammaproteobacteria	Enterobacteriales	Enterobacteriaceae	Escherichia	NA:pRK2	NA	genomic DNA	5021812:5360	2012-04-06	595495	CP002970.1:CP002971.1	CP002970:CP002971	NA	None	No
PRJNA16351	Escherichia coli str. K-12 substr. W3110	1	0	K-12	Bacteria	Proteobacteria	Gammaproteobacteria	Enterobacteriales	Enterobacteriaceae	Escherichia	NA	NA	genomic DNA	4646332	2008-11-20	316407	AP009048.1	AP009048	Human	None	No
PRJNA33373	Escherichia coli IAI1	1	0	IAI1	Bacteria	Proteobacteria	Gammaproteobacteria	Enterobacteriales	Enterobacteriaceae	Escherichia	NA	NA	genomic DNA	4700560	2009-02-09	585034	CU928160.2	CU928160	Human	Meningitis	No
PRJNA20713	Escherichia coli BL21(DE3)	1	0	BL21(DE3)	Bacteria	Proteobacteria	Gammaproteobacteria	Enterobacteriales	Enterobacteriaceae	Escherichia	NA	NA	genomic DNA	4558953	2011-11-21	469008	CP001509.3	CP001509	Human	None	No
PRJNA30681	Escherichia coli 'BL21-Gold(DE3)pLysS AG'	1	0	BL21-Gold(DE3)pLysS AG	Bacteria	Proteobacteria	Gammaproteobacteria	Enterobacteriales	Enterobacteriaceae	Escherichia	NA	NA	genomic DNA	4570938	2011-11-21	866768	CP001665.1	CP001665	Human	None	No
PRJNA18057	Escherichia coli SE11	1	0	SE11	Bacteria	Proteobacteria	Gammaproteobacteria	Enterobacteriales	Enterobacteriaceae	Escherichia	NA:pSE11-1:pSE11-2:pSE11-3:pSE11-4:pSE11-5:pSE11-6	NA	genomic DNA	4887515:100021:91158:60555:6929:5366:4082	23-DEC-2008	409438	AP009240.1:AP009241.1:AP009242.1:AP009243.1:AP009244.1:AP009245.1:AP009246.1	AP009240:AP009241:AP009242:AP009243:AP009244:AP009245:AP009246	Human	None	No
PRJNA38725	Escherichia coli ABU 83972	1	0	ABU 83972	Bacteria	Proteobacteria	Gammaproteobacteria	Enterobacteriales	Enterobacteriaceae	Escherichia	NA:pABU	NA	genomic DNA	5131397:1564	21-NOV-2011:14-OCT-2010	655817	CP001671.1:CP001833.1	CP001671:CP001833	Human	None	No
PRJEA28965	Escherichia coli BL21(DE3)	1	0	BL21(DE3)	Bacteria	Proteobacteria	Gammaproteobacteria	Enterobacteriales	Enterobacteriaceae	Escherichia	NA	NA	genomic DNA	4558947	09-DEC-2010	469008	AM946981.2	AM946981	Human	None	No
