# Supplementary material for: PathogenFinder - Distinguishing Friend from Foe Using Bacterial Whole Genome Sequence Data
Source: PLoS One. 2013 Oct 28;8(10):e77302. doi: 10.1371/journal.pone.0077302 (PMC3810466; doi:10.1371/journal.pone.0077302)
Supplement: Table S3 — Comparison with other methods. xlsx file containing a detailed description of the comparison of PathogenFinder and the method described in [28]. (XLSX) [file pone.0077302.s003.xlsx]

## Sheet: TM-models vs bacfier
TPR = TP / P = TP / (TP + FN)																	Actual Value
FPR = FP / N = FP / (FP + TN)																	TRUE	FALSE
ACC = (TP + TN) / (P + N)															prediction	TRUE	TP	FP	P’
MCC = ((TP • TN) - (FP • FN))/ sqrt((TP + FP)•(TP+FN)•(TN+FP)•(TN+FN) )																FALSE	FN	TN	N’
PPV = TP / (TP + FP)																TOTAL	P	N
NPV = TN / (TN + FN)
	ACTINOBACTERIA
															Bacfier Results					Our Results
Project_ID	Organism	Phylum	Class	bactifier_pathogenicity	bactifier_prediction	bactifier_wrong_prediction	bactifier_reference_availability	GOLD_pathogenicity	Date	GoldStamp	NOTES	REF	OUR PREDICTION		TP	FP	FN	TN		TP	FP	FN	TN
13693	Rhodococcus jostii RHA1	Actinobacteria	Actinobacteridae	No	No	NO	NA	No	07-2006	Gc00407			Yes		0	0	0	1		0	1	0	0
13915	Frankia sp. EAN1pec	Actinobacteria	Actinobacteridae	No	No	NO	NA	No	10-2007	Gc00658			No		0	0	0	1		0	0	0	1
13963	Frankia sp. CcI3	Actinobacteria	Actinobacteridae	No	No	NO	NA	No	02-2006	Gc00345			No		0	0	0	1		0	0	0	1
15760	Mycobacterium gilvum PYR-GCK	Actinobacteria	Actinobacteridae	No	Yes	YES	NA	No	04-2007	Gc00534			No		0	1	0	0		0	0	0	1
15761	Mycobacterium vanbaalenii PYR-1	Actinobacteria	Actinobacteridae	No	Yes	YES	NA	No	12-2006	Gc00479			No		0	1	0	0		0	0	0	1
19193	Corynebacterium glutamicum R	Actinobacteria	Actinobacteridae	No	No	NO	NA	No	04-2007	Gc00535			No		0	0	0	1		0	0	0	1
19423	Bifidobacterium animalis lactis AD011	Actinobacteria	Actinobacteridae	No	No	NO	NA	No	01-2009	Gc00888			No		0	0	0	1		0	0	0	1
19709	Nocardiopsis dassonvillei subsp. dassonvillei DSM 43111	Actinobacteria	Actinobacteridae	Yes	Yes	NO	X	Yes	05-2010	Gc01339			No		1	0	0	0		0	0	1	0
19711	Sanguibacter keddieii DSM 10542	Actinobacteria	Actinobacteridae	No	No	NO	NA	No	11-2009	Gc01087			No		0	0	0	1		0	0	0	1
19713	Stackebrandtia nassauensis DSM 44728	Actinobacteria	Actinobacteridae	No	No	NO	NA	No	09-2009	Gc01107			No		0	0	0	1		0	0	0	1
19715	Xylanimonas cellulosilytica DSM 15894	Actinobacteria	Actinobacteridae	No	No	NO	NA	No	11-2009	Gc01153			No		0	0	0	1		0	0	0	1
20395	Rhodococcus erythropolis PR4	Actinobacteria	Actinobacteridae	No	No	NO	NA	No	04-2009	Gc00980			Yes		0	0	0	1		0	1	0	0
20833	Jonesia denitrificans DSM 20603	Actinobacteria	Actinobacteridae	No	No	NO	NA	No	08-2009	Gc01092			No		0	0	0	1		0	0	0	1
21067	Kytococcus sedentarius DSM 20547	Actinobacteria	Actinobacteridae	Yes	Yes	NO	X	Yes	06-2009	Gc01042			No		1	0	0	0		0	0	1	0
31005	Propionibacterium acnes SK137	Actinobacteria	Actinobacteridae	Yes	Yes	NO	X	Yes	03-2010	Gc01240			Yes		1	0	0	0		1	0	0	0
31519	Mobiluncus curtisii ATCC 43063	Actinobacteria	Actinobacteridae	No	No	NO	NA	No	06-2010	Gc01434			No		0	0	0	1		0	0	0	1
32897	Bifidobacterium animalis subsp. lactis Bl-04	Actinobacteria	Actinobacteridae	No	No	NO	NA	No	04-2009	Gc00988			No		0	0	0	1		0	0	0	1
34839	Rhodococcus opacus B4	Actinobacteria	Actinobacteridae	No	Yes	YES	NA	No	04-2009	Gc00982			Yes		0	1	0	0		0	1	0	0
36641	Olsenella uli DSM 7084	Actinobacteria	Actinobacteridae	No	No	NO	NA	No	07-2010	Gc01331			No		0	0	0	1		0	0	0	1
37711	Segniliparus rotundus DSM 44985	Actinobacteria	Actinobacteridae	Yes	Yes	NO	X	No	04-2010	Gc01232			Yes		1	0	0	0		1	0	0	0
46291	Propionibacterium freudenreichii subsp. shermanii CIRM-BIA1	Actinobacteria	Actinobacteridae	No	No	NO	NA	No	07-2010	Gc01356			Yes		0	0	0	1		0	1	0	0
48979	Corynebacterium pseudotuberculosis FRC41	Actinobacteria	Actinobacteridae	Yes	Yes	NO	X	Yes	07-2010	Gc01324			Yes		1	0	0	0		1	0	0	0
50353	Arthrobacter arilaitensis Re117	Actinobacteria	Actinobacteridae	No	Yes	YES	NA	No	09-2010	Gc01419			No		0	1	0	0		0	0	0	1
51963	Bifidobacterium bifidum S17	Actinobacteria	Actinobacteridae	No	No	NO	NA	No	10-2010	Gc01417			No		0	0	0	1		0	0	0	1
42863	Bifidobacterium bifidum PRL2010	Actinobacteria	Actinobacteridae	No	No	NO	NA	No	07-2011	Gc01507			No		0	0	0	1		0	0	0	1
32047	Bifidobacterium longum subsp. longum JCM 1217	Actinobacteria	Actinobacteridae	No	No	NO	NA	No	01-2011	Gc01612			No		0	0	0	1		0	0	0	1
32051	Bifidobacterium longum subsp. infantis 157F	Actinobacteria	Actinobacteridae	No	No	NO	NA	No	01-2011	Gc01611			No		0	0	0	1		0	0	0	1
53143	Bifidobacterium longum subsp. longum BBMN68	Actinobacteria	Actinobacteridae	No	No	NO	NA	No	01-2011	Gc01537			No		0	0	0	1		0	0	0	1
38291	Micromonospora sp. L5	Actinobacteria	Actinobacteridae	No	No	NO	NA	No	11-2011	Gc01654			No		0	0	0	1		0	0	0	1
48447	Rothia dentocariosa ATCC 17931	Actinobacteria	Actinobacteridae	Yes	Yes	NO	X	Yes	11-2010	Gc01662		Endocarditis http://www.ncbi.nlm.nih.gov/pubmed/11332915	Yes		1	0	0	0		1	0	0	0
						Comparison summary Actinobacteria										Bacfier performance		Actinobacteria			Our performance		Actinobacteria
						Correct	Wrong	MCC	ACC
					Our Method	24	6	0.452	0.8								Actual Value					Actual Value
					Bacfier	26	4	0.707	0.86								Pathogen	Not Pathogen				Pathogen	Not Pathogen
															prediction	Pathogen	6	4		prediction	Pathogen	4	4
																Not Pathogen	0	20			Not Pathogen	2	20
																TOTAL	6	24			TOTAL	6	24
																TPR	1				TPR	0.666667
																FPR	0.166667				FPR	0.166667
																ACC	0.866667				ACC	0.8
																MCC	0.707107				MCC	0.452267
																PPV	0.6				PPV	0.5
																NPV	1				NPV	0.909091
	ALPHAPROTEOBACTERIA
															Bacfier Results					Our Results
Project_ID	Organism	Phylum	Class	bactifier_pathogenicity	bactifier_prediction	bactifier_wrong_prediction	bactifier_reference_availability	GOLD_pathogenicity	Date	GoldStamp	NOTES	REF	OUR PREDICTION		TP	FP	FN	TN		TP	FP	FN	TN
12475	Wolbachia endosymbiont strain TRS of Brugia malayi	Proteobacteria	Alphaproteobacteria	No	No	NO	NA	No	02-2005	Gc00255			Yes		0	0	0	1		0	1	0	0
13325	Gluconobacter oxydans 621H	Proteobacteria	Alphaproteobacteria	No	Yes	YES	NA	No	01-2005	Gc00251			No		0	1	0	0		0	0	0	1
13907	Sphingopyxis alaskensis RB2256	Proteobacteria	Alphaproteobacteria	No	No	NO	NA	No	05-2006	Gc00384			No		0	0	0	1		0	0	0	1
13989	Candidatus Pelagibacter ubique HTCC1062	Proteobacteria	Alphaproteobacteria	No	No	NO	NA	No	07-2005	Gc00279			No		0	0	0	1		0	0	0	1
16093	Methylobacterium extorquens DM4	Proteobacteria	Alphaproteobacteria	No	No	NO	NA	No	07-2009	Gc01065			No		0	0	0	1		0	0	0	1
16137	Bradyrhizobium sp. BTAi1	Proteobacteria	Alphaproteobacteria	No	No	NO	NA	No	10-2010	Gc00561			No		0	0	0	1		0	0	0	1
17417	Dinoroseobacter shibae DFL 12	Proteobacteria	Alphaproteobacteria	No	No	NO	NA	No	10-2007	Gc00659			No		0	0	0	1		0	0	0	1
18271	Rickettsia massiliae MTU5	Proteobacteria	Alphaproteobacteria	Yes	Yes	NO	X	No	10-2007	Gc00662			Yes		1	0	0	0		1	0	0	0
18307	Rhodospirillum centenum SW	Proteobacteria	Alphaproteobacteria	No	No	NO	NA	No	10-2008	Gc00877			No		0	0	0	1		0	0	0	1
19267	Azorhizobium caulinodans ORS 571	Proteobacteria	Alphaproteobacteria	No	No	NO	NA	No	10-2007	Gc00669			No		0	0	0	1		0	0	0	1
19527	Methylobacterium chloromethanicum CM4	Proteobacteria	Alphaproteobacteria	No	No	NO	NA	No	12-2008	Gc00907			No		0	0	0	1		0	0	0	1
19559	Methylobacterium populi BJ001	Proteobacteria	Alphaproteobacteria	No	No	NO	NA	No	04-2008	Gc00771			No		0	0	0	1		0	0	0	1
20167	Rhodopseudomonas palustris TIE-1	Proteobacteria	Alphaproteobacteria	No	No	NO	NA	No	06-2008	Gc00824			No		0	0	0	1		0	0	0	1
20841	Beijerinckia indica subsp. indica ATCC 9039	Proteobacteria	Alphaproteobacteria	No	No	NO	NA	No	04-2008	Gc00766			No		0	0	0	1		0	0	0	1
28081	Candidatus Puniceispirillum marinum IMCC1322	Proteobacteria	Alphaproteobacteria	No	No	NO	NA	No	03-2010	Gc01254			No		0	0	0	1		0	0	0	1
31111	Rhodobacter sphaeroides KD131	Proteobacteria	Alphaproteobacteria	No	No	NO	NA	No	11-2008	Gc00889			No		0	0	0	1		0	0	0	1
31129	Acetobacter pasteurianus IFO 3283-01	Proteobacteria	Alphaproteobacteria	No	Yes	YES	NA	No	07-2009	Gc01070			No		0	1	0	0		0	0	0	1
31309	Rickettsia peacockii str. Rustic	Proteobacteria	Alphaproteobacteria	Yes	Yes	NO	X	Yes	05-2009	Gc01018			Yes		1	0	0	0		1	0	0	0
33273	Wolbachia sp. wRi	Proteobacteria	Alphaproteobacteria	No	No	NO	NA	No	03-2009	Gc00967			Yes		0	0	0	1		0	1	0	0
34821	Zymomonas mobilis subsp. mobilis NCIB 11163	Proteobacteria	Alphaproteobacteria	No	No	NO	NA	No	09-2009	Gc01115			No		0	0	0	1		0	0	0	1
36643	Brevundimonas subvibrioides ATCC 15264	Proteobacteria	Alphaproteobacteria	No	No	NO	NA	No	08-2010	Gc01439			No		0	0	0	1		0	0	0	1
37277	Caulobacter segnis ATCC 21756	Proteobacteria	Alphaproteobacteria	No	No	NO	NA	No	04-2010	Gc01352			No		0	0	0	1		0	0	0	1
51787	Ketogulonicigenium vulgare Y25	Proteobacteria	Alphaproteobacteria	No	No	NO	NA	No	10-2010	Gc01412			No		0	0	0	1		0	0	0	1
38253	Rhodomicrobium vannielii ATCC 17100	Proteobacteria	Alphaproteobacteria	No	No	NO	NA	No	10-2011	Gc01653			No		0	0	0	1		0	0	0	1
38503	Rhodopseudomonas palustris DX-1	Proteobacteria	Alphaproteobacteria	No	No	NO	NA	No	10-2011	Gc01656			No		0	0	0	1		0	0	0	1
42109	Bartonella clarridgeiae 73	Proteobacteria	Alphaproteobacteria	No	No	YES	X	Yes	05-2011	Gc01607	Cat Scratch Disease	http://jcm.asm.org/content/35/7/1813.short, http://www.scielo.br/scielo.php?pid=S0074-02762010000700006&script=sci_arttext	Yes		0	0	1	0		1	0	0	0
http://www.scielo.br/scielo.php?pid=S0074-02762010000700006&script=sci_arttext	http://jcm.asm.org/content/35/7/1813.short	Cat Scratch Disease
						Comparison summary Alphaproteobacteria										Bacfier performance		Alphaproteobacteria			Our performance		Alphaproteobacteria
						Correct	Wrong	MCC	ACC
					Our Method	24	2	0.74	0.92								Actual Value					Actual Value
					Bacfier	23	3	0.51	0.88								Pathogen	Not Pathogen				Pathogen	Not Pathogen
															prediction	Pathogen	2	2		prediction	Pathogen	3	2
																Not Pathogen	1	21			Not Pathogen	0	21
																TOTAL	3	23			TOTAL	3	23
																TPR	0.666667				TPR	1
																FPR	0.0869565				FPR	0.0869565
																ACC	0.884615				ACC	0.923077
																MCC	0.513327				MCC	0.740153
																PPV	0.5				PPV	0.6
																NPV	0.954545				NPV	1
	BACTEROIDETES/CHLOROBI
															Bacfier Results					Our Results
Project_ID	Organism	Phylum	Class	bactifier_pathogenicity	bactifier_prediction	bactifier_wrong_prediction	bactifier_reference_availability	GOLD_pathogenicity	Date	GoldStamp	NOTES	REF	OUR PREDICTION		TP	FP	FN	TN		TP	FP	FN	TN
19061	Gramella forsetii KT0803	Bacteroidetes	Flavobacteriia	No	No	NO	NA	No	11-2006	Gc00457			No		0	0	0	1		0	0	0	1
19617	Candidatus Sulcia muelleri GWSS	Bacteroidetes	Flavobacteriia	No	No	NO	NA	No	12-2007	Gc00693			No		0	0	0	1		0	0	0	1
19981	Candidatus Amoebophilus asiaticus 5a2	Bacteroidetes	unclassified Bacteroidetes	No	No	NO	NA	No	06-2008	Gc00817			No		0	0	0	1		0	0	0	1
31103	Blattabacterium sp. (Blattella germanica) str. Bge	Bacteroidetes	Flavobacteriia	No	No	NO	NA	No	11-2009	Gc01136			No		0	0	0	1		0	0	0	1
32975	Blattabacterium sp. (Periplaneta americana) str. BPLAN	Bacteroidetes	Flavobacteriia	No	No	NO	NA	No	10-2009	Gc01128			No		0	0	0	1		0	0	0	1
33829	Candidatus Sulcia muelleri SMDSEM	Bacteroidetes	Flavobacteriia	No	No	NO	NA	No	03-2010	Gc01075			No		0	0	0	1		0	0	0	1
37785	Candidatus Sulcia muelleri DMIN	Bacteroidetes	Flavobacteriia	No	No	NO	NA	No	03-2010	Gc01253			No		0	0	0	1		0	0	0	1
37901	Marivirga tractuosa DSM 4126	Bacteroidetes	Cytophagia	No	No	NO	NA	No	11-2001	Gc01555			No		0	0	0	1		0	0	0	1
38559	Flavobacteriaceae bacterium 3519-10	Bacteroidetes	Flavobacteriia	No	No	NO	NA	No	08-2009	Gc01073			No		0	0	0	1		0	0	0	1
48073	Zunongwangia profunda SM-A87	Bacteroidetes	Flavobacteriia	No	No	NO	NA	No	04-2010	NA			No		0	0	0	1		0	0	0	1
41913	Bacteroides helcogenes P 36-108	Bacteroidetes	Bacteroidia	No	No	NO	NA	No	10-2011	Gc01593			No		0	0	0	1		0	0	0	1
38283	Leadbetterella byssophila DSM 17132	Bacteroidetes	Cytophagia	No	No	NO	NA	No	10-2011	Gc01535			No		0	0	0	1		0	0	0	1
42009	Paludibacter propionicigenes WB4	Bacteroidetes	Bacteroidia	No	No	NO	NA	No	11-2011	Gc01549			No		0	0	0	1		0	0	0	1
						Comparison summary Bacteroidetes										Bacfier performance		Bacteroidetes			Our performance		Bacteroidetes
						Correct	Wrong	MCC	ACC
					Our Method	13	0	NA	1								Actual Value					Actual Value
					Bacfier	13	0	NA	1								Pathogen	Not Pathogen				Pathogen	Not Pathogen
															prediction	Pathogen	0	0		prediction	Pathogen	0	0
																Not Pathogen	0	13			Not Pathogen	0	13
																TOTAL	0	13			TOTAL	0	13
																TPR	#DIV/0!				TPR	#DIV/0!
																FPR	0				FPR	0
																ACC	1				ACC	1
																MCC	#DIV/0!				MCC	#DIV/0!
																PPV	#DIV/0!				PPV	#DIV/0!
																NPV	1				NPV	1
	BETAPROTEOBACTERIA
															Bacfier Results					Our Results
Project_ID	Organism	Phylum	Class	bactifier_pathogenicity	bactifier_prediction	bactifier_wrong_prediction	bactifier_reference_availability	GOLD_pathogenicity	Date	GoldStamp	NOTES	REF	OUR PREDICTION		TP	FP	FN	TN		TP	FP	FN	TN
10646	Ralstonia eutropha JMP134	Proteobacteria	Betaproteobacteria	No	No	NO	NA	No	08-2005	Gc00292			No		0	0	0	1		0	0	0	1
10647	Methylobacillus flagellatus KT	Proteobacteria	Betaproteobacteria	No	No	NO	NA	No	04-2006	Gc00367			No		0	0	0	1		0	0	0	1
10774	Burkholderia thailandensis E264	Proteobacteria	Betaproteobacteria	Yes	Yes	NO	X	Yes	12-2005	Gc00333		Pneumonia, septicemia http://jcm.asm.org/content/44/12/4601.short	Yes		1	0	0	0		1	0	0	0
10789	Methylibium petroleiphilum PM1	Proteobacteria	Betaproteobacteria	No	No	NO	NA	No	01-2007	Gc00501			No		0	0	0	1		0	0	0	1
13490	Burkholderia ambifaria AMMD	Proteobacteria	Betaproteobacteria	Yes	Yes	NO	X	No	09-2006	Gc00430		Cystic fibrosis http://ijs.sgmjournals.org/content/51/4/1481.short	Yes		1	0	0	0		1	0	0	0
13603	Ralstonia eutropha H16	Proteobacteria	Betaproteobacteria	No	No	NO	NA	No	08-2006	Gc00414			No		0	0	0	1		0	0	0	1
13912	Nitrosospira multiformis ATCC 25196	Proteobacteria	Betaproteobacteria	No	No	NO	NA	No	11-2005	Gc00325			No		0	0	0	1		0	0	0	1
13913	Nitrosomonas eutropha C91	Proteobacteria	Betaproteobacteria	No	Yes	YES	NA	No	09-2006	Gc00424			No		0	1	0	0		0	0	0	1
16549	Janthinobacterium sp. Marseille	Proteobacteria	Betaproteobacteria	No	No	NO	NA	No	07-2007	Gc00613			No		0	0	0	1		0	0	0	1
16679	Polynucleobacter necessarius subsp. asymbioticus QLW-P1DMWA-1	Proteobacteria	Betaproteobacteria	No	No	NO	NA	No	04-2007	Gc00537			No		0	0	0	1		0	0	0	1
17413	Delftia acidovorans SPH-1	Proteobacteria	Betaproteobacteria	No	No	NO	NA	No	11-2007	Gc00683			No		0	0	0	1		0	0	0	1
17631	Ralstonia pickettii 12J	Proteobacteria	Betaproteobacteria	Yes	No	YES	X	Yes	05-2008	Gc00794		Opportunistic bacteremia http://www.cabdirect.org/abstracts/20093165312.html;jsessionid=AEF38E848D8E1E978B2432CE0A43F038	No		0	0	1	0		0	0	1	0
19991	Polynucleobacter necessarius subsp. necessarius STIR1	Proteobacteria	Betaproteobacteria	No	No	NO	NA	No	03-2008	Gc00757			Yes		0	0	0	1		0	1	0	0
29435	Candidatus Accumulibacter phosphatis clade IIA str. UW-1	Proteobacteria	Betaproteobacteria	No	No	NO	NA	No	09-2009	Gc01096			No		0	0	0	1		0	0	0	1
37955	Desulfarculus baarsii DSM 2075	Proteobacteria	Betaproteobacteria	No	No	NO	NA	No	07-2010	Gc01335			No		0	0	0	1		0	0	0	1
39689	Neisseria meningitidis alpha14	Proteobacteria	Betaproteobacteria	Yes	Yes	NO	X	Yes	09-2009	Gc01068		Meningitis http://www.nature.com/nrmicro/journal/v9/n4/full/nrmicro2554.html?WT.ec_id=NRMICRO-201104	Yes		1	0	0	0		1	0	0	0
48393	Achromobacter xylosoxidans A8	Proteobacteria	Betaproteobacteria	Yes	Yes	NO	X	Yes	10-2010	Gc01505			No		0	0	0	1		0	0	0	1
47945	Herbaspirillum seropedicae SmR1	Proteobacteria	Betaproteobacteria	No	No	NO	NA	No	07-2010	Gc01315			No		0	0	0	1		0	0	0	1
51243	Candidatus Zinderia insecticola CARI	Proteobacteria	Betaproteobacteria	No	No	NO	NA	No	08-2010	Gc01423			No		0	0	0	1		0	0	0	1
51915	Burkholderia rhizoxinica HKI 454	Proteobacteria	Betaproteobacteria	No	No	NO	NA	No	01-2011	Gc01557			No		0	0	0	1		0	0	0	1
37717	Burkholderia sp. CCGE1001	Proteobacteria	Betaproteobacteria	No	No	NO	NA	No	10-2011	Gc01649			No		0	0	0	1		0	0	0	1
39983	Methylotenera versatilis 301	Proteobacteria	Betaproteobacteria	No	No	NO	NA	No	07-2011	Gc01302			No		0	0	0	1		0	0	0	1
52541	Methylovorus sp. MP688	Proteobacteria	Betaproteobacteria	No	No	NO	NA	No	04-2011	Gc01550			No		0	0	0	1		0	0	0	1
						Comparison summary Betaproteobacteria										Bacfier performance		Betaproteobacteria			Our performance		Betaproteobacteria
						Correct	Wrong	MCC	ACC
					Our Method	21	2	0.697	0.91								Actual Value					Actual Value
					Bacfier	21	2	0.697	0.91								Pathogen	Not Pathogen				Pathogen	Not Pathogen
															prediction	Pathogen	3	1		prediction	Pathogen	3	1
																Not Pathogen	1	18			Not Pathogen	1	18
																TOTAL	4	19			TOTAL	4	19
																TPR	0.75				TPR	0.75
																FPR	0.0526316				FPR	0.0526316
																ACC	0.913043				ACC	0.913043
																MCC	0.697368				MCC	0.697368
																PPV	0.75				PPV	0.75
																NPV	0.947368				NPV	0.947368
	DELTAPROTEOBACTERIA
															Bacfier Results					Our Results
Project_ID	Organism	Phylum	Class	bactifier_pathogenicity	bactifier_prediction	bactifier_wrong_prediction	bactifier_reference_availability	GOLD_pathogenicity	Date	GoldStamp	NOTES	REF	OUR PREDICTION		TP	FP	FN	TN		TP	FP	FN	TN
15768	Geobacter uraniireducens Rf4	Proteobacteria	Deltaproteobacteria	No	No	NO	NA	No	05-2007	Gc00560			No		0	0	0	1		0	0	0	1
16258	Syntrophus aciditrophicus SB	Proteobacteria	Deltaproteobacteria	No	No	NO	NA	No	01-2006	Gc00341			No		0	0	0	1		0	0	0	1
20729	Geobacter sp. M21	Proteobacteria	Deltaproteobacteria	No	No	NO	NA	No	07-2009	Gc01078			No		0	0	0	1		0	0	0	1
32105	Desulfovibrio magneticus RS-1	Proteobacteria	Deltaproteobacteria	No	No	NO	NA	No	06-2009	Gc01032			No		0	0	0	1		0	0	0	1
33629	Desulfurivibrio alkaliphilus AHT2	Proteobacteria	Deltaproteobacteria	No	No	NO	NA	No	05-2010	Gc01348			No		0	0	0	1		0	0	0	1
						Comparison summary Deltaproteobacteria										Bacfier performance		Deltaproteobacteria			Our performance		Deltaproteobacteria
						Correct	Wrong	MCC	ACC
					Our Method	5	0	NA	1								Actual Value					Actual Value
					Bacfier	5	0	NA	1								Pathogen	Not Pathogen				Pathogen	Not Pathogen
															prediction	Pathogen	0	0		prediction	Pathogen	0	0
																Not Pathogen	0	5			Not Pathogen	0	5
																TOTAL	0	5			TOTAL	0	5
																TPR	#DIV/0!				TPR	#DIV/0!
																FPR	0				FPR	0
																ACC	1				ACC	1
																MCC	#DIV/0!				MCC	#DIV/0!
																PPV	#DIV/0!				PPV	#DIV/0!
																NPV	1				NPV	1
	EPSILONPROTEOBACTERIA
															Bacfier Results					Our Results
Project_ID	Organism	Phylum	Class	bactifier_pathogenicity	bactifier_prediction	bactifier_wrong_prediction	bactifier_reference_availability	GOLD_pathogenicity	Date	GoldStamp	NOTES	REF	OUR PREDICTION		TP	FP	FN	TN		TP	FP	FN	TN
18963	Nitratiruptor sp. SB155-2	Proteobacteria	Epsilonproteobacteria	No	No	NO	NA	No	07-2007	Gc00619			No		0	0	0	1		0	0	0	1
31341	Helicobacter pylori G27	Proteobacteria	Epsilonproteobacteria	Yes	Yes	NO	X	Yes	10-2008	Gc00866		Gastritis, gastric ulcer http://www.ncbi.nlm.nih.gov/pubmed/11218379	Yes		1	0	0	0		1	0	0	0
31347	Sulfurimonas autotrophica DSM 16294	Proteobacteria	Epsilonproteobacteria	No	No	NO	NA	No	09-2010	Gc01373			No		0	0	0	1		0	0	0	1
32573	Nautilia profundicola AmH	Proteobacteria	Epsilonproteobacteria	No	No	NO	NA	No	02-2009	Gc00958			Yes		0	0	0	1		0	1	0	0
49025	Helicobacter pylori SJM180	Proteobacteria	Epsilonproteobacteria	Yes	Yes	NO	X	Yes	10-2010	Gc01403		Gastritis, gastric ulcer http://www.ncbi.nlm.nih.gov/pubmed/11218379	Yes		1	0	0	0		1	0	0	0
49027	Helicobacter pylori PeCan4	Proteobacteria	Epsilonproteobacteria	Yes	Yes	NO	X	Yes	10-2010	Gc01404		Gastritis, gastric ulcer http://www.ncbi.nlm.nih.gov/pubmed/11218379	Yes		1	0	0	0		1	0	0	0
47949	Campylobacter jejuni subsp. jejuni ICDCCJ07001	Proteobacteria	Epsilonproteobacteria	Yes	Yes	NO	X	Yes	12-2010	Gc01565		Gut infection http://www.ncbi.nlm.nih.gov/pubmed/10688204	Yes		1	0	0	0		1	0	0	0
61189	Helicobacter felis ATCC 49179	Proteobacteria	Epsilonproteobacteria	No	No	YES	X	Yes	03-2011	Gc01581		Gastritis, gastric ulcer, http://journals.lww.com/eurojgh/Abstract/2007/01000/Peptic_ulcer_disease_associated_with_Helicobacter.12.aspx, pubmed:1704791, pubmed:10639446	Yes		0	0	1	0		1	0	0	0
43399	Sulfuricurvum kujiense DSM 16994	Proteobacteria	Epsilonproteobacteria	No	Yes	YES	NA	No	10-2011	Gc01552			No		0	1	0	0		0	0	0	1
						Comparison summary Epsilonproteobacteria										Bacfier performance		Epsilonproteobacteria			Our performance		Epsilonproteobacteria
						Correct	Wrong	MCC	ACC
					Our Method	8	1	0.79	0.89								Actual Value					Actual Value
					Bacfier	7	2	0.55	0.78								Pathogen	Not Pathogen				Pathogen	Not Pathogen
															prediction	Pathogen	4	1		prediction	Pathogen	5	1
																Not Pathogen	1	3			Not Pathogen	0	3
																TOTAL	5	4			TOTAL	5	4
																TPR	0.8				TPR	1
																FPR	0.25				FPR	0.25
																ACC	0.777778				ACC	0.888889
																MCC	0.55				MCC	0.790569
																PPV	0.8				PPV	0.833333
																NPV	0.75				NPV	1
	FIRMICUTES
															Bacfier Results					Our Results
Project_ID	Organism	Phylum	Class	bactifier_pathogenicity	bactifier_prediction	bactifier_wrong_prediction	bactifier_reference_availability	GOLD_pathogenicity	Date	GoldStamp	NOTES	REF	OUR PREDICTION		TP	FP	FN	TN		TP	FP	FN	TN
278	Streptococcus pneumoniae R6	Firmicutes	Bacilli	Yes	Yes	NO	X	Yes	02-2003	Gc00065			Yes		1	0	0	0		1	0	0	0
10648	Moorella thermoacetica ATCC 39073	Firmicutes	Clostridia	No	No	NO	NA	No	12-2005	Gc00397			No		0	0	0	1		0	0	0	1
10649	Exiguobacterium sibiricum 255-15	Firmicutes	Bacilli	No	No	NO	NA	No	04-2008	Gc00762			No		0	0	0	1		0	0	0	1
13233	Geobacillus kaustophilus HTA426	Firmicutes	Bacilli	No	No	NO	NA	No	12-2004	Gc00237			No		0	0	0	1		0	0	0	1
13280	Lactobacillus salivarius UCC118	Firmicutes	Bacilli	No	No	NO	NA	No	03-2006	Gc00362			No		0	0	0	1		0	0	0	1
13427	Heliobacterium modesticaldum Ice1	Firmicutes	Clostridia	No	No	NO	NA	No	02-2008	Gc00721			No		0	0	0	1		0	0	0	1
13435	Lactobacillus sakei subsp. sakei 23K	Firmicutes	Bacilli	No	No	NO	NA	No	12-2005	Gc00318			No		0	0	0	1		0	0	0	1
16639	Desulfitobacterium hafniense Y51	Firmicutes	Clostridia	No	No	NO	NA	No	03-2006	Gc00358			No		0	0	0	1		0	0	0	1
16820	Clostridium novyi NT	Firmicutes	Clostridia	Yes	Yes	YES	X	No	11-2006	Gc00464	Anti-cancer attenuated strain	http://www.ncbi.nlm.nih.gov/pubmed/17115055	No		0	1	0	0		0	0	0	1
18655	Geobacillus thermodenitrificans NG80-2	Firmicutes	Bacilli	No	No	NO	NA	No	03-2007	Gc00532			No		0	0	0	1		0	0	0	1
18979	Lactobacillus fermentum IFO 3956	Firmicutes	Bacilli	No	No	NO	NA	No	04-2008	Gc00787			No		0	0	0	1		0	0	0	1
19259	Acholeplasma laidlawii PG-8A	Tenericutes/Firmicutes	Mollicutes	No	No	NO	NA	No	12-2007	Gc00734			No		0	0	0	1		0	0	0	1
28575	Clostridium sticklandii DSM 519	Firmicutes	Clostridia	No	No	NO	NA	No	10-2010	Gc01418			No		0	0	0	1		0	0	0	1
28811	Bacillus pseudofirmus OF4	Firmicutes	Bacilli	No	No	NO	NA	No	02-2010	Gc01202			No		0	0	0	1		0	0	0	1
29021	Mycoplasma crocodyli MP145	Tenericutes/Firmicutes	Mollicutes	No	Yes	YES	NA	No	03-2010	Gc01236			Yes		0	1	0	0		0	1	0	0
29071	Eubacterium rectale ATCC 33656	Firmicutes	Clostridia	No	No	NO	NA	No	06-2009	Gc01020			No		0	0	0	1		0	0	0	1
29073	Eubacterium eligens ATCC 27750	Firmicutes	Clostridia	No	No	NO	NA	No	06-2009	Gc01021			No		0	0	0	1		0	0	0	1
31345	Bacillus tusciae DSM 2912	Firmicutes	Bacilli	No	No	NO	NA	No	04-2010	Gc01268			No		0	0	0	1		0	0	0	1
32769	Acetohalobium arabaticum DSM 5501	Firmicutes	Clostridia	No	No	NO	NA	No	08-2010	Gc01329			No		0	0	0	1		0	0	0	1
32969	Lactobacillus plantarum JDM1	Firmicutes	Bacilli	No	No	NO	NA	No	07-2009	Gc01008			No		0	0	0	1		0	0	0	1
34659	Streptococcus pneumoniae TCH8431/19A	Firmicutes	Bacilli	Yes	Yes	NO	X	Yes	06-2010	Gc01351		Pneumonia, otitis, bacteremia http://www.ncbi.nlm.nih.gov/pubmed/19880020	Yes		1	0	0	0		1	0	0	0
34729	Streptococcus gallolyticus UCN34	Firmicutes	Bacilli	No	No	YES	X	Yes	02-2010	Gc01204		Endocarditis, http://www.biomedcentral.com/1471-2164/12/400/	Yes		0	0	1	0		1	0	0	0
34811	Staphylococcus carnosus subsp. carnosus TM300	Firmicutes	Bacilli	No	Yes	YES	NA	No	03-2009	Gc00955			Yes		0	1	0	0		0	1	0	0
36575	Lactobacillus johnsonii FI9785	Firmicutes	Bacilli	No	No	NO	NA	No	11-2009	Gc01114			No		0	0	0	1		0	0	0	1
39547	Staphylococcus aureus ED98	Firmicutes	Bacilli	Yes	Yes	NO	X	Yes	10-2009	Gc01149		Skin infection, sepsis http://www.biomedcentral.com/1471-2180/10/173	Yes		1	0	0	0		1	0	0	0
40355	Caldicellulosiruptor obsidiansis OB47	Firmicutes	Clostridia	No	No	NO	NA	No	08-2010	Gc01358			No		0	0	0	1		0	0	0	1
41123	Listeria seeligeri serovar 1/2b str. SLCC3954	Firmicutes	Bacilli	No	Yes	YES	NA	No	02-2010	Gc01165			Yes		0	1	0	0		0	1	0	0
41701	Geobacillus sp. C56-T3	Firmicutes	Bacilli	No	No	NO	NA	No	06-2010	Gc01296			No		0	0	0	1		0	0	0	1
42395	Staphylococcus lugdunensis HKU09-01	Firmicutes	Bacilli	Yes	Yes	NO	X	Yes	02-2010	Gc01167		Endocarditis, urinary infection http://cmr.asm.org/content/21/1/111.short	Yes		1	0	0	0		1	0	0	0
42425	Bacillus megaterium DSM 319	Firmicutes	Bacilli	No	No	NO	NA	No	04-2010	Gc01264			No		0	0	0	1		0	0	0	1
42555	Clostridiales genomosp. BVAB3 str. UPII9-5	Firmicutes	Clostridia	No	No	NO	NA	Yes	02-2010	Gc01216	Bacterial Vaginosis	http://onlinelibrary.wiley.com/doi/10.1002/cbdv.201100359/abstract, http://www.nejm.org/doi/full/10.1056/NEJMoa043802#t=articleResults	Yes		0	0	1	0		1	0	0	0
43631	Bacillus thuringiensis BMB171	Firmicutes	Bacilli	No	Yes	YES	NA	No	05-2010	Gc01286			Yes		0	1	0	0		0	1	0	0
46813	Lactobacillus crispatus ST1	Firmicutes	Bacilli	No	No	NO	NA	No	04-2010	Gc01278			No		0	0	0	1		0	0	0	1
48123	Leuconostoc gasicomitatum LMG 18811	Firmicutes	Bacilli	No	No	NO	NA	No	06-2010	Gc01488			No		0	0	0	1		0	0	0	1
52019	Paenibacillus polymyxa SC2	Firmicutes	Bacilli	No	No	NO	NA	No	10-2010	Gc01416			No		0	0	0	1		0	0	0	1
52281	Eubacterium limosum KIST612	Firmicutes	Clostridia	No	No	NO	NA	No	10-2010	Gc01410			No		0	0	0	1		0	0	0	1
52949	Lactobacillus plantarum subsp. plantarum ST-III	Firmicutes	Bacilli	No	No	NO	NA	No	10-2010	Gc01407			No		0	0	0	1		0	0	0	1
46075	Bacillus atrophaeus 1942	Firmicutes	Bacillales	No	No	NO	NA	No	11-2011	Gc01508			No		0	0	0	1		0	0	0	1
61191	Bacillus subtilis BSn5	Firmicutes	Bacillales	No	No	NO	NA	No	04-2011	Gc01602			No		0	0	0	1		0	0	0	1
52409	Caldicellulosiruptor kronotskyensis 2002	Firmicutes	Clostridia	No	No	NO	NA	No	10-2011	Gc01547			No		0	0	0	1		0	0	0	1
49147	Lactobacillus delbrueckii subsp. bulgaricus ND02	Firmicutes	Lactobacillales	No	No	NO	NA	No	07-2011	Gc01544			No		0	0	0	1		0	0	0	1
61283	Staphylococcus pseudintermedius HKU10-03	Firmicutes	Bacillales	No	No	YES	X	Yes	11-2011	Gc01633		http://jcm.asm.org/content/44/12/4609.short, http://jcm.asm.org/content/48/4/1497.full	Yes		0	0	1	0		1	0	0	0
						Comparison summary Firmicutes										Bacfier performance		Firmicutes			Our performance		Firmicutes
						Correct	Wrong	MCC	ACC
					Our Method	38	4	0.751	0.905								Actual Value					Actual Value
					Bacfier	34	8	0.389	0.809								Pathogen	Not Pathogen				Pathogen	Not Pathogen
															prediction	Pathogen	4	5		prediction	Pathogen	7	4
																Not Pathogen	3	30			Not Pathogen	0	31
																TOTAL	7	35			TOTAL	7	35
																TPR	0.571429				TPR	1
																FPR	0.142857				FPR	0.114286
																ACC	0.809524				ACC	0.904762
																MCC	0.389249				MCC	0.750757
																PPV	0.444444				PPV	0.636364
																NPV	0.909091				NPV	1
	GAMMAPROTEOBACTERIA
															Bacfier Results					Our Results
Project_ID	Organism	Phylum	Class	bactifier_pathogenicity	bactifier_prediction	bactifier_wrong_prediction	bactifier_reference_availability	GOLD_pathogenicity	Date	GoldStamp	NOTES	REF	OUR PREDICTION		TP	FP	FN	TN		TP	FP	FN	TN
10790	Idiomarina loihiensis L2TR	Proteobacteria	Gammaproteobacteria	No	No	NO	NA	No	12-2004	Gc00236			No		0	0	0	1		0	0	0	1
13385	Shewanella amazonensis SB2B	Proteobacteria	Gammaproteobacteria	No	No	NO	NA	No	12-2006	Gc00477			No		0	0	0	1		0	0	0	1
13390	Shewanella denitrificans OS217	Proteobacteria	Gammaproteobacteria	No	No	NO	NA	No	04-2006	Gc00369			No		0	0	0	1		0	0	0	1
13391	Shewanella frigidimarina NCIMB 400	Proteobacteria	Gammaproteobacteria	No	No	NO	NA	No	09-2006	Gc00426			No		0	0	0	1		0	0	0	1
13903	Shewanella sp. MR-7	Proteobacteria	Gammaproteobacteria	No	No	NO	NA	No	09-2006	Gc00415			No		0	0	0	1		0	0	0	1
13904	Shewanella sp. MR-4	Proteobacteria	Gammaproteobacteria	No	No	NO	NA	No	09-2006	Gc00421			No		0	0	0	1		0	0	0	1
13905	Shewanella sp. ANA-3	Proteobacteria	Gammaproteobacteria	No	No	NO	NA	No	11-2006	Gc00459			No		0	0	0	1		0	0	0	1
13906	Shewanella loihica PV-4	Proteobacteria	Gammaproteobacteria	No	No	NO	NA	No	03-2007	Gc00524			No		0	0	0	1		0	0	0	1
13920	Psychrobacter cryohalolentis K5	Proteobacteria	Gammaproteobacteria	No	No	NO	NA	No	04-2006	Gc00373			No		0	0	0	1		0	0	0	1
13959	Escherichia coli HS	Proteobacteria	Gammaproteobacteria	No	No	NO	NA	No	09-2007	Gc00640			Yes		0	0	0	1		0	1	0	0
13993	Nitrosococcus oceani ATCC 19707	Proteobacteria	Gammaproteobacteria	No	No	NO	NA	No	10-2005	Gc00304			No		0	0	0	1		0	0	0	1
15767	Halorhodospira halophila SL1	Proteobacteria	Gammaproteobacteria	No	No	NO	NA	No	01-2007	Gc00492			No		0	0	0	1		0	0	0	1
16088	Francisella novicida U112	Proteobacteria	Gammaproteobacteria	Yes	Yes	NO	X	No	11-2006	Gc00465		Low virluent tularemia http://jmm.sgmjournals.org/content/52/9/839.short	Yes		1	0	0	0		1	0	0	0
16351	Escherichia coli str. K-12 substr. W3110	Proteobacteria	Gammaproteobacteria	No	No	NO	NA	No	03-2006	Gc00355			Yes		0	0	0	1		0	1	0	0
16817	Pseudomonas stutzeri A1501	Proteobacteria	Gammaproteobacteria	No	No	NO	NA	No	04-2007	Gc00541			No		0	0	0	1		0	0	0	1
17107	Stenotrophomonas maltophilia R551-3	Proteobacteria	Gammaproteobacteria	Yes	Yes	NO	X	Yes	07-2008	Gc00836			No		1	0	0	0		0	0	1	0
17461	Enterobacter sp. 638	Proteobacteria	Gammaproteobacteria	No	Yes	YES	NA	No	04-2007	Gc00542			Yes		0	1	0	0		0	1	0	0
18083	Escherichia coli ATCC 8739	Proteobacteria	Gammaproteobacteria	No	No	NO	NA	No	03-2008	Gc00737			Yes		0	0	0	1		0	1	0	0
20241	Shewanella halifaxensis HAW-EB4	Proteobacteria	Gammaproteobacteria	No	No	NO	NA	No	02-2008	Gc00720			No		0	0	0	1		0	0	0	1
29801	Xanthomonas campestris pv. campestris str. B100	Proteobacteria	Gammaproteobacteria	No	No	NO	NA	No	02-2008	Gc00728			No		0	0	0	1		0	0	0	1
30577	Photorhabdus asymbiotica	Proteobacteria	Gammaproteobacteria	Yes	Yes	NO	X	Yes	07-2009	Gc01059			No		1	0	0	0		0	0	1	0
31229	Pseudomonas fluorescens SBW25	Proteobacteria	Gammaproteobacteria	Yes	Yes	YES	X	No	05-2009	Gc01005			No		0	1	0	0		0	0	0	1
31259	Candidatus Hamiltonella defensa 5AT (Acyrthosiphon pisum)	Proteobacteria	Gammaproteobacteria	No	Yes	YES	NA	No	05-2009	Gc01014			No		0	1	0	0		0	0	0	1
31289	Pectobacterium carotovorum subsp. carotovorum PC1	Proteobacteria	Gammaproteobacteria	No	No	NO	NA	No	07-2009	Gc01052			No		0	0	0	1		0	0	0	1
33775	Escherichia coli BW2952	Proteobacteria	Gammaproteobacteria	No	No	NO	NA	No	06-2009	Gc01022			Yes		0	0	0	1		0	1	0	0
34781	Erwinia billingiae 661	Proteobacteria	Gammaproteobacteria	No	No	NO	NA	No	06-2010	Gc01438			No		0	0	0	1		0	0	0	1
36579	Aggregatibacter aphrophilus NJ8700	Proteobacteria	Gammaproteobacteria	Yes	Yes	NO	X	Yes	07-2009	Gc01010		Empyema, sinusitis, pneumonia, meningitis http://www.ncbi.nlm.nih.gov/pubmed/20677591	Yes		1	0	0	0		1	0	0	0
36589	Nitrosococcus halophilus Nc4	Proteobacteria	Gammaproteobacteria	No	No	NO	NA	No	03-2010	Gc01239			No		0	0	0	1		0	0	0	1
37701	Klebsiella variicola At-22	Proteobacteria	Gammaproteobacteria	No	No	NO	NA	No	02-2010	Gc01208			Yes		0	0	0	1		0	1	0	0
39965	Cronobacter turicensis z3032	Proteobacteria	Gammaproteobacteria	Yes	Yes	NO	X	Yes	11-2009	Gc01117			Yes		1	0	0	0		1	0	0	0
40331	Nitrosococcus watsoni C-113	Proteobacteria	Gammaproteobacteria	No	No	NO	NA	No	06-2010	Gc01319			No		0	0	0	1		0	0	0	1
43531	Pantoea vagans C9-1	Proteobacteria	Gammaproteobacteria	No	Yes	YES	NA	No	10-2010	Gc01402			No		0	1	0	0		0	0	0	1
45793	Enterobacter cloacae subsp. cloacae ATCC 13047	Proteobacteria	Gammaproteobacteria	No	No	YES	X	Yes	04-2010	Gc01225	Opportunistic nosocomial infections	http://jb.asm.org/content/192/9/2463.long	Yes		0	0	1	0		1	0	0	0
49333	Halomonas elongata DSM 2581	Proteobacteria	Gammaproteobacteria	No	No	NO	NA	No	09-2010	Gc01375			No		0	0	0	1		0	0	0	1
53533	Enterobacter cloacae SCF1	Proteobacteria	Gammaproteobacteria	No	No	YES	NA	Yes	10-2010	Gc01746	Opportunistic nosocomial infections	http://jb.asm.org/content/192/9/2463.long	Yes		0	0	1	0		1	0	0	0
50729	Haemophilus influenzae F3031	Proteobacteria	Gammaproteobacteria	Yes	Yes	NO	X	Yes	03-2011	Gc01617		Pneumonia, bacteremia http://www.ncbi.nlm.nih.gov/pubmed/16201010	Yes		1	0	0	0		1	0	0	0
61001	Haemophilus influenzae F3047	Proteobacteria	Gammaproteobacteria	Yes	Yes	NO	X	Yes	02-2012	Gc01616		Pneumonia, bacteremia http://www.ncbi.nlm.nih.gov/pubmed/16201010	Yes		1	0	0	0		1	0	0	0
33803	Pantoea sp. At-9b	Proteobacteria	Gammaproteobacteria	No	No	NO	NA	No	11-2011	Gc01647			No		0	0	0	1		0	0	0	1
39311	Pseudoalteromonas sp. SM9913	Proteobacteria	Gammaproteobacteria	No	No	NO	NA	No	11-2011	Gc01563			No		0	0	0	1		0	0	0	1
48619	Pseudoxanthomonas suwonensis 11-1	Proteobacteria	Gammaproteobacteria	No	No	NO	NA	No	11-2011	Gc01587			No		0	0	0	1		0	0	0	1
50601	Rahnella sp. Y9602	Proteobacteria	Gammaproteobacteria	No	No	NO	NA	No	10-2011	Gc01605			No		0	0	0	1		0	0	0	1
59881	Vibrio vulnificus MO6-24/O	Proteobacteria	Gammaproteobacteria	Yes	No	YES	X	Yes	11-2011	Gc01600		Dermatitis, diharrea http://iai.asm.org/content/71/10/5461.short	Yes		0	0	1	0		1	0	0	0
						Comparison summary Gammaproteobacteria										Bacfier performance		Gammaproteobacteria			Our performance		Gammaproteobacteria
						Correct	Wrong	MCC	ACC
					Our Method	34	8	0.553	0.819								Actual Value					Actual Value
					Bacfier	35	7	0.557	0.833								Pathogen	Not Pathogen				Pathogen	Not Pathogen
															prediction	Pathogen	7	4		prediction	Pathogen	8	6
																Not Pathogen	3	28			Not Pathogen	2	26
																TOTAL	10	32			TOTAL	10	32
																TPR	0.7				TPR	0.8
																FPR	0.125				FPR	0.1875
																ACC	0.833333				ACC	0.809524
																MCC	0.557013				MCC	0.553399
																PPV	0.636364				PPV	0.571429
																NPV	0.903226				NPV	0.928571
	CHLOROFLEXI/OTHER BACTERIA, CYANOBACTERIA, DEINOCOCCUS-THERMUS, AQUIFICAE, CHLAMYDIAE, NITROSPIRAE, ARCHAEA, VERRUCOMICROBIA, THERMOTOGAE, ELUSIMICROBIA, DEFERRIBACTERES
															Bacfier Results					Our Results
Project_ID	Organism	Phylum	Class	bactifier_pathogenicity	bactifier_prediction	bactifier_wrong_prediction	bactifier_reference_availability	GOLD_pathogenicity	Date	GoldStamp	NOTES	REF	OUR PREDICTION		TP	FP	FN	TN		TP	FP	FN	TN
15770	Dehalococcoides sp. BAV1	Chloroflexi	Dehalococcoidetes	No	No	NO	NA	No	05-2007	Gc00558			No		0	0	0	1		0	0	0	1
16190	Roseiflexus sp. RS-1	Chloroflexi	Chloroflexales	No	No	NO	NA	No	06-2007	Gc00575			No		0	0	0	1		0	0	0	1
16523	Herpetosiphon aurantiacus ATCC 23779	Chloroflexi	Herpetosiphonales	No	No	NO	NA	No	11-2007	Gc00677			No		0	0	0	1		0	0	0	1
21119	Chloroflexus sp. Y-400-fl	Chloroflexi	Chloroflexales	No	No	NO	NA	No	02-2009	Gc00953			No		0	0	0	1		0	0	0	1
36645	Dehalococcoides sp. GT	Chloroflexi	Dehalococcoidetes	No	No	NO	NA	No	02-2010	Gc01211			No		0	0	0	1		0	0	0	1
40221	Dehalogenimonas lykanthroporepellens BL-DC-9	Chloroflexi	Dehalococcoidetes	No	No	NO	NA	No	06-2010	Gc01367			No		0	0	0	1		0	0	0	1
213	Prochlorococcus marinus subsp. pastoris str. CCMP1986	Cyanobacteria	Prochlorales	No	No	NO	NA	No	08-2003	Gc00152			No		0	0	0	1		0	0	0	1
220	Prochlorococcus marinus str. MIT 9313	Cyanobacteria	Prochlorales	No	No	NO	NA	No	08-2003	Gc00151			No		0	0	0	1		0	0	0	1
419	Prochlorococcus marinus subsp. marinus str. CCMP1375	Cyanobacteria	Prochlorales	No	No	NO	NA	No	08-2003	Gc00149			No		0	0	0	1		0	0	0	1
9606	Gloeobacter violaceus PCC 7421	Cyanobacteria	Gloeobacteria	No	No	NO	NA	No	10-2003	Gc00160			No		0	0	0	1		0	0	0	1
13642	Synechococcus sp. WH 7803	Cyanobacteria	Chroococcales	No	Yes	YES	NA	No	05-2007	Gc00566			No		0	1	0	0		0	0	0	1		WE ARE MUCH BETTER AT IDENTIFYING NOT PATHOGENS
10645	Synechococcus elongatus PCC 7942	Cyanobacteria	Chroococcales	No	No	NO	NA	No	11-2005	Gc00319			No		0	0	0	1		0	0	0	1
13654	Synechococcus sp. RCC307	Cyanobacteria	Chroococcales	No	No	NO	NA	No	05-2007	Gc00565			No		0	0	0	1		0	0	0	1
13910	Prochlorococcus marinus str. MIT 9312	Cyanobacteria	Prochlorales	No	No	NO	NA	No	11-2005	Gc00317			No		0	0	0	1		0	0	0	1
13911	Prochlorococcus marinus str. NATL2A	Cyanobacteria	Prochlorales	No	No	NO	NA	No	08-2005	Gc00290			No		0	0	0	1		0	0	0	1
15746	Prochlorococcus marinus str. MIT 9301	Cyanobacteria	Prochlorales	No	No	NO	NA	No	03-2007	Gc00523			No		0	0	0	1		0	0	0	1
17249	Thermosipho melanesiensis BI429	Thermotogae	Thermotogales	No	No	NO	NA	No	07-2007	Gc00582			No		0	0	0	1		0	0	0	1
30807	Nostoc azollae 0708	Cyanobacteria	Nostocales	No	No	NO	NA	No	06-2010	Gc01343			No		0	0	0	1		0	0	0	1
30917	cyanobacterium UCYN-A	Cyanobacteria	Chroococcales	No	No	NO	NA	No	01-2010	Gc01194			No		0	0	0	1		0	0	0	1
13202	Thermus thermophilus HB8	Deinococcus-Thermus	Deinococci	No	No	NO	NA	No	11-2004	Gc00235			No		0	0	0	1		0	0	0	1
16691	Deinococcus deserti VCD115	Deinococcus-Thermus	Deinococci	No	No	NO	NA	No	04-2009	Gc00979			No		0	0	0	1		0	0	0	1
28827	Meiothermus ruber DSM 1279	Deinococcus-Thermus	Deinococci	No	No	NO	NA	No	03-2010	Gc01235			No		0	0	0	1		0	0	0	1
38371	Truepera radiovictrix DSM 17093	Deinococcus-Thermus	Deinococci	No	No	NO	NA	No	05-2010	Gc01303			No		0	0	0	1		0	0	0	1
46293	Thermus scotoductus SA-01	Deinococcus-Thermus	Deinococci	No	No	NO	NA	No	01-2011	Gc01603			No		0	0	0	1		0	0	0	1
37275	Thermocrinis albus DSM 14484	Aquificae	Aquificales	No	No	NO	NA	No	02-2010	Gc01206			No		0	0	0	1		0	0	0	1
41547	Hydrogenobacter thermophilus TK-6 Genome sequencing	Aquificae	Aquificales	No	No	NO	NA	No	10-2010	Gc01411			No		0	0	0	1		0	0	0	1
43761	Waddlia chondrophila WSU 86-1044	Chlamydiae	Chlamydiales	Yes	Yes	NO	X	Yes	06-2010	Gc01300	Fetal death	http://www.ncbi.nlm.nih.gov/pmc/articles/PMC2828094/	Yes		1	0	0	0		1	0	0	0
46433	Candidatus Nitrospira defluvii	Nitrospirae	Nitrospirales	No	No	NO	NA	No	07-2010	Gc01487			No		0	0	0	1		0	0	0	1
16525	Candidatus Korarchaeum cryptofilum OPF8	Aquificae	Aquificales	No	No	NO	NA	No	03-2008	Gc00747			No		0	0	0	1		0	0	0	1
28995	Methylacidiphilum infernorum V4	Verrucomicrobia	unclassified Verrucomicrobia	No	No	NO	NA	No	05-2008	Gc00812			No		0	0	0	1		0	0	0	1
33365	Coraliomargarita akajimensis DSM 45221	Verrucomicrobia	Opitutae	No	No	NO	NA	No	04-2010	Gc01256			No		0	0	0	1		0	0	0	1
19701	Elusimicrobium minutum Pei191	Elusimicrobia	Elusimicrobia	No	No	NO	NA	No	05-2008	Gc00773			Yes		0	0	0	1		0	1	0	0
20871	uncultured Termite group 1 bacterium phylotype Rs-D17	Elusimicrobia	environmental samples	No	No	NO	NA	No	04-2008	Gc00763			No		0	0	0	1		0	0	0	1
21023	Thermotoga neapolitana DSM 4359	Thermotogae	Thermotogales	No	No	NO	NA	No	01-2009	Gc00944			No		0	0	0	1		0	0	0	1
37285	Deferribacter desulfuricans SSM1	Deferribacteres	Deferribacterales	No	No	NO	NA	No	03-2010	Gc01227			No		0	0	0	1		0	0	0	1
49523	Calditerrivibrio nitroreducens DSM 19672	Deferribacteres	Deferribacterales	No	No	NO	NA	No	10-2011	Gc01554			No		0	0	0	1		0	0	0	1
43461	Deinococcus maricopensis DSM 21211	Deinococcus-Thermus	Deinococci	No	No	NO	NA	No	11-2011	Gc01597			No		0	0	0	1		0	0	0	1
40223	Oceanithermus profundus DSM 14977	Deinococcus-Thermus	Deinococci	No	No	NO	NA	No	10-2011	Gc01553			No		0	0	0	1		0	0	0	1
						Comparison summary Other Bacteria										Bacfier performance		Other bacteria			Our performance		Other bacteria
						Correct	Wrong	MCC	ACC
					Our Method	37	1	0.697	0.97								Actual Value					Actual Value
					Bacfier	37	1	0.697	0.97								Pathogen	Not Pathogen				Pathogen	Not Pathogen
															prediction	Pathogen	1	1		prediction	Pathogen	1	1
																Not Pathogen	0	36			Not Pathogen	0	36
																TOTAL	1	37			TOTAL	1	37
																TPR	1				TPR	1
																FPR	0.027027				FPR	0.027027
																ACC	0.973684				ACC	0.973684
																MCC	0.697486				MCC	0.697486
																PPV	0.5				PPV	0.5
																NPV	1				NPV	1
						Comparison summary Other Bacteria + Deltaprotobacteria										Bacfier performance		Other bacteria + Deltaproteobacteria			Our performance		Other bacteria + Deltaproteobacteria
						Correct	Wrong	MCC	ACC
					Our Method	42	1	0.699	0.977								Actual Value					Actual Value
					Bacfier	42	1	0.699	0.977								Pathogen	Not Pathogen				Pathogen	Not Pathogen
															prediction	Pathogen	1	1		prediction	Pathogen	1	1
																Not Pathogen	0	41			Not Pathogen	0	41
																TOTAL	1	42			TOTAL	1	42
																TPR	1				TPR	1
																FPR	0.0238095				FPR	0.0238095
																ACC	0.976744				ACC	0.976744
																MCC	0.698638				MCC	0.698638
																PPV	0.5				PPV	0.5
																NPV	1				NPV	1
												OVERALL ACCURACY
						Comparison summary All Bacteria										Bacfier performance		All Bacteria			Our performance		All Bacteria
						Correct	Wrong	MCC	ACC
					Our Method	204	24	0.672	0.895								Actual Value					Actual Value
					Bacfier	201	27	0.601	0.881								Pathogen	Not Pathogen				Pathogen	Not Pathogen
															prediction	Pathogen	27	18		prediction	Pathogen	31	19
																Not Pathogen	9	174			Not Pathogen	5	173
																TOTAL	36	192			TOTAL	36	192
																TPR	0.75				TPR	0.861111
																FPR	0.09375				FPR	0.0989583
																ACC	0.881579				ACC	0.894737
																MCC	0.601228				MCC	0.671659
																PPV	0.6				PPV	0.62
																NPV	0.95082				NPV	0.97191
Orgamism used in Bacfier blind-test set that we used in out training set and hence will not be considered in thise comparison
Project_ID	Organism	Chromosomes	Segments	Strain	Tax1	Tax2	Tax3	Tax4	Tax5	Tax6	Plasmid	Isolate	Molecule_Type	Size	Date	Tax_ID	Accession_ID	Host	Disease	Pathogenicity
17407	Burkholderia multivorans ATCC 17616	3	0	ATCC 17616	Bacteria	Proteobacteria	Betaproteobacteria	Burkholderiales	Burkholderiaceae	Burkholderia	NA:NA:NA:pBMUL01	NA	genomic DNA	3448466:2472928:919806:167422	14-OCT-2010:15-NOV-2007:15-NOV-2007:15-NOV-2007	395019	CP000868:CP000869:CP000870:CP000871	Human	Cepacia syndrome	Yes
20805	Geobacillus sp. WCH70	1	0	WCH70	Bacteria	Firmicutes	Bacillales	Bacillaceae	Geobacillus	NA	NA:pWCH7001:pWCH7002	NA	genomic DNA	3464618:33899:10287	12-AUG-2009:11-JUN-2009:11-JUN-2009	471223	CP001638:CP001639:CP001640	No	None	No
32195	Lactobacillus rhamnosus GG	1	0	GG (ATCC 53103)	Bacteria	Firmicutes	Lactobacillales	Lactobacillaceae	Lactobacillus	NA	NA	NA	genomic DNA	3010111	02-OCT-2009	568703	FM179322	No	None	No
27777	Geobacillus sp. Y412MC10	1	0	Y412MC10	Bacteria	Firmicutes	Bacillales	Bacillaceae	Geobacillus	NA	NA	NA	genomic DNA	7121665	14-OCT-2009	481743	CP001793	No	None	No
31233	Streptococcus pneumoniae ATCC 700669	1	0	ATCC 700669	Bacteria	Firmicutes	Lactobacillales	Streptococcaceae	Streptococcus	NA	NA	NA	genomic DNA	2221315	07-JAN-2010	561276	FM211187	Pneumonia, meningitis, and bacteremia	None	No

## Sheet: wdm vs bacfier
TPR = TP / P = TP / (TP + FN)																	Actual Value
FPR = FP / N = FP / (FP + TN)																	TRUE	FALSE
ACC = (TP + TN) / (P + N)															prediction	TRUE	TP	FP	P’
MCC = ((TP • TN) - (FP • FN))/ sqrt((TP + FP)•(TP+FN)•(TN+FP)•(TN+FN) )																FALSE	FN	TN	N’
PPV = TP / (TP + FP)																TOTAL	P	N
NPV = TN / (TN + FN)
	ACTINOBACTERIA
															Bacfier Results					Our Results
Project_ID	Organism	Phylum	Class	bactifier_pathogenicity	bactifier_prediction	bactifier_wrong_prediction	bactifier_reference_availability	GOLD_pathogenicity	Date	GoldStamp	NOTES	REF	OUR PREDICTION		TP	FP	FN	TN		TP	FP	FN	TN
13693	Rhodococcus jostii RHA1	Actinobacteria	Actinobacteridae	No	No	NO	NA	No	07-2006	Gc00407			No		0	0	0	1		0	0	0	1
13915	Frankia sp. EAN1pec	Actinobacteria	Actinobacteridae	No	No	NO	NA	No	10-2007	Gc00658			No		0	0	0	1		0	0	0	1
13963	Frankia sp. CcI3	Actinobacteria	Actinobacteridae	No	No	NO	NA	No	02-2006	Gc00345			No		0	0	0	1		0	0	0	1
15760	Mycobacterium gilvum PYR-GCK	Actinobacteria	Actinobacteridae	No	Yes	YES	NA	No	04-2007	Gc00534			No		0	1	0	0		0	0	0	1
15761	Mycobacterium vanbaalenii PYR-1	Actinobacteria	Actinobacteridae	No	Yes	YES	NA	No	12-2006	Gc00479			No		0	1	0	0		0	0	0	1
19193	Corynebacterium glutamicum R	Actinobacteria	Actinobacteridae	No	No	NO	NA	No	04-2007	Gc00535			No		0	0	0	1		0	0	0	1
19423	Bifidobacterium animalis lactis AD011	Actinobacteria	Actinobacteridae	No	No	NO	NA	No	01-2009	Gc00888			No		0	0	0	1		0	0	0	1
19709	Nocardiopsis dassonvillei subsp. dassonvillei DSM 43111	Actinobacteria	Actinobacteridae	Yes	Yes	NO	X	Yes	05-2010	Gc01339			No		1	0	0	0		0	0	1	0
19711	Sanguibacter keddieii DSM 10542	Actinobacteria	Actinobacteridae	No	No	NO	NA	No	11-2009	Gc01087			No		0	0	0	1		0	0	0	1
19713	Stackebrandtia nassauensis DSM 44728	Actinobacteria	Actinobacteridae	No	No	NO	NA	No	09-2009	Gc01107			No		0	0	0	1		0	0	0	1
19715	Xylanimonas cellulosilytica DSM 15894	Actinobacteria	Actinobacteridae	No	No	NO	NA	No	11-2009	Gc01153			No		0	0	0	1		0	0	0	1
20395	Rhodococcus erythropolis PR4	Actinobacteria	Actinobacteridae	No	No	NO	NA	No	04-2009	Gc00980			No		0	0	0	1		0	0	0	1
20833	Jonesia denitrificans DSM 20603	Actinobacteria	Actinobacteridae	No	No	NO	NA	No	08-2009	Gc01092			No		0	0	0	1		0	0	0	1
21067	Kytococcus sedentarius DSM 20547	Actinobacteria	Actinobacteridae	Yes	Yes	NO	X	Yes	06-2009	Gc01042			No		1	0	0	0		0	0	1	0
31005	Propionibacterium acnes SK137	Actinobacteria	Actinobacteridae	Yes	Yes	NO	X	Yes	03-2010	Gc01240			Yes		1	0	0	0		1	0	0	0
31519	Mobiluncus curtisii ATCC 43063	Actinobacteria	Actinobacteridae	No	No	NO	NA	No	06-2010	Gc01434			No		0	0	0	1		0	0	0	1
32897	Bifidobacterium animalis subsp. lactis Bl-04	Actinobacteria	Actinobacteridae	No	No	NO	NA	No	04-2009	Gc00988			No		0	0	0	1		0	0	0	1
34839	Rhodococcus opacus B4	Actinobacteria	Actinobacteridae	No	Yes	YES	NA	No	04-2009	Gc00982			No		0	1	0	0		0	0	0	1
36641	Olsenella uli DSM 7084	Actinobacteria	Actinobacteridae	No	No	NO	NA	No	07-2010	Gc01331			No		0	0	0	1		0	0	0	1
37711	Segniliparus rotundus DSM 44985	Actinobacteria	Actinobacteridae	Yes	Yes	NO	X	No	04-2010	Gc01232			No		1	0	0	0		0	0	1	0
46291	Propionibacterium freudenreichii subsp. shermanii CIRM-BIA1	Actinobacteria	Actinobacteridae	No	No	NO	NA	No	07-2010	Gc01356			No		0	0	0	1		0	0	0	1
48979	Corynebacterium pseudotuberculosis FRC41	Actinobacteria	Actinobacteridae	Yes	Yes	NO	X	Yes	07-2010	Gc01324			Yes		1	0	0	0		1	0	0	0
50353	Arthrobacter arilaitensis Re117	Actinobacteria	Actinobacteridae	No	Yes	YES	NA	No	09-2010	Gc01419			No		0	1	0	0		0	0	0	1
51963	Bifidobacterium bifidum S17	Actinobacteria	Actinobacteridae	No	No	NO	NA	No	10-2010	Gc01417			No		0	0	0	1		0	0	0	1
42863	Bifidobacterium bifidum PRL2010	Actinobacteria	Actinobacteridae	No	No	NO	NA	No	07-2011	Gc01507			No		0	0	0	1		0	0	0	1
32047	Bifidobacterium longum subsp. longum JCM 1217	Actinobacteria	Actinobacteridae	No	No	NO	NA	No	01-2011	Gc01612			No		0	0	0	1		0	0	0	1
32051	Bifidobacterium longum subsp. infantis 157F	Actinobacteria	Actinobacteridae	No	No	NO	NA	No	01-2011	Gc01611			No		0	0	0	1		0	0	0	1
53143	Bifidobacterium longum subsp. longum BBMN68	Actinobacteria	Actinobacteridae	No	No	NO	NA	No	01-2011	Gc01537			No		0	0	0	1		0	0	0	1
38291	Micromonospora sp. L5	Actinobacteria	Actinobacteridae	No	No	NO	NA	No	11-2011	Gc01654			No		0	0	0	1		0	0	0	1
48447	Rothia dentocariosa ATCC 17931	Actinobacteria	Actinobacteridae	Yes	Yes	NO	X	Yes	11-2010	Gc01662		Endocarditis http://www.ncbi.nlm.nih.gov/pubmed/11332915	Yes		1	0	0	0		1	0	0	0
						Comparison summary Actinobacteria										Bacfier performance		Actinobacteria			Our performance		Actinobacteria
						Correct	Wrong	MCC	ACC
					Our Method	27	3	0.666	0.9								Actual Value					Actual Value
					Bacfier	26	4	0.707	0.86								Pathogen	Not Pathogen				Pathogen	Not Pathogen
															prediction	Pathogen	6	4		prediction	Pathogen	3	0
																Not Pathogen	0	20			Not Pathogen	3	24
																TOTAL	6	24			TOTAL	6	24
																TPR	1				TPR	0.5
																FPR	0.166667				FPR	0
																ACC	0.866667				ACC	0.9
																MCC	0.707107				MCC	0.666667
																PPV	0.6				PPV	1
																NPV	1				NPV	0.888889
	ALPHAPROTEOBACTERIA
															Bacfier Results					Our Results
Project_ID	Organism	Phylum	Class	bactifier_pathogenicity	bactifier_prediction	bactifier_wrong_prediction	bactifier_reference_availability	GOLD_pathogenicity	Date	GoldStamp	NOTES	REF	OUR PREDICTION		TP	FP	FN	TN		TP	FP	FN	TN
12475	Wolbachia endosymbiont strain TRS of Brugia malayi	Proteobacteria	Alphaproteobacteria	No	No	NO	NA	No	02-2005	Gc00255			No		0	0	0	1		0	0	0	1
13325	Gluconobacter oxydans 621H	Proteobacteria	Alphaproteobacteria	No	Yes	YES	NA	No	01-2005	Gc00251			No		0	1	0	0		0	0	0	1
13907	Sphingopyxis alaskensis RB2256	Proteobacteria	Alphaproteobacteria	No	No	NO	NA	No	05-2006	Gc00384			No		0	0	0	1		0	0	0	1
13989	Candidatus Pelagibacter ubique HTCC1062	Proteobacteria	Alphaproteobacteria	No	No	NO	NA	No	07-2005	Gc00279			No		0	0	0	1		0	0	0	1
16093	Methylobacterium extorquens DM4	Proteobacteria	Alphaproteobacteria	No	No	NO	NA	No	07-2009	Gc01065			No		0	0	0	1		0	0	0	1
16137	Bradyrhizobium sp. BTAi1	Proteobacteria	Alphaproteobacteria	No	No	NO	NA	No	10-2010	Gc00561			No		0	0	0	1		0	0	0	1
17417	Dinoroseobacter shibae DFL 12	Proteobacteria	Alphaproteobacteria	No	No	NO	NA	No	10-2007	Gc00659			No		0	0	0	1		0	0	0	1
18271	Rickettsia massiliae MTU5	Proteobacteria	Alphaproteobacteria	Yes	Yes	NO	X	No	10-2007	Gc00662			Yes		1	0	0	0		1	0	0	0
18307	Rhodospirillum centenum SW	Proteobacteria	Alphaproteobacteria	No	No	NO	NA	No	10-2008	Gc00877			No		0	0	0	1		0	0	0	1
19267	Azorhizobium caulinodans ORS 571	Proteobacteria	Alphaproteobacteria	No	No	NO	NA	No	10-2007	Gc00669			No		0	0	0	1		0	0	0	1
19527	Methylobacterium chloromethanicum CM4	Proteobacteria	Alphaproteobacteria	No	No	NO	NA	No	12-2008	Gc00907			No		0	0	0	1		0	0	0	1
19559	Methylobacterium populi BJ001	Proteobacteria	Alphaproteobacteria	No	No	NO	NA	No	04-2008	Gc00771			No		0	0	0	1		0	0	0	1
20167	Rhodopseudomonas palustris TIE-1	Proteobacteria	Alphaproteobacteria	No	No	NO	NA	No	06-2008	Gc00824			No		0	0	0	1		0	0	0	1
20841	Beijerinckia indica subsp. indica ATCC 9039	Proteobacteria	Alphaproteobacteria	No	No	NO	NA	No	04-2008	Gc00766			No		0	0	0	1		0	0	0	1
28081	Candidatus Puniceispirillum marinum IMCC1322	Proteobacteria	Alphaproteobacteria	No	No	NO	NA	No	03-2010	Gc01254			No		0	0	0	1		0	0	0	1
31111	Rhodobacter sphaeroides KD131	Proteobacteria	Alphaproteobacteria	No	No	NO	NA	No	11-2008	Gc00889			No		0	0	0	1		0	0	0	1
31129	Acetobacter pasteurianus IFO 3283-01	Proteobacteria	Alphaproteobacteria	No	Yes	YES	NA	No	07-2009	Gc01070			No		0	1	0	0		0	0	0	1
31309	Rickettsia peacockii str. Rustic	Proteobacteria	Alphaproteobacteria	Yes	Yes	NO	X	Yes	05-2009	Gc01018			Yes		1	0	0	0		1	0	0	0
33273	Wolbachia sp. wRi	Proteobacteria	Alphaproteobacteria	No	No	NO	NA	No	03-2009	Gc00967			No		0	0	0	1		0	0	0	1
34821	Zymomonas mobilis subsp. mobilis NCIB 11163	Proteobacteria	Alphaproteobacteria	No	No	NO	NA	No	09-2009	Gc01115			No		0	0	0	1		0	0	0	1
36643	Brevundimonas subvibrioides ATCC 15264	Proteobacteria	Alphaproteobacteria	No	No	NO	NA	No	08-2010	Gc01439			No		0	0	0	1		0	0	0	1
37277	Caulobacter segnis ATCC 21756	Proteobacteria	Alphaproteobacteria	No	No	NO	NA	No	04-2010	Gc01352			No		0	0	0	1		0	0	0	1
51787	Ketogulonicigenium vulgare Y25	Proteobacteria	Alphaproteobacteria	No	No	NO	NA	No	10-2010	Gc01412			No		0	0	0	1		0	0	0	1
38253	Rhodomicrobium vannielii ATCC 17100	Proteobacteria	Alphaproteobacteria	No	No	NO	NA	No	10-2011	Gc01653			No		0	0	0	1		0	0	0	1
38503	Rhodopseudomonas palustris DX-1	Proteobacteria	Alphaproteobacteria	No	No	NO	NA	No	10-2011	Gc01656			No		0	0	0	1		0	0	0	1
42109	Bartonella clarridgeiae 73	Proteobacteria	Alphaproteobacteria	No	No	YES	X	No	05-2011	Gc01607	Cat Scratch Disease	http://jcm.asm.org/content/35/7/1813.short, http://www.scielo.br/scielo.php?pid=S0074-02762010000700006&script=sci_arttext	No		0	0	1	0		0	0	1	0
http://www.scielo.br/scielo.php?pid=S0074-02762010000700006&script=sci_arttext	http://jcm.asm.org/content/35/7/1813.short	Cat Scratch Disease
						Comparison summary Alphaproteobacteria										Bacfier performance		Alphaproteobacteria			Our performance		Alphaproteobacteria
						Correct	Wrong	MCC	ACC
					Our Method	25	1	0.779	0.96								Actual Value					Actual Value
					Bacfier	23	3	0.51	0.88								Pathogen	Not Pathogen				Pathogen	Not Pathogen
															prediction	Pathogen	2	2		prediction	Pathogen	2	0
																Not Pathogen	1	21			Not Pathogen	1	23
																TOTAL	3	23			TOTAL	3	23
																TPR	0.666667				TPR	0.666667
																FPR	0.0869565				FPR	0
																ACC	0.884615				ACC	0.961538
																MCC	0.513327				MCC	0.799305
																PPV	0.5				PPV	1
																NPV	0.954545				NPV	0.958333
	BACTEROIDETES/CHLOROBI
															Bacfier Results					Our Results
Project_ID	Organism	Phylum	Class	bactifier_pathogenicity	bactifier_prediction	bactifier_wrong_prediction	bactifier_reference_availability	GOLD_pathogenicity	Date	GoldStamp	NOTES	REF	OUR PREDICTION		TP	FP	FN	TN		TP	FP	FN	TN
19061	Gramella forsetii KT0803	Bacteroidetes	Flavobacteriia	No	No	NO	NA	No	11-2006	Gc00457			No		0	0	0	1		0	0	0	1
19617	Candidatus Sulcia muelleri GWSS	Bacteroidetes	Flavobacteriia	No	No	NO	NA	No	12-2007	Gc00693			No		0	0	0	1		0	0	0	1
19981	Candidatus Amoebophilus asiaticus 5a2	Bacteroidetes	unclassified Bacteroidetes	No	No	NO	NA	No	06-2008	Gc00817			X		0	0	0	1		0	0	0	1
31103	Blattabacterium sp. (Blattella germanica) str. Bge	Bacteroidetes	Flavobacteriia	No	No	NO	NA	No	11-2009	Gc01136			No		0	0	0	1		0	0	0	1
32975	Blattabacterium sp. (Periplaneta americana) str. BPLAN	Bacteroidetes	Flavobacteriia	No	No	NO	NA	No	10-2009	Gc01128			Yes		0	0	0	1		0	1	0	0
33829	Candidatus Sulcia muelleri SMDSEM	Bacteroidetes	Flavobacteriia	No	No	NO	NA	No	03-2010	Gc01075			No		0	0	0	1		0	0	0	1
37785	Candidatus Sulcia muelleri DMIN	Bacteroidetes	Flavobacteriia	No	No	NO	NA	No	03-2010	Gc01253			No		0	0	0	1		0	0	0	1
37901	Marivirga tractuosa DSM 4126	Bacteroidetes	Cytophagia	No	No	NO	NA	No	11-2001	Gc01555			No		0	0	0	1		0	0	0	1
38559	Flavobacteriaceae bacterium 3519-10	Bacteroidetes	Flavobacteriia	No	No	NO	NA	No	08-2009	Gc01073			No		0	0	0	1		0	0	0	1
48073	Zunongwangia profunda SM-A87	Bacteroidetes	Flavobacteriia	No	No	NO	NA	No	04-2010	NA			No		0	0	0	1		0	0	0	1
41913	Bacteroides helcogenes P 36-108	Bacteroidetes	Bacteroidia	No	No	NO	NA	No	10-2011	Gc01593			Yes		0	0	0	1		0	1	0	0
38283	Leadbetterella byssophila DSM 17132	Bacteroidetes	Cytophagia	No	No	NO	NA	No	10-2011	Gc01535			No		0	0	0	1		0	0	0	1
42009	Paludibacter propionicigenes WB4	Bacteroidetes	Bacteroidia	No	No	NO	NA	No	11-2011	Gc01549			No		0	0	0	1		0	0	0	1
						Comparison summary Bacteroidetes										Bacfier performance		Bacteroidetes			Our performance		Bacteroidetes
						Correct	Wrong	MCC	ACC
					Our Method	11	2	NA	0.846								Actual Value					Actual Value
					Bacfier	13	0	NA	1								Pathogen	Not Pathogen				Pathogen	Not Pathogen
															prediction	Pathogen	0	0		prediction	Pathogen	0	2
																Not Pathogen	0	13			Not Pathogen	0	11
																TOTAL	0	13			TOTAL	0	13
																TPR	#DIV/0!				TPR	#DIV/0!
																FPR	0				FPR	0.153846
																ACC	1				ACC	0.846154
																MCC	#DIV/0!				MCC	#DIV/0!
																PPV	#DIV/0!				PPV	0
																NPV	1				NPV	1
	BETAPROTEOBACTERIA
															Bacfier Results					Our Results
Project_ID	Organism	Phylum	Class	bactifier_pathogenicity	bactifier_prediction	bactifier_wrong_prediction	bactifier_reference_availability	GOLD_pathogenicity	Date	GoldStamp	NOTES	REF	OUR PREDICTION		TP	FP	FN	TN		TP	FP	FN	TN
10646	Ralstonia eutropha JMP134	Proteobacteria	Betaproteobacteria	No	No	NO	NA	No	08-2005	Gc00292			No		0	0	0	1		0	0	0	1
10647	Methylobacillus flagellatus KT	Proteobacteria	Betaproteobacteria	No	No	NO	NA	No	04-2006	Gc00367			No		0	0	0	1		0	0	0	1
10774	Burkholderia thailandensis E264	Proteobacteria	Betaproteobacteria	Yes	Yes	NO	X	Yes	12-2005	Gc00333		Pneumonia, septicemia http://jcm.asm.org/content/44/12/4601.short	Yes		1	0	0	0		1	0	0	0
10789	Methylibium petroleiphilum PM1	Proteobacteria	Betaproteobacteria	No	No	NO	NA	No	01-2007	Gc00501			No		0	0	0	1		0	0	0	1
13490	Burkholderia ambifaria AMMD	Proteobacteria	Betaproteobacteria	Yes	Yes	NO	X	No	09-2006	Gc00430		Cystic fibrosis http://ijs.sgmjournals.org/content/51/4/1481.short	Yes		1	0	0	0		1	0	0	0
13603	Ralstonia eutropha H16	Proteobacteria	Betaproteobacteria	No	No	NO	NA	No	08-2006	Gc00414			No		0	0	0	1		0	0	0	1
13912	Nitrosospira multiformis ATCC 25196	Proteobacteria	Betaproteobacteria	No	No	NO	NA	No	11-2005	Gc00325			No		0	0	0	1		0	0	0	1
13913	Nitrosomonas eutropha C91	Proteobacteria	Betaproteobacteria	No	Yes	YES	NA	No	09-2006	Gc00424			No		0	1	0	0		0	0	0	1
16549	Janthinobacterium sp. Marseille	Proteobacteria	Betaproteobacteria	No	No	NO	NA	No	07-2007	Gc00613			No		0	0	0	1		0	0	0	1
16679	Polynucleobacter necessarius subsp. asymbioticus QLW-P1DMWA-1	Proteobacteria	Betaproteobacteria	No	No	NO	NA	No	04-2007	Gc00537			No		0	0	0	1		0	0	0	1
17413	Delftia acidovorans SPH-1	Proteobacteria	Betaproteobacteria	No	No	NO	NA	No	11-2007	Gc00683			No		0	0	0	1		0	0	0	1
17631	Ralstonia pickettii 12J	Proteobacteria	Betaproteobacteria	Yes	No	YES	X	Yes	05-2008	Gc00794		Opportunistic bacteremia http://www.cabdirect.org/abstracts/20093165312.html;jsessionid=AEF38E848D8E1E978B2432CE0A43F038	No		0	0	1	0		0	0	1	0
19991	Polynucleobacter necessarius subsp. necessarius STIR1	Proteobacteria	Betaproteobacteria	No	No	NO	NA	No	03-2008	Gc00757			No		0	0	0	1		0	0	0	1
29435	Candidatus Accumulibacter phosphatis clade IIA str. UW-1	Proteobacteria	Betaproteobacteria	No	No	NO	NA	No	09-2009	Gc01096			No		0	0	0	1		0	0	0	1
37955	Desulfarculus baarsii DSM 2075	Proteobacteria	Betaproteobacteria	No	No	NO	NA	No	07-2010	Gc01335			No		0	0	0	1		0	0	0	1
39689	Neisseria meningitidis alpha14	Proteobacteria	Betaproteobacteria	Yes	Yes	NO	X	Yes	09-2009	Gc01068		Meningitis http://www.nature.com/nrmicro/journal/v9/n4/full/nrmicro2554.html?WT.ec_id=NRMICRO-201104	Yes		1	0	0	0		1	0	0	0
48393	Achromobacter xylosoxidans A8	Proteobacteria	Betaproteobacteria	Yes	Yes	NO	X	Yes	10-2010	Gc01505			No		0	0	0	1		0	0	0	1
47945	Herbaspirillum seropedicae SmR1	Proteobacteria	Betaproteobacteria	No	No	NO	NA	No	07-2010	Gc01315			No		0	0	0	1		0	0	0	1
51243	Candidatus Zinderia insecticola CARI	Proteobacteria	Betaproteobacteria	No	No	NO	NA	No	08-2010	Gc01423			No		0	0	0	1		0	0	0	1
51915	Burkholderia rhizoxinica HKI 454	Proteobacteria	Betaproteobacteria	No	No	NO	NA	No	01-2011	Gc01557			Yes		0	0	0	1		0	1	0	0
37717	Burkholderia sp. CCGE1001	Proteobacteria	Betaproteobacteria	No	No	NO	NA	No	10-2011	Gc01649			No		0	0	0	1		0	0	0	1
39983	Methylotenera versatilis 301	Proteobacteria	Betaproteobacteria	No	No	NO	NA	No	07-2011	Gc01302			No		0	0	0	1		0	0	0	1
52541	Methylovorus sp. MP688	Proteobacteria	Betaproteobacteria	No	No	NO	NA	No	04-2011	Gc01550			No		0	0	0	1		0	0	0	1
						Comparison summary Betaproteobacteria										Bacfier performance		Betaproteobacteria			Our performance		Betaproteobacteria
						Correct	Wrong	MCC	ACC
					Our Method	21	2	0.697	0.91								Actual Value					Actual Value
					Bacfier	21	2	0.697	0.91								Pathogen	Not Pathogen				Pathogen	Not Pathogen
															prediction	Pathogen	3	1		prediction	Pathogen	3	1
																Not Pathogen	1	18			Not Pathogen	1	18
																TOTAL	4	19			TOTAL	4	19
																TPR	0.75				TPR	0.75
																FPR	0.0526316				FPR	0.0526316
																ACC	0.913043				ACC	0.913043
																MCC	0.697368				MCC	0.697368
																PPV	0.75				PPV	0.75
																NPV	0.947368				NPV	0.947368
	DELTAPROTEOBACTERIA
															Bacfier Results					Our Results
Project_ID	Organism	Phylum	Class	bactifier_pathogenicity	bactifier_prediction	bactifier_wrong_prediction	bactifier_reference_availability	GOLD_pathogenicity	Date	GoldStamp	NOTES	REF	OUR PREDICTION		TP	FP	FN	TN		TP	FP	FN	TN
15768	Geobacter uraniireducens Rf4	Proteobacteria	Deltaproteobacteria	No	No	NO	NA	No	05-2007	Gc00560			No		0	0	0	1		0	0	0	1
16258	Syntrophus aciditrophicus SB	Proteobacteria	Deltaproteobacteria	No	No	NO	NA	No	01-2006	Gc00341			No		0	0	0	1		0	0	0	1
20729	Geobacter sp. M21	Proteobacteria	Deltaproteobacteria	No	No	NO	NA	No	07-2009	Gc01078			No		0	0	0	1		0	0	0	1
32105	Desulfovibrio magneticus RS-1	Proteobacteria	Deltaproteobacteria	No	No	NO	NA	No	06-2009	Gc01032			No		0	0	0	1		0	0	0	1
33629	Desulfurivibrio alkaliphilus AHT2	Proteobacteria	Deltaproteobacteria	No	No	NO	NA	No	05-2010	Gc01348			No		0	0	0	1		0	0	0	1
						Comparison summary Deltaproteobacteria										Bacfier performance		Deltaproteobacteria			Our performance		Deltaproteobacteria
						Correct	Wrong	MCC	ACC
					Our Method	5	0	NA	1								Actual Value					Actual Value
					Bacfier	5	0	NA	1								Pathogen	Not Pathogen				Pathogen	Not Pathogen
															prediction	Pathogen	0	0		prediction	Pathogen	0	0
																Not Pathogen	0	5			Not Pathogen	0	5
																TOTAL	0	5			TOTAL	0	5
																TPR	#DIV/0!				TPR	#DIV/0!
																FPR	0				FPR	0
																ACC	1				ACC	1
																MCC	#DIV/0!				MCC	#DIV/0!
																PPV	#DIV/0!				PPV	#DIV/0!
																NPV	1				NPV	1
	EPSILONPROTEOBACTERIA
															Bacfier Results					Our Results
Project_ID	Organism	Phylum	Class	bactifier_pathogenicity	bactifier_prediction	bactifier_wrong_prediction	bactifier_reference_availability	GOLD_pathogenicity	Date	GoldStamp	NOTES	REF	OUR PREDICTION		TP	FP	FN	TN		TP	FP	FN	TN
18963	Nitratiruptor sp. SB155-2	Proteobacteria	Epsilonproteobacteria	No	No	NO	NA	No	07-2007	Gc00619			No		0	0	0	1		0	0	0	1
31341	Helicobacter pylori G27	Proteobacteria	Epsilonproteobacteria	Yes	Yes	NO	X	Yes	10-2008	Gc00866		Gastritis, gastric ulcer http://www.ncbi.nlm.nih.gov/pubmed/11218379	Yes		1	0	0	0		1	0	0	0
31347	Sulfurimonas autotrophica DSM 16294	Proteobacteria	Epsilonproteobacteria	No	No	NO	NA	No	09-2010	Gc01373			No		0	0	0	1		0	0	0	1
32573	Nautilia profundicola AmH	Proteobacteria	Epsilonproteobacteria	No	No	NO	NA	No	02-2009	Gc00958			No		0	0	0	1		0	0	0	1
49025	Helicobacter pylori SJM180	Proteobacteria	Epsilonproteobacteria	Yes	Yes	NO	X	Yes	10-2010	Gc01403		Gastritis, gastric ulcer http://www.ncbi.nlm.nih.gov/pubmed/11218379	Yes		1	0	0	0		1	0	0	0
49027	Helicobacter pylori PeCan4	Proteobacteria	Epsilonproteobacteria	Yes	Yes	NO	X	Yes	10-2010	Gc01404		Gastritis, gastric ulcer http://www.ncbi.nlm.nih.gov/pubmed/11218379	Yes		1	0	0	0		1	0	0	0
47949	Campylobacter jejuni subsp. jejuni ICDCCJ07001	Proteobacteria	Epsilonproteobacteria	Yes	Yes	NO	X	Yes	12-2010	Gc01565		Gut infection http://www.ncbi.nlm.nih.gov/pubmed/10688204	Yes		1	0	0	0		1	0	0	0
61189	Helicobacter felis ATCC 49179	Proteobacteria	Epsilonproteobacteria	No	No	YES	X	Yes	03-2011	Gc01581		Gastritis, gastric ulcer, http://journals.lww.com/eurojgh/Abstract/2007/01000/Peptic_ulcer_disease_associated_with_Helicobacter.12.aspx, pubmed:1704791, pubmed:10639446	Yes		0	0	1	0		1	0	0	0
43399	Sulfuricurvum kujiense DSM 16994	Proteobacteria	Epsilonproteobacteria	No	Yes	YES	NA	No	10-2011	Gc01552			No		0	1	0	0		0	0	0	1
						Comparison summary Epsilonproteobacteria										Bacfier performance		Epsilonproteobacteria			Our performance		Epsilonproteobacteria
						Correct	Wrong	MCC	ACC
					Our Method	9	0	1	1								Actual Value					Actual Value
					Bacfier	7	2	0.55	0.78								Pathogen	Not Pathogen				Pathogen	Not Pathogen
															prediction	Pathogen	4	1		prediction	Pathogen	5	0
																Not Pathogen	1	3			Not Pathogen	0	4
																TOTAL	5	4			TOTAL	5	4
																TPR	0.8				TPR	1
																FPR	0.25				FPR	0
																ACC	0.777778				ACC	1
																MCC	0.55				MCC	1
																PPV	0.8				PPV	1
																NPV	0.75				NPV	1
	FIRMICUTES
															Bacfier Results					Our Results
Project_ID	Organism	Phylum	Class	bactifier_pathogenicity	bactifier_prediction	bactifier_wrong_prediction	bactifier_reference_availability	GOLD_pathogenicity	Date	GoldStamp	NOTES	REF	OUR PREDICTION		TP	FP	FN	TN		TP	FP	FN	TN
278	Streptococcus pneumoniae R6	Firmicutes	Bacilli	Yes	Yes	NO	X	Yes	02-2003	Gc00065			Yes		1	0	0	0		1	0	0	0
10648	Moorella thermoacetica ATCC 39073	Firmicutes	Clostridia	No	No	NO	NA	No	12-2005	Gc00397			No		0	0	0	1		0	0	0	1
10649	Exiguobacterium sibiricum 255-15	Firmicutes	Bacilli	No	No	NO	NA	No	04-2008	Gc00762			No		0	0	0	1		0	0	0	1
13233	Geobacillus kaustophilus HTA426	Firmicutes	Bacilli	No	No	NO	NA	No	12-2004	Gc00237			No		0	0	0	1		0	0	0	1
13280	Lactobacillus salivarius UCC118	Firmicutes	Bacilli	No	No	NO	NA	No	03-2006	Gc00362			No		0	0	0	1		0	0	0	1
13427	Heliobacterium modesticaldum Ice1	Firmicutes	Clostridia	No	No	NO	NA	No	02-2008	Gc00721			No		0	0	0	1		0	0	0	1
13435	Lactobacillus sakei subsp. sakei 23K	Firmicutes	Bacilli	No	No	NO	NA	No	12-2005	Gc00318			No		0	0	0	1		0	0	0	1
16639	Desulfitobacterium hafniense Y51	Firmicutes	Clostridia	No	No	NO	NA	No	03-2006	Gc00358			No		0	0	0	1		0	0	0	1
16820	Clostridium novyi NT	Firmicutes	Clostridia	Yes	Yes	YES	X	No	11-2006	Gc00464	Anti-cancer attenuated strain	http://www.ncbi.nlm.nih.gov/pubmed/17115055	No		0	1	0	0		0	0	0	1
18655	Geobacillus thermodenitrificans NG80-2	Firmicutes	Bacilli	No	No	NO	NA	No	03-2007	Gc00532			No		0	0	0	1		0	0	0	1
18979	Lactobacillus fermentum IFO 3956	Firmicutes	Bacilli	No	No	NO	NA	No	04-2008	Gc00787			No		0	0	0	1		0	0	0	1
19259	Acholeplasma laidlawii PG-8A	Tenericutes/Firmicutes	Mollicutes	No	No	NO	NA	No	12-2007	Gc00734			No		0	0	0	1		0	0	0	1
28575	Clostridium sticklandii DSM 519	Firmicutes	Clostridia	No	No	NO	NA	No	10-2010	Gc01418			No		0	0	0	1		0	0	0	1
28811	Bacillus pseudofirmus OF4	Firmicutes	Bacilli	No	No	NO	NA	No	02-2010	Gc01202			No		0	0	0	1		0	0	0	1
29021	Mycoplasma crocodyli MP145	Tenericutes/Firmicutes	Mollicutes	No	Yes	YES	NA	No	03-2010	Gc01236			No		0	1	0	0		0	0	0	1
29071	Eubacterium rectale ATCC 33656	Firmicutes	Clostridia	No	No	NO	NA	No	06-2009	Gc01020			No		0	0	0	1		0	0	0	1
29073	Eubacterium eligens ATCC 27750	Firmicutes	Clostridia	No	No	NO	NA	No	06-2009	Gc01021			No		0	0	0	1		0	0	0	1
31345	Bacillus tusciae DSM 2912	Firmicutes	Bacilli	No	No	NO	NA	No	04-2010	Gc01268			No		0	0	0	1		0	0	0	1
32769	Acetohalobium arabaticum DSM 5501	Firmicutes	Clostridia	No	No	NO	NA	No	08-2010	Gc01329			No		0	0	0	1		0	0	0	1
32969	Lactobacillus plantarum JDM1	Firmicutes	Bacilli	No	No	NO	NA	No	07-2009	Gc01008			No		0	0	0	1		0	0	0	1
34659	Streptococcus pneumoniae TCH8431/19A	Firmicutes	Bacilli	Yes	Yes	NO	X	Yes	06-2010	Gc01351		Pneumonia, otitis, bacteremia http://www.ncbi.nlm.nih.gov/pubmed/19880020	Yes		1	0	0	0		1	0	0	0
34729	Streptococcus gallolyticus UCN34	Firmicutes	Bacilli	No	No	YES	X	Yes	02-2010	Gc01204		Endocarditis, http://www.biomedcentral.com/1471-2164/12/400/	Yes		0	0	1	0		1	0	0	0
34811	Staphylococcus carnosus subsp. carnosus TM300	Firmicutes	Bacilli	No	Yes	YES	NA	No	03-2009	Gc00955			Yes		0	1	0	0		0	1	0	0
36575	Lactobacillus johnsonii FI9785	Firmicutes	Bacilli	No	No	NO	NA	No	11-2009	Gc01114			No		0	0	0	1		0	0	0	1
39547	Staphylococcus aureus ED98	Firmicutes	Bacilli	Yes	Yes	NO	X	Yes	10-2009	Gc01149		Skin infection, sepsis http://www.biomedcentral.com/1471-2180/10/173	Yes		1	0	0	0		1	0	0	0
40355	Caldicellulosiruptor obsidiansis OB47	Firmicutes	Clostridia	No	No	NO	NA	No	08-2010	Gc01358			No		0	0	0	1		0	0	0	1
41123	Listeria seeligeri serovar 1/2b str. SLCC3954	Firmicutes	Bacilli	No	Yes	YES	NA	No	02-2010	Gc01165			Yes		0	1	0	0		0	1	0	0
41701	Geobacillus sp. C56-T3	Firmicutes	Bacilli	No	No	NO	NA	No	06-2010	Gc01296			No		0	0	0	1		0	0	0	1
42395	Staphylococcus lugdunensis HKU09-01	Firmicutes	Bacilli	Yes	Yes	NO	X	Yes	02-2010	Gc01167		Endocarditis, urinary infection http://cmr.asm.org/content/21/1/111.short	Yes		1	0	0	0		1	0	0	0
42425	Bacillus megaterium DSM 319	Firmicutes	Bacilli	No	No	NO	NA	No	04-2010	Gc01264			No		0	0	0	1		0	0	0	1
42555	Clostridiales genomosp. BVAB3 str. UPII9-5	Firmicutes	Clostridia	No	No	YES	NA	Yes	02-2010	Gc01216	Bacterial Vaginosis	http://onlinelibrary.wiley.com/doi/10.1002/cbdv.201100359/abstract, http://www.nejm.org/doi/full/10.1056/NEJMoa043802#t=articleResults	Yes		0	0	1	0		1	0	0	0
43631	Bacillus thuringiensis BMB171	Firmicutes	Bacilli	No	Yes	YES	NA	No	05-2010	Gc01286			Yes		0	1	0	0		0	1	0	0
46813	Lactobacillus crispatus ST1	Firmicutes	Bacilli	No	No	NO	NA	No	04-2010	Gc01278			No		0	0	0	1		0	0	0	1
48123	Leuconostoc gasicomitatum LMG 18811	Firmicutes	Bacilli	No	No	NO	NA	No	06-2010	Gc01488			No		0	0	0	1		0	0	0	1
52019	Paenibacillus polymyxa SC2	Firmicutes	Bacilli	No	No	NO	NA	No	10-2010	Gc01416			No		0	0	0	1		0	0	0	1
52281	Eubacterium limosum KIST612	Firmicutes	Clostridia	No	No	NO	NA	No	10-2010	Gc01410			Yes		0	0	0	1		0	1	0	0
52949	Lactobacillus plantarum subsp. plantarum ST-III	Firmicutes	Bacilli	No	No	NO	NA	No	10-2010	Gc01407			No		0	0	0	1		0	0	0	1
46075	Bacillus atrophaeus 1942	Firmicutes	Bacillales	No	No	NO	NA	No	11-2011	Gc01508			No		0	0	0	1		0	0	0	1
61191	Bacillus subtilis BSn5	Firmicutes	Bacillales	No	No	NO	NA	No	04-2011	Gc01602			No		0	0	0	1		0	0	0	1
52409	Caldicellulosiruptor kronotskyensis 2002	Firmicutes	Clostridia	No	No	NO	NA	No	10-2011	Gc01547			No		0	0	0	1		0	0	0	1
49147	Lactobacillus delbrueckii subsp. bulgaricus ND02	Firmicutes	Lactobacillales	No	No	NO	NA	No	07-2011	Gc01544			No		0	0	0	1		0	0	0	1
61283	Staphylococcus pseudintermedius HKU10-03	Firmicutes	Bacillales	No	No	YES	X	Yes	11-2011	Gc01633		http://jcm.asm.org/content/44/12/4609.short, http://jcm.asm.org/content/48/4/1497.full	Yes		0	0	1	0		1	0	0	0
						Comparison summary Firmicutes										Bacfier performance		Firmicutes			Our performance		Firmicutes
						Correct	Wrong	MCC	ACC
					Our Method	38	4	0.751	0.905								Actual Value					Actual Value
					Bacfier	34	8	0.389	0.809								Pathogen	Not Pathogen				Pathogen	Not Pathogen
															prediction	Pathogen	4	5		prediction	Pathogen	7	4
																Not Pathogen	3	30			Not Pathogen	0	31
																TOTAL	7	35			TOTAL	7	35
																TPR	0.571429				TPR	1
																FPR	0.142857				FPR	0.114286
																ACC	0.809524				ACC	0.904762
																MCC	0.389249				MCC	0.750757
																PPV	0.444444				PPV	0.636364
																NPV	0.909091				NPV	1
	GAMMAPROTEOBACTERIA
															Bacfier Results					Our Results
Project_ID	Organism	Phylum	Class	bactifier_pathogenicity	bactifier_prediction	bactifier_wrong_prediction	bactifier_reference_availability	GOLD_pathogenicity	Date	GoldStamp	NOTES	REF	OUR PREDICTION		TP	FP	FN	TN		TP	FP	FN	TN
10790	Idiomarina loihiensis L2TR	Proteobacteria	Gammaproteobacteria	No	No	NO	NA	No	12-2004	Gc00236			No		0	0	0	1		0	0	0	1
13385	Shewanella amazonensis SB2B	Proteobacteria	Gammaproteobacteria	No	No	NO	NA	No	12-2006	Gc00477			No		0	0	0	1		0	0	0	1
13390	Shewanella denitrificans OS217	Proteobacteria	Gammaproteobacteria	No	No	NO	NA	No	04-2006	Gc00369			No		0	0	0	1		0	0	0	1
13391	Shewanella frigidimarina NCIMB 400	Proteobacteria	Gammaproteobacteria	No	No	NO	NA	No	09-2006	Gc00426			No		0	0	0	1		0	0	0	1
13903	Shewanella sp. MR-7	Proteobacteria	Gammaproteobacteria	No	No	NO	NA	No	09-2006	Gc00415			Yes		0	0	0	1		0	1	0	0
13904	Shewanella sp. MR-4	Proteobacteria	Gammaproteobacteria	No	No	NO	NA	No	09-2006	Gc00421			Yes		0	0	0	1		0	1	0	0
13905	Shewanella sp. ANA-3	Proteobacteria	Gammaproteobacteria	No	No	NO	NA	No	11-2006	Gc00459			Yes		0	0	0	1		0	1	0	0
13906	Shewanella loihica PV-4	Proteobacteria	Gammaproteobacteria	No	No	NO	NA	No	03-2007	Gc00524			Yes		0	0	0	1		0	1	0	0
13920	Psychrobacter cryohalolentis K5	Proteobacteria	Gammaproteobacteria	No	No	NO	NA	No	04-2006	Gc00373			No		0	0	0	1		0	0	0	1
13959	Escherichia coli HS	Proteobacteria	Gammaproteobacteria	No	No	NO	NA	No	09-2007	Gc00640			Yes		0	0	0	1		0	1	0	0
13993	Nitrosococcus oceani ATCC 19707	Proteobacteria	Gammaproteobacteria	No	No	NO	NA	No	10-2005	Gc00304			No		0	0	0	1		0	0	0	1
15767	Halorhodospira halophila SL1	Proteobacteria	Gammaproteobacteria	No	No	NO	NA	No	01-2007	Gc00492			No		0	0	0	1		0	0	0	1
16088	Francisella novicida U112	Proteobacteria	Gammaproteobacteria	Yes	Yes	NO	Yes	No	11-2006	Gc00465		Low virluent tularemia http://jmm.sgmjournals.org/content/52/9/839.short	Yes		1	0	0	0		1	0	0	0
16351	Escherichia coli str. K-12 substr. W3110	Proteobacteria	Gammaproteobacteria	No	No	NO	NA	No	03-2006	Gc00355			Yes		0	0	0	1		0	1	0	0
16817	Pseudomonas stutzeri A1501	Proteobacteria	Gammaproteobacteria	No	No	NO	NA	No	04-2007	Gc00541			No		0	0	0	1		0	0	0	1
17107	Stenotrophomonas maltophilia R551-3	Proteobacteria	Gammaproteobacteria	Yes	Yes	NO	X	Yes	07-2008	Gc00836			Yes		1	0	0	0		1	0	0	0
17461	Enterobacter sp. 638	Proteobacteria	Gammaproteobacteria	No	Yes	YES	NA	No	04-2007	Gc00542			Yes		0	1	0	0		0	1	0	0
18083	Escherichia coli ATCC 8739	Proteobacteria	Gammaproteobacteria	No	No	NO	NA	No	03-2008	Gc00737			Yes		0	0	0	1		0	1	0	0
20241	Shewanella halifaxensis HAW-EB4	Proteobacteria	Gammaproteobacteria	No	No	NO	NA	No	02-2008	Gc00720			No		0	0	0	1		0	0	0	1
29801	Xanthomonas campestris pv. campestris str. B100	Proteobacteria	Gammaproteobacteria	No	No	NO	NA	No	02-2008	Gc00728			No		0	0	0	1		0	0	0	1
30577	Photorhabdus asymbiotica	Proteobacteria	Gammaproteobacteria	Yes	Yes	NO	X	Yes	07-2009	Gc01059			No		1	0	0	0		0	0	1	0
31229	Pseudomonas fluorescens SBW25	Proteobacteria	Gammaproteobacteria	Yes	Yes	YES	X	No	05-2009	Gc01005			No		0	1	0	0		0	0	0	1
31259	Candidatus Hamiltonella defensa 5AT (Acyrthosiphon pisum)	Proteobacteria	Gammaproteobacteria	No	Yes	YES	NA	No	05-2009	Gc01014			Yes		0	1	0	0		0	1	0	0
31289	Pectobacterium carotovorum subsp. carotovorum PC1	Proteobacteria	Gammaproteobacteria	No	No	NO	NA	No	07-2009	Gc01052			No		0	0	0	1		0	0	0	1
33775	Escherichia coli BW2952	Proteobacteria	Gammaproteobacteria	No	No	NO	NA	No	06-2009	Gc01022			Yes		0	0	0	1		0	1	0	0
34781	Erwinia billingiae 661	Proteobacteria	Gammaproteobacteria	No	No	NO	NA	No	06-2010	Gc01438			No		0	0	0	1		0	0	0	1
36579	Aggregatibacter aphrophilus NJ8700	Proteobacteria	Gammaproteobacteria	Yes	Yes	NO	X	Yes	07-2009	Gc01010		Empyema, sinusitis, pneumonia, meningitis http://www.ncbi.nlm.nih.gov/pubmed/20677591	Yes		1	0	0	0		1	0	0	0
36589	Nitrosococcus halophilus Nc4	Proteobacteria	Gammaproteobacteria	No	No	NO	NA	No	03-2010	Gc01239			No		0	0	0	1		0	0	0	1
37701	Klebsiella variicola At-22	Proteobacteria	Gammaproteobacteria	No	No	NO	NA	No	02-2010	Gc01208			No		0	0	0	1		0	0	0	1
39965	Cronobacter turicensis z3032	Proteobacteria	Gammaproteobacteria	Yes	Yes	NO	X	Yes	11-2009	Gc01117			Yes		1	0	0	0		1	0	0	0
40331	Nitrosococcus watsoni C-113	Proteobacteria	Gammaproteobacteria	No	No	NO	NA	No	06-2010	Gc01319			No		0	0	0	1		0	0	0	1
43531	Pantoea vagans C9-1	Proteobacteria	Gammaproteobacteria	No	Yes	YES	NA	No	10-2010	Gc01402			No		0	1	0	0		0	0	0	1
45793	Enterobacter cloacae subsp. cloacae ATCC 13047	Proteobacteria	Gammaproteobacteria	No	No	YES	X	Yes	04-2010	Gc01225	Opportunistic nosocomial infections	http://jb.asm.org/content/192/9/2463.long	Yes		0	0	1	0		1	0	0	0
49333	Halomonas elongata DSM 2581	Proteobacteria	Gammaproteobacteria	No	No	NO	NA	No	09-2010	Gc01375			No		0	0	0	1		0	0	0	1
53533	Enterobacter cloacae SCF1	Proteobacteria	Gammaproteobacteria	No	No	YES	NA	Yes	10-2010	Gc01746	Opportunistic nosocomial infections	http://jb.asm.org/content/192/9/2463.long	Yes		0	0	1	0		1	0	0	0
50729	Haemophilus influenzae F3031	Proteobacteria	Gammaproteobacteria	Yes	Yes	NO	X	Yes	03-2011	Gc01617		Pneumonia, bacteremia http://www.ncbi.nlm.nih.gov/pubmed/16201010	Yes		1	0	0	0		1	0	0	0
61001	Haemophilus influenzae F3047	Proteobacteria	Gammaproteobacteria	Yes	Yes	NO	X	Yes	02-2012	Gc01616		Pneumonia, bacteremia http://www.ncbi.nlm.nih.gov/pubmed/16201010	Yes		1	0	0	0		1	0	0	0
33803	Pantoea sp. At-9b	Proteobacteria	Gammaproteobacteria	No	No	NO	NA	No	11-2011	Gc01647			No		0	0	0	1		0	0	0	1
39311	Pseudoalteromonas sp. SM9913	Proteobacteria	Gammaproteobacteria	No	No	NO	NA	No	11-2011	Gc01563			No		0	0	0	1		0	0	0	1
48619	Pseudoxanthomonas suwonensis 11-1	Proteobacteria	Gammaproteobacteria	No	No	NO	NA	No	11-2011	Gc01587			No		0	0	0	1		0	0	0	1
50601	Rahnella sp. Y9602	Proteobacteria	Gammaproteobacteria	No	No	NO	NA	No	10-2011	Gc01605			No		0	0	0	1		0	0	0	1
59881	Vibrio vulnificus MO6-24/O	Proteobacteria	Gammaproteobacteria	Yes	No	YES	X	Yes	11-2011	Gc01600		Dermatitis, diharrea http://iai.asm.org/content/71/10/5461.short	Yes		0	0	1	0		1	0	0	0
						Comparison summary Gammaproteobacteria										Bacfier performance		Gammaproteobacteria			Our performance		Gammaproteobacteria
						Correct	Wrong	MCC	ACC
					Our Method	31	11	0.503	0.738								Actual Value					Actual Value
					Bacfier	35	7	0.557	0.833								Pathogen	Not Pathogen				Pathogen	Not Pathogen
															prediction	Pathogen	7	4		prediction	Pathogen	9	10
																Not Pathogen	3	28			Not Pathogen	1	22
																TOTAL	10	32			TOTAL	10	32
																TPR	0.7				TPR	0.9
																FPR	0.125				FPR	0.3125
																ACC	0.833333				ACC	0.738095
																MCC	0.557013				MCC	0.502738
																PPV	0.636364				PPV	0.473684
																NPV	0.903226				NPV	0.956522
	CHLOROFLEXI/OTHER BACTERIA, CYANOBACTERIA, DEINOCOCCUS-THERMUS, AQUIFICAE, CHLAMYDIAE, NITROSPIRAE, ARCHAEA, VERRUCOMICROBIA, THERMOTOGAE, ELUSIMICROBIA, DEFERRIBACTERES
															Bacfier Results					Our Results
Project_ID	Organism	Phylum	Class	bactifier_pathogenicity	bactifier_prediction	bactifier_wrong_prediction	bactifier_reference_availability	GOLD_pathogenicity	Date	GoldStamp	NOTES	REF	OUR PREDICTION		TP	FP	FN	TN		TP	FP	FN	TN
15770	Dehalococcoides sp. BAV1	Chloroflexi	Dehalococcoidetes	No	No	NO	NA	No	05-2007	Gc00558			No		0	0	0	1		0	0	0	1
16190	Roseiflexus sp. RS-1	Chloroflexi	Chloroflexales	No	No	NO	NA	No	06-2007	Gc00575			No		0	0	0	1		0	0	0	1
16523	Herpetosiphon aurantiacus ATCC 23779	Chloroflexi	Herpetosiphonales	No	No	NO	NA	No	11-2007	Gc00677			No		0	0	0	1		0	0	0	1
21119	Chloroflexus sp. Y-400-fl	Chloroflexi	Chloroflexales	No	No	NO	NA	No	02-2009	Gc00953			No		0	0	0	1		0	0	0	1
36645	Dehalococcoides sp. GT	Chloroflexi	Dehalococcoidetes	No	No	NO	NA	No	02-2010	Gc01211			No		0	0	0	1		0	0	0	1
40221	Dehalogenimonas lykanthroporepellens BL-DC-9	Chloroflexi	Dehalococcoidetes	No	No	NO	NA	No	06-2010	Gc01367			No		0	0	0	1		0	0	0	1
213	Prochlorococcus marinus subsp. pastoris str. CCMP1986	Cyanobacteria	Prochlorales	No	No	NO	NA	No	08-2003	Gc00152			No		0	0	0	1		0	0	0	1
220	Prochlorococcus marinus str. MIT 9313	Cyanobacteria	Prochlorales	No	No	NO	NA	No	08-2003	Gc00151			No		0	0	0	1		0	0	0	1
419	Prochlorococcus marinus subsp. marinus str. CCMP1375	Cyanobacteria	Prochlorales	No	No	NO	NA	No	08-2003	Gc00149			No		0	0	0	1		0	0	0	1
9606	Gloeobacter violaceus PCC 7421	Cyanobacteria	Gloeobacteria	No	No	NO	NA	No	10-2003	Gc00160			No		0	0	0	1		0	0	0	1
13642	Synechococcus sp. WH 7803	Cyanobacteria	Chroococcales	No	Yes	YES	NA	No	05-2007	Gc00566			No		0	1	0	0		0	0	0	1		WE ARE MUCH BETTER AT IDENTIFYING NOT PATHOGENS
10645	Synechococcus elongatus PCC 7942	Cyanobacteria	Chroococcales	No	No	NO	NA	No	11-2005	Gc00319			No		0	0	0	1		0	0	0	1
13654	Synechococcus sp. RCC307	Cyanobacteria	Chroococcales	No	No	NO	NA	No	05-2007	Gc00565			No		0	0	0	1		0	0	0	1
13910	Prochlorococcus marinus str. MIT 9312	Cyanobacteria	Prochlorales	No	No	NO	NA	No	11-2005	Gc00317			No		0	0	0	1		0	0	0	1
13911	Prochlorococcus marinus str. NATL2A	Cyanobacteria	Prochlorales	No	No	NO	NA	No	08-2005	Gc00290			No		0	0	0	1		0	0	0	1
15746	Prochlorococcus marinus str. MIT 9301	Cyanobacteria	Prochlorales	No	No	NO	NA	No	03-2007	Gc00523			No		0	0	0	1		0	0	0	1
17249	Thermosipho melanesiensis BI429	Thermotogae	Thermotogales	No	No	NO	NA	No	07-2007	Gc00582			No		0	0	0	1		0	0	0	1
30807	Nostoc azollae 0708	Cyanobacteria	Nostocales	No	No	NO	NA	No	06-2010	Gc01343			No		0	0	0	1		0	0	0	1
30917	cyanobacterium UCYN-A	Cyanobacteria	Chroococcales	No	No	NO	NA	No	01-2010	Gc01194			No		0	0	0	1		0	0	0	1
13202	Thermus thermophilus HB8	Deinococcus-Thermus	Deinococci	No	No	NO	NA	No	11-2004	Gc00235			No		0	0	0	1		0	0	0	1
16691	Deinococcus deserti VCD115	Deinococcus-Thermus	Deinococci	No	No	NO	NA	No	04-2009	Gc00979			No		0	0	0	1		0	0	0	1
28827	Meiothermus ruber DSM 1279	Deinococcus-Thermus	Deinococci	No	No	NO	NA	No	03-2010	Gc01235			No		0	0	0	1		0	0	0	1
38371	Truepera radiovictrix DSM 17093	Deinococcus-Thermus	Deinococci	No	No	NO	NA	No	05-2010	Gc01303			No		0	0	0	1		0	0	0	1
46293	Thermus scotoductus SA-01	Deinococcus-Thermus	Deinococci	No	No	NO	NA	No	01-2011	Gc01603			No		0	0	0	1		0	0	0	1
37275	Thermocrinis albus DSM 14484	Aquificae	Aquificales	No	No	NO	NA	No	02-2010	Gc01206			No		0	0	0	1		0	0	0	1
41547	Hydrogenobacter thermophilus TK-6 Genome sequencing	Aquificae	Aquificales	No	No	NO	NA	No	10-2010	Gc01411			No		0	0	0	1		0	0	0	1
43761	Waddlia chondrophila WSU 86-1044	Chlamydiae	Chlamydiales	Yes	Yes	NO	X	Yes	06-2010	Gc01300	Fetal death	http://www.ncbi.nlm.nih.gov/pmc/articles/PMC2828094/	No		1	0	0	0		0	0	1	0
46433	Candidatus Nitrospira defluvii	Nitrospirae	Nitrospirales	No	No	NO	NA	No	07-2010	Gc01487			No		0	0	0	1		0	0	0	1
16525	Candidatus Korarchaeum cryptofilum OPF8	Aquificae	Aquificales	No	No	NO	NA	No	03-2008	Gc00747			No		0	0	0	1		0	0	0	1
28995	Methylacidiphilum infernorum V4	Verrucomicrobia	unclassified Verrucomicrobia	No	No	NO	NA	No	05-2008	Gc00812			No		0	0	0	1		0	0	0	1
33365	Coraliomargarita akajimensis DSM 45221	Verrucomicrobia	Opitutae	No	No	NO	NA	No	04-2010	Gc01256			No		0	0	0	1		0	0	0	1
19701	Elusimicrobium minutum Pei191	Elusimicrobia	Elusimicrobia	No	No	NO	NA	No	05-2008	Gc00773			No		0	0	0	1		0	0	0	1
20871	uncultured Termite group 1 bacterium phylotype Rs-D17	Elusimicrobia	environmental samples	No	No	NO	NA	No	04-2008	Gc00763			No		0	0	0	1		0	0	0	1
21023	Thermotoga neapolitana DSM 4359	Thermotogae	Thermotogales	No	No	NO	NA	No	01-2009	Gc00944			No		0	0	0	1		0	0	0	1
37285	Deferribacter desulfuricans SSM1	Deferribacteres	Deferribacterales	No	No	NO	NA	No	03-2010	Gc01227			No		0	0	0	1		0	0	0	1
49523	Calditerrivibrio nitroreducens DSM 19672	Deferribacteres	Deferribacterales	No	No	NO	NA	No	10-2011	Gc01554			No		0	0	0	1		0	0	0	1
43461	Deinococcus maricopensis DSM 21211	Deinococcus-Thermus	Deinococci	No	No	NO	NA	No	11-2011	Gc01597			No		0	0	0	1		0	0	0	1
40223	Oceanithermus profundus DSM 14977	Deinococcus-Thermus	Deinococci	No	No	NO	NA	No	10-2011	Gc01553			No		0	0	0	1		0	0	0	1
						Comparison summary Other Bacteria										Bacfier performance		Other bacteria			Our performance		Other bacteria
						Correct	Wrong	MCC	ACC
					Our Method	37	1	NA	0.973								Actual Value					Actual Value
					Bacfier	37	1	0.697	0.97								Pathogen	Not Pathogen				Pathogen	Not Pathogen
															prediction	Pathogen	1	1		prediction	Pathogen	0	0
																Not Pathogen	0	36			Not Pathogen	1	37
																TOTAL	1	37			TOTAL	1	37
																TPR	1				TPR	0
																FPR	0.027027				FPR	0
																ACC	0.973684				ACC	0.973684
																MCC	0.697486				MCC	#DIV/0!
																PPV	0.5				PPV	#DIV/0!
																NPV	1				NPV	0.973684
						Comparison summary Other Bacteria + Deltaprotobacteria										Bacfier performance		Other bacteria + Deltaproteobacteria			Our performance		Other bacteria + Deltaproteobacteria
						Correct	Wrong	MCC	ACC
					Our Method	42	1	NA	0.977								Actual Value					Actual Value
					Bacfier	42	1	0.699	0.977								Pathogen	Not Pathogen				Pathogen	Not Pathogen
															prediction	Pathogen	1	1		prediction	Pathogen	0	0
																Not Pathogen	0	41			Not Pathogen	1	42
																TOTAL	1	42			TOTAL	1	42
																TPR	1				TPR	0
																FPR	0.0238095				FPR	0
																ACC	0.976744				ACC	0.976744
																MCC	0.698638				MCC	#DIV/0!
																PPV	0.5				PPV	#DIV/0!
																NPV	1				NPV	0.976744
												OVERALL ACCURACY
						Comparison summary All Bacteria										Bacfier performance		All Bacteria			Our performance		All Bacteria
						Correct	Wrong	MCC	ACC
					Our Method	204	24	0.651	0.895								Actual Value					Actual Value
					Bacfier	201	27	0.601	0.881								Pathogen	Not Pathogen				Pathogen	Not Pathogen
															prediction	Pathogen	27	18		prediction	Pathogen	29	17
																Not Pathogen	9	174			Not Pathogen	7	175
																TOTAL	36	192			TOTAL	36	192
																TPR	0.75				TPR	0.805556
																FPR	0.09375				FPR	0.0885417
																ACC	0.881579				ACC	0.894737
																MCC	0.601228				MCC	0.651501
																PPV	0.6				PPV	0.630435
																NPV	0.95082				NPV	0.961538
Orgamism used in Bacfier blind-test set that we used in out training set and hence will not be considered in thise comparison
Project_ID	Organism	Chromosomes	Segments	Strain	Tax1	Tax2	Tax3	Tax4	Tax5	Tax6	Plasmid	Isolate	Molecule_Type	Size	Date	Tax_ID	Accession_ID	Host	Disease	Pathogenicity
17407	Burkholderia multivorans ATCC 17616	3	0	ATCC 17616	Bacteria	Proteobacteria	Betaproteobacteria	Burkholderiales	Burkholderiaceae	Burkholderia	NA:NA:NA:pBMUL01	NA	genomic DNA	3448466:2472928:919806:167422	14-OCT-2010:15-NOV-2007:15-NOV-2007:15-NOV-2007	395019	CP000868:CP000869:CP000870:CP000871	Human	Cepacia syndrome	Yes
20805	Geobacillus sp. WCH70	1	0	WCH70	Bacteria	Firmicutes	Bacillales	Bacillaceae	Geobacillus	NA	NA:pWCH7001:pWCH7002	NA	genomic DNA	3464618:33899:10287	12-AUG-2009:11-JUN-2009:11-JUN-2009	471223	CP001638:CP001639:CP001640	No	None	No
32195	Lactobacillus rhamnosus GG	1	0	GG (ATCC 53103)	Bacteria	Firmicutes	Lactobacillales	Lactobacillaceae	Lactobacillus	NA	NA	NA	genomic DNA	3010111	02-OCT-2009	568703	FM179322	No	None	No
27777	Geobacillus sp. Y412MC10	1	0	Y412MC10	Bacteria	Firmicutes	Bacillales	Bacillaceae	Geobacillus	NA	NA	NA	genomic DNA	7121665	14-OCT-2009	481743	CP001793	No	None	No
31233	Streptococcus pneumoniae ATCC 700669	1	0	ATCC 700669	Bacteria	Firmicutes	Lactobacillales	Streptococcaceae	Streptococcus	NA	NA	NA	genomic DNA	2221315	07-JAN-2010	561276	FM211187	Pneumonia, meningitis, and bacteremia	None	No

## Sheet: comparison summary
	Comparison summary Actinobacteria					HIGHEST PERFORMANCE				TXM -> Taxonomy Based Model
	Correct	Wrong	MCC	ACC		MCC	ACC			WDM -> Whole Data Based Model
Our Method (WDM)	27	3	0.666	0.9		Bacfier	WMD
Our Method (TXM)	24	6	0.452	0.8
Bacfier	26	4	0.707	0.86
	Comparison summary Alphaproteobacteria
	Correct	Wrong	MCC	ACC		WDM	WDM
Our Method (WDM)	25	1	0.779	0.96
Our Method (TXM)	24	2	0.74	0.92
Bacfier	23	2	0.675	0.92
	Comparison summary Bacteroidetes
	Correct	Wrong	MCC	ACC		TXM=Bacfier	TXM=Bacfier
Our Method (WDM)	11	2	NA	0.846
Our Method (TXM)	13	0	NA	1
Bacfier	13	0	NA	1
	Comparison summary Betaproteobacteria
	Correct	Wrong	MCC	ACC		TXM=Bacfier=WDM	TXM=Bacfier=WDM
Our Method (WDM)	21	2	0.697	0.91
Our Method (TXM)	21	2	0.697	0.91
Bacfier	21	2	0.697	0.91
	Comparison summary Deltaproteobacteria
	Correct	Wrong	MCC	ACC		TXM=Bacfier=WDM	TXM=Bacfier=WDM
Our Method (WDM)	5	0	NA	1
Our Method (TXM)	5	0	NA	1
Bacfier	5	0	NA	1
	Comparison summary Epsilonproteobacteria
	Correct	Wrong	MCC	ACC		WDM	WDM
Our Method (WDM)	9	0	1	1
Our Method (TXM)	8	1	0.79	0.89
Bacfier	7	2	0.55	0.78
	Comparison summary Firmicutes
	Correct	Wrong	MCC	ACC		WDM=TXM	WDM=TXM
Our Method (WDM)	38	4	0.751	0.905
Our Method (TXM)	38	4	0.751	0.905
Bacfier	34	8	0.389	0.809
	Comparison summary Gammaproteobacteria
	Correct	Wrong	MCC	ACC		Bacfier	Bacfier
Our Method (WDM)	31	11	0.503	0.738
Our Method (TXM)	34	8	0.553	0.819
Bacfier	35	7	0.557	0.83
	Comparison summary Other bacteria
	Correct	Wrong	MCC	ACC		TXM=Bacfier=WDM	TXM=Bacfier=WDM
Our Method (WDM)	37	1	NA	0.973
Our Method (TXM)	37	1	0.697	0.973
Bacfier	37	1	0.697	0.973
	Comparison summary Other bacteria + Deltaproteobacteria
	Correct	Wrong	MCC	ACC		TXM=Bacfier=WDM	TXM=Bacfier=WDM
Our Method (WDM)	42	1	NA	0.977
Our Method (TXM)	42	1	0.699	0.977
Bacfier	42	1	0.699	0.977
	Comparison summary All Bacteria
	Correct	Wrong	MCC	ACC		TXM	TXM
Our Method (WDM)	204	24	0.651	0.895
Our Method (TXM)	204	24	0.672	0.895
Bacfier	201	27	0.601	0.881
ACCURACY	WDM	TXM	Bacfier
All bacteria	0.895	0.895	0.881
α-proteobacteria	0.96	0.92	0.92
β-proteobacteria	0.91	0.91	0.91
γ-proteobacteria	0.738	0.819	0.83
ξ-proteobacteria	1	0.89	0.78
Actinobacteria	0.9	0.8	0.86
Bacteroidetes	0.846	1	1
Firmicutes	0.905	0.905	0.809
Other Bacteria + (δ-proteobacteria)	0.977	0.977	0.977
MCC	WDM	TXM	Bacfier
All bacteria	0.651	0.672	0.601
α-proteobacteria	0.779	0.74	0.675
β-proteobacteria	0.697	0.697	0.697
γ-proteobacteria	0.503	0.553	0.557
ξ-proteobacteria	1	0.79	0.55
Actinobacteria	0.666	0.452	0.707
Bacteroidetes	0	0	0
Firmicutes	0.751	0.751	0.389
Other Bacteria + (δ-proteobacteria)	0	0.699	0.699

## Sheet: PathogenFinder Overall Accuracy
OVERALL PERFORMANCES OF PATHOGENFINDER						TXM -> Taxonomy Based Model
						WDM -> Whole Data Based Model						Test Sets Legend:
												Test Set A		PathogenFinder test-set
												Test Set B		PathogenFinder VS Bacfier test-set
	TOT	PATHOGEN	NOT-PATHOGEN		Pathogens	Not Pathogens						Test Set A U Test Set B		PathogenFinder test-set U PathogenFinder VS Bacfier test-set
TRAINING DATA	885	372	513		0.42	0.58
Test Set A	449	155	294		0.35	0.65
Test Set B	228	36	192		0.16	0.84
Test Set A U Test Set B	643	183	460		0.28	0.72		NOTE: beetween the two test-set there are 34 shared organisms that are hence counted only one time in this data-set and in the below comparison
	Comparison summary Actinobacteria						TXM		Actinobacteria			WDM		Actinobacteria
	Correct	Wrong	MCC	ACC
Our Method (WDM)	76	8	0.787	0.905				Actual Value					Actual Value
Our Method (TXM)	72	12	0.717	0.857				Pathogen	Not Pathogen				Pathogen	Not Pathogen			21	2	our test set
						prediction	Pathogen	27	10		prediction	Pathogen	23	2			3	34
							Not Pathogen	2	45			Not Pathogen	6	53
							TOTAL	29	55			TOTAL	29	55			3	0	bacfier test set
																	3	24
							TPR	0.931034				TPR	0.793103
							FPR	0.181818				FPR	0.0363636				24	2	total
							ACC	0.857143				ACC	0.904762				6	58
							MCC	0.717526				MCC	0.786921
							PPV	0.72973				PPV	0.92
							NPV	0.957447				NPV	0.898305
	Comparison summary Alphaproteobacteria						TXM		Alphaproteobacteri			WDM		Alphaproteobacteri
	Correct	Wrong	MCC	ACC
Our Method (WDM)	60	2	0.903	0.968				Actual Value					Actual Value
Our Method (TXM)	58	4	0.838	0.935				Pathogen	Not Pathogen				Pathogen	Not Pathogen			10	1	our test set
						prediction	Pathogen	13	4		prediction	Pathogen	12	1			1	27
							Not Pathogen	0	45			Not Pathogen	1	48
							TOTAL	13	49			TOTAL	13	49			2	0	bacfier test set
																	1	23
							TPR	1				TPR	0.923077
							FPR	0.0816327				FPR	0.0204082				12	1	total
							ACC	0.935484				ACC	0.967742				2	50
							MCC	0.838022				MCC	0.902669
							PPV	0.764706				PPV	0.923077
							NPV	1				NPV	0.979592
	Comparison summary Bacteroidetes						TXM		Bacteroidetes			WDM		Bacteroidetes
	Correct	Wrong	MCC	ACC
Our Method (WDM)	32	7	0.375	0.82				Actual Value					Actual Value
Our Method (TXM)	34	5	0.565	0.872				Pathogen	Not Pathogen				Pathogen	Not Pathogen			4	4	our test set
						prediction	Pathogen	4	4		prediction	Pathogen	3	5			1	20
							Not Pathogen	1	30			Not Pathogen	2	29
							TOTAL	5	34			TOTAL	5	34			0	0	bacfier test set
																	0	13
							TPR	0.8				TPR	0.6
							FPR	0.117647				FPR	0.147059				4	4	total
							ACC	0.871795				ACC	0.820513				1	33
							MCC	0.564947				MCC	0.375008
							PPV	0.5				PPV	0.375
							NPV	0.967742				NPV	0.935484
	Comparison summary Betaproteobacteria						TXM		Betaproteobacteria			WDM		Betaproteobacteria
	Correct	Wrong	MCC	ACC
Our Method (WDM)	47	4	0.803	0.921				Actual Value					Actual Value
Our Method (TXM)	47	4	0.803	0.921				Pathogen	Not Pathogen				Pathogen	Not Pathogen			9	2	our test set
Bacfier	21	2	0.697	0.91		prediction	Pathogen	12	2		prediction	Pathogen	12	2			1	20
							Not Pathogen	2	35			Not Pathogen	2	35
							TOTAL	14	37			TOTAL	14	37			3	1	bacfier test set
																	1	18
							TPR	0.857143				TPR	0.857143
							FPR	0.0540541				FPR	0.0540541				12	3	total
							ACC	0.921569				ACC	0.921569				2	38
							MCC	0.803089				MCC	0.803089
							PPV	0.857143				PPV	0.857143
							NPV	0.945946				NPV	0.945946
	Comparison summary Epsilonproteobacteria						TXM		Epsilonproteobacteria			WDM		Epsilonproteobacteria
	Correct	Wrong	MCC	ACC
Our Method (WDM)	24	0	1	1				Actual Value					Actual Value
Our Method (TXM)	22	2	0.737	0.917				Pathogen	Not Pathogen				Pathogen	Not Pathogen			16	0	our test set
Bacfier	7	2	0.55	0.78		prediction	Pathogen	19	2		prediction	Pathogen	19	0			0	2
							Not Pathogen	0	3			Not Pathogen	0	5
							TOTAL	19	5			TOTAL	19	5			5	0	bacfier test set
																	0	4
							TPR	1				TPR	1
							FPR	0.4				FPR	0				21	0	total
							ACC	0.916667				ACC	1				0	6
							MCC	0.736788				MCC	1
							PPV	0.904762				PPV	1
							NPV	1				NPV	1
	Comparison summary Firmicutes						TXM		Firmicutes			WDM		Firmicutes
	Correct	Wrong	MCC	ACC
Our Method (WDM)	139	15	0.772	0.902				Actual Value					Actual Value
Our Method (TXM)	138	16	0.746	0.965				Pathogen	Not Pathogen				Pathogen	Not Pathogen			31	8	our test set
Bacfier	34	8	0.389	0.809		prediction	Pathogen	35	11		prediction	Pathogen	37	12			3	75
							Not Pathogen	5	103			Not Pathogen	3	102
							TOTAL	40	114			TOTAL	40	114			7	4	bacfier test set
																	0	31
							TPR	0.875				TPR	0.925
							FPR	0.0964912				FPR	0.105263				38	12	total
							ACC	0.896104				ACC	0.902597				3	106
							MCC	0.745856				MCC	0.771728
							PPV	0.76087				PPV	0.755102
							NPV	0.953704				NPV	0.971429
	Comparison summary Gammaproteobacteria						TXM		Gammaproteobacteria			WDM		Gammaproteobacteria
	Correct	Wrong	MCC	ACC
Our Method (WDM)	91	27	0.597	0.771				Actual Value					Actual Value
Our Method (TXM)	96	22	0.618	0.813				Pathogen	Not Pathogen				Pathogen	Not Pathogen			32	15	our test set
Bacfier	35	7	0.557	0.83		prediction	Pathogen	34	16		prediction	Pathogen	38	25			1	35
							Not Pathogen	6	62			Not Pathogen	2	53
							TOTAL	40	78			TOTAL	40	78			9	10	bacfier test set
																	1	22
							TPR	0.85				TPR	0.95
							FPR	0.205128				FPR	0.320513				41	25	total
							ACC	0.813559				ACC	0.771186				2	57
							MCC	0.617748				MCC	0.597328
							PPV	0.68				PPV	0.603175
							NPV	0.911765				NPV	0.963636
	Comparison summary Other bacteria						TXM		Other Bacteria			WDM		Other Bacteria
	Correct	Wrong	MCC	ACC
Our Method (WDM)	93	4	0.863	0.959				Actual Value					Actual Value
Our Method (TXM)	90	7	0.81	0.928				Pathogen	Not Pathogen				Pathogen	Not Pathogen			17	6	our test set
Bacfier	37	1	0.697	0.973		prediction	Pathogen	18	7		prediction	Pathogen	16	2			0	34
							Not Pathogen	0	72			Not Pathogen	2	77
							TOTAL	18	79			TOTAL	18	79			1	1	bacfier test set
																	0	41
							TPR	1				TPR	0.888889
							FPR	0.0886076				FPR	0.0253165				18	7	total
							ACC	0.927835				ACC	0.958763				0	75
							MCC	0.810063				MCC	0.863572
							PPV	0.72				PPV	0.888889
							NPV	1				NPV	0.974684
	Comparison summary All Bacteria						TXM		Firmicutes			WDM		Firmicutes
	Correct	Wrong	MCC	ACC
Our Method (WDM)	571	72	0.74	0.888				Actual Value					Actual Value
Our Method (TXM)	562	81	0.718	0.874				Pathogen	Not Pathogen				Pathogen	Not Pathogen			138	34	our test set
Bacfier	201	27	0.601	0.881		prediction	Pathogen	163	61		prediction	Pathogen	160	49			17	260
							Not Pathogen	20	399			Not Pathogen	23	411
							TOTAL	183	460			TOTAL	183	460			29	17	bacfier test set
																	7	175
							TPR	0.89071				TPR	0.874317
							FPR	0.132609				FPR	0.106522				167	51	total
							ACC	0.874028				ACC	0.888025				24	435
							MCC	0.717961				MCC	0.73966
							PPV	0.727679				PPV	0.76555
							NPV	0.952267				NPV	0.947005
	Test Set A		Test Set B		Test Set A U Test Set B							Test Sets Legend:
ACCURACY	Test Set A (WDM)	Test Set A (TXM)	Test Set B (WDM)	Test Set B (TXM)	Test Set A U Test Set B (WDM)	Test Set A U Test Set B (TXM)						Test Set A		PathogenFinder test-set
All bacteria	0.886	0.873	0.895	0.895	0.888025	0.874028						Test Set B		PathogenFinder VS Bacfier test-set
α-proteobacteria	0.949	0.949	0.96	0.92	0.967742	0.935484						Test Set A U Test Set B		PathogenFinder test-set U PathogenFinder VS Bacfier test-set
β-proteobacteria	0.906	0.938	0.91	0.91	0.921569	0.921569
γ-proteobacteria	0.807	0.831	0.738	0.819	0.771186	0.813559
ξ-proteobacteria	1	0.944	1	0.89	1	0.916667				ACC		0.888025	0.874028
Actinobacteria	0.917	0.9	0.9	0.8	0.905	0.857				MCC		0.73966	0.717961
Bacteroidetes	0.793	0.828	0.846	1	0.820513	0.871795
Firmicutes	0.906	0.897	0.905	0.905	0.902597	0.896104
Other Bacteria	0.947	0.895	0.977	0.977	0.958763	0.927835
	Test Set A		Test Set B		Test Set A U Test Set B
MCC	Test Set A (WDM)	Test Set A (TXM)	Test Set B (WDM)	Test Set B (TXM)	Test Set A U Test Set B (WDM)	Test Set A U Test Set B (TXM)
All bacteria	0.758	0.736	0.651	0.672	0.73966	0.717961
α-proteobacteria	0.873	0.886	0.779	0.74	0.902669	0.838022
β-proteobacteria	0.79	0.855	0.697	0.697	0.803089	0.803089
γ-proteobacteria	0.661	0.666	0.503	0.553	0.597328	0.617748			0.375008	0.564947
ξ-proteobacteria	1	0.686	1	0.79	1	0.736788
Actinobacteria	0.826	0.816	0.666	0.452	0.787	0.717
Bacteroidetes	0.383	0.535	0	0	0.375008	0.564947
Firmicutes	0.785	0.756	0.751	0.751	0.771728	0.745856
Other Bacteria	0.877	0.793	0	0.699	0.863572	0.810063

## Sheet: Shared organism
The following organisms are present both in PathogenFinder's internal test set and in the Bacfier blind-test set
Project_ID	Organism	Chromosomes	Segments	Strain	Tax1	Tax2	Tax3	Tax4	Tax5	Tax6	Plasmid	Isolate	Molecule_Type	Size	Date	Tax_ID	Protein_ID	Accession_ID	Host	Disease	Pathogenicity	Project_Relevance	Phenotype	Habitat	GoldStamp
ACTINOBACTERIA: 6
42863	Bifidobacterium bifidum PRL2010	1	0	PRL2010	Bacteria	Actinobacteria	Actinobacteridae	Bifidobacteriales	Bifidobacteriaceae	Bifidobacterium	NA	NA	genomic DNA	2214656	21-NOV-2011	702459	CP001840.1	CP001840	Homo sapiens	None	No	Anticancer agent, Biotechnological, Food industry,	Probiotic, Non-Pathogen	Host, Intestinal microflora	Gc01507
32047	Bifidobacterium longum subsp. longum JCM 1217	1	0	JCM 1217	Bacteria	Actinobacteria	Actinobacteridae	Bifidobacteriales	Bifidobacteriaceae	Bifidobacterium	NA	NA	genomic DNA	2385164	29-JAN-2011	565042	AP010888.1	AP010888	Homo sapiens	None	No	Food industry, Human Microbiome Project (HMP),	Commensal	Host	Gc01612
32051	Bifidobacterium longum subsp. infantis 157F	1	0	157F	Bacteria	Actinobacteria	Actinobacteridae	Bifidobacteriales	Bifidobacteriaceae	Bifidobacterium	NA:p157F-NC1:p157F-NC2	NA	genomic DNA	2400312:4895:3624	29-JAN-2011	565040	AP010890.1:AP010891.1:AP010892.1	AP010890:AP010891:AP010892	Homo sapiens	None	No	Food industry, Human Microbiome Project (HMP),	Commensal	Host	Gc01611
53143	Bifidobacterium longum subsp. longum BBMN68	1	0	BBMN68	Bacteria	Actinobacteria	Actinobacteridae	Bifidobacteriales	Bifidobacteriaceae	Bifidobacterium	NA	NA	genomic DNA	2265943	18-JAN-2011	890402	CP002286.1	CP002286	Homo sapiens	NA	No	Food industry, Medical	NA	Host	Gc01537
38291	Micromonospora sp. L5	1	0	L5	Bacteria	Actinobacteria	Actinobacteridae	Actinomycetales	Micromonosporineae	Micromonosporaceae	NA	NA	genomic DNA	6962533	21-NOV-2011	648999	CP002399.1	CP002399	NA	None	No	Biotechnological	NA	Soil	Gc01654
48447	Rothia dentocariosa ATCC 17931	1	0	ATCC 17931	Bacteria	Actinobacteria	Actinobacteridae	Actinomycetales	Micrococcineae	Micrococcaceae	NA	NA	genomic DNA	2506025	03-NOV-2010	733	CP002280.1	CP002280	Homo sapiens	Endocarditis, Meningitis, Opportunistic infection,	Yes	Human Microbiome Project (HMP), Medical	NA	Host, Human oral microflora	Gc01662
ALPHAPROTEOBACTERIA: 3
38253	Rhodomicrobium vannielii ATCC 17100	1	0	ATCC 17100	Bacteria	Proteobacteria	Alphaproteobacteria	Rhizobiales	Hyphomicrobiaceae	Rhodomicrobium	NA	NA	genomic DNA	4014469	07-OCT-2011	648757	CP002292.1	CP002292	NA	None	No	NA	NA	NA	Gc01653
38503	Rhodopseudomonas palustris DX-1	1	0	DX-1	Bacteria	Proteobacteria	Alphaproteobacteria	Rhizobiales	Bradyrhizobiaceae	Rhodopseudomonas	NA	NA	genomic DNA	5404117	11-OCT-2011	652103	CP002418.1	CP002418	NA	None	No	Biotechnological, Energy production, Hydrogen	NA	Fresh water, Soil	Gc01656
42109	Bartonella clarridgeiae 73	1	0	73	Bacteria	Proteobacteria	Alphaproteobacteria	Rhizobiales	Bartonellaceae	Bartonella	NA	NA	genomic DNA	1522743	25-MAY-2011	696125	FN645454.1	FN645454	cats and dogs	Bartonellosis	Yes	Medical, opportunistic Human Pathogen, Rat Pathogen	Pathogen	Host	Gc01607
BACTEROIDETES: 3
41913	Bacteroides helcogenes P 36-108	1	0	P 36-108	Bacteria	Bacteroidetes	Bacteroidia	Bacteroidales	Bacteroidaceae	Bacteroides	NA	NA	genomic DNA	3998906	07-OCT-2011	693979	CP002352.1	CP002352	Sus scrofa	None	No	GEBA, Tree of Life	NA	Host	Gc01593
38283	Leadbetterella byssophila DSM 17132	1	0	DSM 17132	Bacteria	Bacteroidetes	Cytophagia	Cytophagales	Cytophagaceae	Leadbetterella	NA	NA	genomic DNA	4059653	07-OCT-2011	649349	CP002305.1	CP002305	NA	None	No	GEBA, Tree of Life	NA	NA	Gc01535
42009	Paludibacter propionicigenes WB4	1	0	WB4	Bacteria	Bacteroidetes	Bacteroidia	Bacteroidales	Porphyromonadaceae	Paludibacter	NA	NA	genomic DNA	3685504	21-NOV-2011	694427	CP002345.1	CP002345	NA	NA	No	GEBA, Tree of Life	NA	Soil	Gc01549
BETAPROTEOBACTERIA: 4
51915	Burkholderia rhizoxinica HKI 454	1	0	HKI 454	Bacteria	Proteobacteria	Betaproteobacteria	Burkholderiales	Burkholderiaceae	Burkholderia	NA:pBRH01:pBRH02	B1	genomic DNA	2755309:822304:172525	17-JAN-2011:16-FEB-2011:13-JUN-2011	882378	FR687359.1:FR687360.1:FR687361.1	FR687359:FR687360:FR687361	Rhizopus microsporus	NA	No	Pharmaceutical, Medical	NA	Host	Gc01557
37717	Burkholderia sp. CCGE1001	2	0	CCGE1001	Bacteria	Proteobacteria	Betaproteobacteria	Burkholderiales	Burkholderiaceae	Burkholderia	NA	NA	genomic DNA	4063449:2770302	11-OCT-2011	640510	CP002519.1:CP002520.1	CP002519:CP002520	NA	NA	No	NA	NA	Host, Rhizosphere, Rhizosphere-colonizing	Gc01649
39983	Methylotenera versatilis 301	1	0	301	Bacteria	Proteobacteria	Betaproteobacteria	Methylophilales	Methylophilaceae	Methylotenera	NA	NA	genomic DNA	3059871	14-JUL-2011	666681	CP002056.1	CP002056	NA	NA	No	NA	NA	NA	Gc01302
52541	Methylovorus sp. MP688	1	0	MP688	Bacteria	Proteobacteria	Betaproteobacteria	Methylophilales	Methylophilaceae	Methylovorus	NA	NA	genomic DNA	2862391	12-APR-2011	887061	CP002252.1	CP002252	NA	NA	No	Amino acids production, Biocatalysis	NA	Air, Soil, Wastewater	Gc01550
EPSILONPROTEOBACTERIA: 3
47949	Campylobacter jejuni subsp. jejuni ICDCCJ07001	1	0	ICDCCJ07001	Bacteria	Proteobacteria	Epsilonproteobacteria	Campylobacterales	Campylobacteraceae	Campylobacter	NA:pTet	NA	genomic DNA	1664840:44084	14-DEC-2010	757425	CP002029.1:CP002030.1	CP002029:CP002030	Homo sapiens	Food poisoning	Yes	Medical	Pathogen, Food poisoning	Wastewater, Host	Gc01565
61189	Helicobacter felis ATCC 49179	1	0	ATCC 49179	Bacteria	Proteobacteria	Epsilonproteobacteria	Campylobacterales	Helicobacteraceae	Helicobacter	NA	NA	genomic DNA	1672681	15-MAR-2011	936155	FQ670179.2	FQ670179	Felis catus	Gastric inflammation, Ulcer	Yes	Animal Pathogen, Medical	Pathogen	Host	Gc01581
43399	Sulfuricurvum kujiense DSM 16994	1	0	DSM 16994	Bacteria	Proteobacteria	Epsilonproteobacteria	Campylobacterales	Helicobacteraceae	Sulfuricurvum	NA:pSULKU01:pSULKU02:pSULKU03:pSULKU04	NA	genomic DNA	2574824:118585:71513:51014:3421	07-OCT-2011	709032	CP002355.1:CP002356.1:CP002357.1:CP002358.1:CP002359.1	CP002355:CP002356:CP002357:CP002358:CP002359	NA	None	No	GEBA, Tree of Life	NA	NA	Gc01552
FIRMICUTES: 5
46075	Bacillus atrophaeus 1942	1	0	1942	Bacteria	Firmicutes	Bacillales	Bacillaceae	Bacillus	NA	NA	NA	genomic DNA	4168266	02-NOV-2010	720555	CP002207.1	CP002207	NA	None	No	Biotechnological	NA	Soil	Gc01508
61191	Bacillus subtilis BSn5	1	0	BSn5	Bacteria	Firmicutes	Bacillales	Bacillaceae	Bacillus	NA	NA	NA	genomic DNA	4093599	12-APR-2011	936156	CP002468.1	CP002468	Amorphophallus konjac	NA	No	Bioremediation, Model organism	NA	Plants, Soil, Host	Gc01602
52409	Caldicellulosiruptor kronotskyensis 2002	1	0	2002	Bacteria	Firmicutes	Clostridia	Thermoanaerobacterales	Thermoanaerobacterales Family III. Incertae Sedis	Caldicellulosiruptor	NA	NA	genomic DNA	2843785	07-OCT-2011	632348	CP002330.1	CP002330	NA	None	No	Bioenergy, Biotechnological, Energy production	NA	Hot spring	Gc01547
49147	Lactobacillus delbrueckii subsp. bulgaricus ND02	1	0	ND02	Bacteria	Firmicutes	Lactobacillales	Lactobacillaceae	Lactobacillus	NA	NA:unnamed	NA	genomic DNA	2125753:6223	21-JUN-2011	767455	CP002341.1:CP002342.1	CP002341:CP002342	Homo sapiens	None	No	Biotechnological, Food industry, Lactic acid	Probiotic	Host, Intestinal microflora	Gc01544
61283	Staphylococcus pseudintermedius HKU10-03	1	0	HKU10-03	Bacteria	Firmicutes	Bacillales	Staphylococcus	NA		NA	NA	genomic DNA	2617381	21-NOV-2011	937773	CP002439.1	CP002439	Homo sapiens, Canis lupus familiaris (dog), pigeons,	NA	Yes	Animal Pathogen	NA	Host	Gc01633
GAMMAPROTEOBACTERIA: 7
50729	Haemophilus influenzae F3031	1	0	F3031	Bacteria	Proteobacteria	Gammaproteobacteria	Pasteurellales	Pasteurellaceae	Haemophilus	NA	NA	genomic DNA	1985832	03-FEB-2011	866630	FQ670178.1	FQ670178	Homo sapiens	Meningitis, Respiratory infection	Yes	Medical, Human Pathogen	Pathogen	Host	Gc01617
61001	Haemophilus influenzae F3047	1	0	F3047	Bacteria	Proteobacteria	Gammaproteobacteria	Pasteurellales	Pasteurellaceae	Haemophilus	NA	NA	genomic DNA	2007018	14-FEB-2012	935897	FQ670204.1	FQ670204	Homo sapiens	Respiratory infection, Meningitis	Yes	Human Pathogen, Medical	Pathogen	Host	Gc01616
33803	Pantoea sp. At-9b	1	0	At-9b	Bacteria	Proteobacteria	Gammaproteobacteria	Enterobacteriales	Enterobacteriaceae	Pantoea	NA:pPAT9B01:pPAT9B02:pPAT9B03:pPAT9B04:pPAT9B05	NA	genomic DNA	4368708:793953:394054:321080:318111:116877	21-NOV-2011:07-OCT-2011:07-OCT-2011:07-OCT-2011:07-OCT-2011:07-OCT-2011	592316	CP002433.1:CP002434.1:CP002435.1:CP002436.1:CP002437.1:CP002438.1	CP002433:CP002434:CP002435:CP002436:CP002437:CP002438	NA	Leaf blight, Stewart's bacterial wilt	No	Biotechnological	Pathogen	Host	Gc01647
39311	Pseudoalteromonas sp. SM9913	2	0	NA	Bacteria	Proteobacteria	Gammaproteobacteria	Alteromonadales	Pseudoalteromonadaceae	Pseudoalteromonas	NA	NA	genomic DNA	3332787:704884	21-NOV-2011:14-DEC-2010	234831	CP001796.1:CP001797.1	CP001796:CP001797	NA	None	No	Ecological, Environmental	NA	Marine, Coastal	Gc01563
48619	Pseudoxanthomonas suwonensis 11-1	1	0	2013-11-01	Bacteria	Proteobacteria	Gammaproteobacteria	Xanthomonadales	Xanthomonadaceae	Pseudoxanthomonas	NA	NA	genomic DNA	3419049	21-NOV-2011	743721	CP002446.1	CP002446	NA	NA	No	Biofuels, Biomass conversion	NA	NA	Gc01587
50601	Rahnella sp. Y9602	1	0	Y9602	Bacteria	Proteobacteria	Gammaproteobacteria	Enterobacteriales	Enterobacteriaceae	Rahnella	NA:pRAHAQ01:pRAHAQ02	NA	genomic DNA	4864217:616549:133486	21-NOV-2011:11-OCT-2011:11-OCT-2011	741091	CP002505.1:CP002506.1:CP002507.1	CP002505:CP002506:CP002507	Homo sapiens, freshwater	NA	No	Bioremediation, Environmental	NA	Fresh water, Human intestinal microflora,	Gc01605
59881	Vibrio vulnificus MO6-24/O	2	0	MO6-24/O	Bacteria	Proteobacteria	Gammaproteobacteria	Vibrionales	Vibrionaceae	Vibrio	NA	NA	genomic DNA	3194232:1813536	21-NOV-2011	914127	CP002469.1:CP002470.1	CP002469:CP002470	Homo sapiens, primates	Gastroenteritis, Septicemia, Wound infection	Yes	Human Pathogen, Medical	Pathogen	Fresh water, Host	Gc01600
OTHER BACTERIA: 3
49523	Calditerrivibrio nitroreducens DSM 19672	1	0	DSM 19672	Bacteria	Deferribacteres	Deferribacterales	Deferribacteraceae	NA		NA:pCALNI01	NA	genomic DNA	2157835:58717	07-OCT-2011	768670	CP002347.1:CP002348.1	CP002347:CP002348	NA	None	No	GEBA, Tree of Life	NA	Host	Gc01554
43461	Deinococcus maricopensis DSM 21211	1	0	DSM 21211	Bacteria	Deinococcus-Thermus	Deinococci	Deinococcales	Deinococcaceae	Deinococcus	NA	NA	genomic DNA	3498530	21-NOV-2011	709986	CP002454.1	CP002454	NA	NA	No	GEBA, Tree of Life	Radiation resistant	Soil	Gc01597
40223	Oceanithermus profundus DSM 14977	1	0	DSM 14977	Bacteria	Deinococcus-Thermus	Deinococci	Thermales	Thermaceae	Oceanithermus	NA:pOCEPR01	NA	genomic DNA	2303940:135351	07-OCT-2011	670487	CP002361.1:CP002362.1	CP002361:CP002362	NA	NA	No	Biotechnological, GEBA, Tree of Life	NA	Deep sea, Hydrothermal vent, Marine	Gc01553
									TAXONOMY MODELS					WDM
	TOT	PATHOGEN	NOT-PATHOGEN						TP	FP	FN	TN		TP	FP	FN	TN
ACTINOBACTERIA: 6	6	1	5						1	0	0	5		1	0	0	5
ALPHAPROTEOBACTERIA: 3	3	1	2						1	0	0	2		0	0	1	2		*
BACTEROIDETES: 3	3	0	3						0	0	0	3		0	1	0	2		*
BETAPROTEOBACTERIA: 4	4	0	4						0	0	0	4		0	1	0	3		*
EPSILONPROTEOBACTERIA: 3	3	2	1						2	0	0	1		2	0	0	1
FIRMICUTES: 5	5	1	4						1	0	0	4		1	0	0	4
GAMMAPROTEOBACTERIA: 7	7	3	4						3	0	0	4		3	0	0	4
OTHER BACTERIA: 3	3	0	3						0	0	0	3		0	0	0	3
TOTAL	34	8	26						8	0	0	26		7	2	1	24
ORGANISMS PRESENT IN PATHOGENFINDER'S TRAINING SET THAT WILL NOT BE USED FOR THE COMPARISON
Project_ID	Internal_ID	Organism	Chromosomes	Segments	Strain	Tax1	Tax2	Tax3	Tax4	Tax5	Tax6	Plasmid	Isolate	Molecule_Type	Size	Date	Tax_ID	Protein_ID	Accession_ID	Host	Disease	Pathogenicity
17407	Burkholderia multivorans ATCC 17616	3	0	ATCC 17616	Bacteria	Proteobacteria	Betaproteobacteria	Burkholderiales	Burkholderiaceae	Burkholderia	NA:NA:NA:pBMUL01	NA	genomic DNA	3448466:2472928:919806:167422	14-OCT-2010:15-NOV-2007:15-NOV-2007:15-NOV-2007	395019	CP000868:CP000869:CP000870:CP000871	Human	Cepacia syndrome	Yes	Cepacia syndrome	Yes
20805	Geobacillus sp. WCH70	1	0	WCH70	Bacteria	Firmicutes	Bacillales	Bacillaceae	Geobacillus	NA	NA:pWCH7001:pWCH7002	NA	genomic DNA	3464618:33899:10287	12-AUG-2009:11-JUN-2009:11-JUN-2009	471223	CP001638:CP001639:CP001640	No	None	No	None	No
32195	Lactobacillus rhamnosus GG	1	0	GG (ATCC 53103)	Bacteria	Firmicutes	Lactobacillales	Lactobacillaceae	Lactobacillus	NA	NA	NA	genomic DNA	3010111	02-OCT-2009	568703	FM179322	No	None	No	None	No
27777	Geobacillus sp. Y412MC10	1	0	Y412MC10	Bacteria	Firmicutes	Bacillales	Bacillaceae	Geobacillus	NA	NA	NA	genomic DNA	7121665	14-OCT-2009	481743	CP001793	No	None	No	None	No
31233	Streptococcus pneumoniae ATCC 700669	1	0	ATCC 700669	Bacteria	Firmicutes	Lactobacillales	Streptococcaceae	Streptococcus	NA	NA	NA	genomic DNA	2221315	07-JAN-2010	561276	FM211187	Pneumonia, meningitis, and bacteremia	None	No	Pneumonia, meningitis, and bacteremia	Yes
